# Supplementary material for: Crystal structure of the 1:1 adduct of 2,3-diphenyl-3,4,5,6-tetra­hydro-2H-1,3-thia­zin-4-one with tri­phenyl­tin chloride
Source: Acta Crystallogr E Crystallogr Commun. 2016 Feb 3;72(Pt 3):276–9. doi: 10.1107/S2056989016001730 (PMC4778843; doi:10.1107/S2056989016001730)
Supplement: Supplementary file 1 [file e-72-00276-sup1.cif]

##############################################################################
#                                                                            #
# This CIF contains the data in a paper accepted for publication in          #
# Acta Crystallographica Section E. It conforms to the requirements of       #
# Notes for Authors for Acta Crystallographica Section E, and has been       #
# peer reviewed under the auspices of the IUCr Commission on Journals.       #
#                                                                            #
# Full details of the Crystallographic Information File format               #
# are given in the paper "The Crystallographic Information File (CIF):       #
# a New Standard Archive File for Crystallography" by S. R. Hall, F. H.      #
# Allen and I. D. Brown [Acta Cryst. (1991), A47, 655-685].                  #
#                                                                            #
# The current version of the core CIF dictionary is obtainable from          #
# ftp://ftp.iucr.org/pub/cif_core.dic.                                       #
#                                                                            #
# Software is freely available for graphical display of the structure(s)     #
# in this CIF. For information consult the CIF software page                 #
# http://www.iucr.org/resources/cif/software.                                #
#                                                                            #
# This file may be used for bona fide research purposes within the           #
# scientific community so long as proper attribution is given to the journal # 
# article from which it was obtained.                                        #
#                                                                            #
##############################################################################
data_I
_database_code_depnum_ccdc_archive 'CCDC 1450325'
_audit_creation_method
;
Olex2 1.2
(compiled 2015.01.26 svn.r3150 for OlexSys, GUI svn.r4998)
;
_journal_date_recd_electronic     2015-12-23
_journal_date_accepted     2016-01-27
_journal_name_full     'Acta Crystallographica, Section E'
_journal_year     2016
_journal_volume     72
_journal_issue      3
_journal_page_first     276
_journal_page_last     279
_journal_paper_category     GM
_journal_paper_doi     10.1107/S2056989016001730
_journal_coeditor_code     BG2579
_publ_contact_author_name     'Lee J. Silverberg'
_publ_contact_author_address
;
Dr. Lee J. Silverberg
Pennsylvania State University, Schuylkill Campus
200 University Drive
Schuylkill Haven, PA 17972
USA
;
_publ_contact_author_email     'ljs43@psu.edu'
_publ_contact_author_fax     '1(570)3856105'
_publ_contact_author_phone     '+1 570 385 6051'
_publ_section_title
;
Crystal structure of the 1:1 adduct of
2,3-diphenyl-3,4,5,6-tetrahydro-2<i>H</i>-1,3-thiazin-4-one with triphenyltin
chloride
;
_publ_section_title_footnote     .
loop_
    _publ_author_name
    _publ_author_address
    'Hemant P. Yennawar'
;
 Department of Chemistry
 Pennsylvania State University
 University Park, PA 16802
 USA
;
    'Ryan Fox'
;
Pennsylvania State University, Schuylkill Campus
200 University Drive
Schuylkill Haven, PA 17972
USA
;
    'Lee J. Silverberg'
;
Pennsylvania State University, Schuylkill Campus
200 University Drive
Schuylkill Haven, PA 17972
USA
;
_publ_section_synopsis
;
In the adduct resulting from the reaction of
2,3-diphenyl-3,4,5,6-tetrahydro-2<i>H</i>-1,3-thiazin-4-one with triphenyltin
chloride, the three rings of the triphenyltin group are involved in
intramolecular interactions of different types, and all the phenyl rings
participate in intermolecular \p--\p interactions.
;
_chemical_name_systematic
;\
Chlorido(2,3-diphenyl-3,4,5,6-tetrahydro-2<i>H</i>-1,3-thiazin-4-one-\
\k<i>O</i>)triphenyltin
;
_chemical_name_common     ?
_chemical_formula_moiety     'C34 H30 Cl N O S Sn'
_chemical_formula_sum     'C34 H30 Cl N O S Sn'
_chemical_formula_iupac     '[Sn (C6 H5)3 Cl (C16 H15 N O S)]'
_chemical_formula_weight     654.79
_chemical_melting_point     ?
_shelx_space_group_comment
;
The symmetry employed for this shelxl refinement is uniquely defined
by the following loop, which should always be used as a source of
symmetry information in preference to the above space-group names.
They are only intended as comments.
;
_space_group_crystal_system     monoclinic
_space_group_name_H-M_alt     'P 21/n'
_space_group_name_Hall     '-P 2yn'
loop_
    _space_group_symop_operation_xyz
    'x, y, z'
    '-x+1/2, y+1/2, -z+1/2'
    '-x, -y, -z'
    'x-1/2, -y-1/2, z-1/2'
_cell_length_a     10.8454(19)
_cell_length_b     9.5675(16)
_cell_length_c     28.891(5)
_cell_angle_alpha     90
_cell_angle_beta     92.886(3)
_cell_angle_gamma     90
_cell_volume     2994.0(9)
_cell_formula_units_Z     4
_cell_measurement_reflns_used     5487
_cell_measurement_theta_min     2.243
_cell_measurement_theta_max     28.195
_cell_measurement_temperature     298
_exptl_crystal_description     'block'
_exptl_crystal_colour     'clear colourless'
_exptl_crystal_size_max     0.21
_exptl_crystal_size_mid     0.18
_exptl_crystal_size_min     0.17
_exptl_crystal_density_diffrn     1.453
_exptl_crystal_density_meas     .
_exptl_crystal_density_method     ?
_exptl_crystal_F_000     1328
_exptl_absorpt_coefficient_mu     1.040
_exptl_absorpt_correction_type     multi-scan
_exptl_absorpt_process_details
;
(SADABS; Bruker, 2001)
;
_shelx_estimated_absorpt_T_min     ?
_shelx_estimated_absorpt_T_max     ?
_exptl_absorpt_correction_T_min     0.819504
_exptl_absorpt_correction_T_max     1.0
_exptl_special_details
;
 The data collection nominally covered a full sphere of reciprocal space by
 a combination of 4 sets of \w scans each set at different \f and/or
 2\q angles and each scan (5 s exposure) covering -0.300\% degrees in \w.
 The crystal to detector distance was 5.82 cm.
;
_diffrn_ambient_temperature     298
_diffrn_radiation_type     MoK\a
_diffrn_radiation_wavelength     0.71073
_diffrn_radiation_monochromator     'Parallel, graphite'
_diffrn_measurement_device_type     'Bruker SMART APEX CCD area-detector'
_diffrn_measurement_method     'phi and omega scans'
_diffrn_detector_area_resol_mean     ?
_diffrn_reflns_number     27794
_diffrn_reflns_av_R_equivalents     0.0236
_diffrn_reflns_theta_min     1.975
_diffrn_reflns_theta_max     28.296
_diffrn_reflns_theta_full     26.000
_diffrn_measured_fraction_theta_max     0.994
_diffrn_measured_fraction_theta_full     0.999
_diffrn_reflns_limit_h_min     -14
_diffrn_reflns_limit_h_max     14
_diffrn_reflns_limit_k_min     -11
_diffrn_reflns_limit_k_max     12
_diffrn_reflns_limit_l_min     -38
_diffrn_reflns_limit_l_max     38
_refine_special_details     none
_reflns_number_total     7403
_reflns_number_gt     6561
_reflns_threshold_expression     'I > 2\s(I)'
_refine_ls_structure_factor_coef     Fsqd
_refine_ls_matrix_type     full
_refine_ls_R_factor_all     0.0557
_refine_ls_R_factor_gt     0.0479
_refine_ls_wR_factor_gt     0.1378
_refine_ls_wR_factor_ref     0.1435
_refine_ls_goodness_of_fit_ref     1.076
_refine_ls_restrained_S_all     1.076
_refine_ls_number_reflns     7403
_refine_ls_number_parameters     352
_refine_ls_number_restraints     0
_refine_ls_hydrogen_treatment     constr
_refine_ls_weighting_scheme     calc
_refine_ls_weighting_details
                      'w=1/[\s^2^(Fo^2^)+(0.1000P)^2^] where P=(Fo^2^+2Fc^2^)/3'
_atom_sites_solution_hydrogens     geom
_atom_sites_solution_primary     ?
_atom_sites_solution_secondary     ?
_refine_ls_shift/su_max     0.001
_refine_ls_shift/su_mean     0.000
_refine_diff_density_max     1.137
_refine_diff_density_min     -1.071
_refine_ls_extinction_method     none
_refine_ls_extinction_coef     .
loop_
    _atom_type_symbol
    _atom_type_description
    _atom_type_scat_dispersion_real
    _atom_type_scat_dispersion_imag
    _atom_type_scat_source
    'C' 'C' 0.0033 0.0016
                         'International Tables Vol C Tables 4.2.6.8 and 6.1.1.4'
    'N' 'N' 0.0061 0.0033
                         'International Tables Vol C Tables 4.2.6.8 and 6.1.1.4'
    'O' 'O' 0.0106 0.0060
                         'International Tables Vol C Tables 4.2.6.8 and 6.1.1.4'
    'S' 'S' 0.1246 0.1234
                         'International Tables Vol C Tables 4.2.6.8 and 6.1.1.4'
    'Cl' 'Cl' 0.1484 0.1585
                         'International Tables Vol C Tables 4.2.6.8 and 6.1.1.4'
    'Sn' 'Sn' -0.6537 1.4246
                         'International Tables Vol C Tables 4.2.6.8 and 6.1.1.4'
    'H' 'H' 0.0000 0.0000
                         'International Tables Vol C Tables 4.2.6.8 and 6.1.1.4'
_computing_data_collection
;
SMART (Bruker, 2001)
;
_computing_cell_refinement
;
SMART (Bruker, 2001)
;
_computing_data_reduction
;
SAINT (Bruker, 2001)
;
_computing_structure_solution
;
<i>olex2.solve</i> (Bourhis <i>et al.</i>,  2015)
;
_computing_structure_refinement
;
SHELXL2014 (Sheldrick, 2015)
;
_computing_molecular_graphics
;
<i>OLEX2</i> (Dolomanov <i>et al.</i>,  2009)
;
_computing_publication_material
;
<i>OLEX2</i> (Dolomanov <i>et al.</i>,  2009)
;
loop_
    _atom_site_type_symbol
    _atom_site_label
    _atom_site_fract_x
    _atom_site_fract_y
    _atom_site_fract_z
    _atom_site_U_iso_or_equiv
    _atom_site_adp_type
    _atom_site_calc_flag
    _atom_site_occupancy
    _atom_site_disorder_assembly
    _atom_site_disorder_group
    C C1 -0.0293(3) 0.7598(3) 0.38394(10) 0.0346(6) Uani d 1 . .
    H H1 -0.0976 0.7618 0.4049 0.042 Uiso calc 1 . .
    C C2 0.1500(3) 0.5935(3) 0.38953(11) 0.0405(7) Uani d 1 . .
    C C3 0.2413(3) 0.7053(4) 0.37798(19) 0.0634(12) Uani d 1 . .
    H H3A 0.2994 0.7149 0.4044 0.076 Uiso calc 1 . .
    H H3B 0.2874 0.6714 0.3524 0.076 Uiso calc 1 . .
    C C4 0.1947(3) 0.8490(4) 0.36539(14) 0.0487(8) Uani d 1 . .
    H H4A 0.1623 0.8498 0.3335 0.058 Uiso calc 1 . .
    H H4B 0.2621 0.9156 0.3683 0.058 Uiso calc 1 . .
    C C5 -0.0856(3) 0.7891(3) 0.33611(12) 0.0390(7) Uani d 1 . .
    C C6 -0.1767(3) 0.8910(4) 0.33192(15) 0.0560(9) Uani d 1 . .
    H H6 -0.2019 0.9362 0.3583 0.067 Uiso calc 1 . .
    C C7 -0.2300(4) 0.9260(5) 0.28952(18) 0.0762(13) Uani d 1 . .
    H H7 -0.2923 0.9929 0.2874 0.091 Uiso calc 1 . .
    C C8 -0.1919(5) 0.8631(6) 0.25064(19) 0.0848(16) Uani d 1 . .
    H H8 -0.2270 0.8884 0.2218 0.102 Uiso calc 1 . .
    C C9 -0.1022(5) 0.7628(6) 0.25366(15) 0.0750(13) Uani d 1 . .
    H H9 -0.0768 0.7202 0.2268 0.090 Uiso calc 1 . .
    C C10 -0.0479(4) 0.7232(4) 0.29686(14) 0.0543(9) Uani d 1 . .
    H H10 0.0123 0.6539 0.2989 0.065 Uiso calc 1 . .
    C C11 -0.0549(3) 0.5089(3) 0.39995(13) 0.0423(7) Uani d 1 . .
    C C12 -0.1050(4) 0.5019(4) 0.44224(15) 0.0628(10) Uani d 1 . .
    H H12 -0.0850 0.5679 0.4650 0.075 Uiso calc 1 . .
    C C13 -0.1872(4) 0.3932(6) 0.4506(2) 0.095(2) Uani d 1 . .
    H H13 -0.2227 0.3869 0.4791 0.114 Uiso calc 1 . .
    C C14 -0.2153(5) 0.2971(6) 0.4172(3) 0.096(2) Uani d 1 . .
    H H14 -0.2706 0.2257 0.4230 0.115 Uiso calc 1 . .
    C C15 -0.1640(5) 0.3038(5) 0.3759(2) 0.087(2) Uani d 1 . .
    H H15 -0.1831 0.2360 0.3536 0.105 Uiso calc 1 . .
    C C16 -0.0835(4) 0.4096(4) 0.36625(16) 0.0620(10) Uani d 1 . .
    H H16 -0.0487 0.4144 0.3375 0.074 Uiso calc 1 . .
    C C17 0.2724(3) 0.1831(3) 0.44010(10) 0.0366(6) Uani d 1 . .
    C C18 0.1561(3) 0.2141(3) 0.45627(12) 0.0430(7) Uani d 1 . .
    H H18 0.1068 0.2818 0.4415 0.052 Uiso calc 1 . .
    C C19 0.1141(4) 0.1431(4) 0.49471(12) 0.0505(8) Uani d 1 . .
    H H19 0.0362 0.1626 0.5051 0.061 Uiso calc 1 . .
    C C20 0.1861(4) 0.0461(4) 0.51693(12) 0.0556(9) Uani d 1 . .
    H H20 0.1580 0.0006 0.5428 0.067 Uiso calc 1 . .
    C C21 0.3013(4) 0.0143(5) 0.50130(14) 0.0627(10) Uani d 1 . .
    H H21 0.3502 -0.0532 0.5164 0.075 Uiso calc 1 . .
    C C22 0.3434(3) 0.0834(4) 0.46308(12) 0.0521(9) Uani d 1 . .
    H H22 0.4210 0.0621 0.4528 0.062 Uiso calc 1 . .
    C C23 0.4673(3) 0.4534(3) 0.39319(12) 0.0410(7) Uani d 1 . .
    C C24 0.5381(3) 0.5026(4) 0.35781(14) 0.0521(8) Uani d 1 . .
    H H24 0.5375 0.4546 0.3298 0.063 Uiso calc 1 . .
    C C25 0.6092(4) 0.6217(5) 0.36365(17) 0.0679(12) Uani d 1 . .
    H H25 0.6536 0.6560 0.3394 0.082 Uiso calc 1 . .
    C C26 0.6136(4) 0.6895(5) 0.4061(2) 0.0752(14) Uani d 1 . .
    H H26 0.6620 0.7691 0.4104 0.090 Uiso calc 1 . .
    C C27 0.5473(4) 0.6402(5) 0.44153(17) 0.0718(12) Uani d 1 . .
    H H27 0.5520 0.6856 0.4700 0.086 Uiso calc 1 . .
    C C28 0.4730(3) 0.5232(4) 0.43537(13) 0.0540(9) Uani d 1 . .
    H H28 0.4269 0.4913 0.4595 0.065 Uiso calc 1 . .
    C C29 0.2290(3) 0.2921(3) 0.31778(12) 0.0425(7) Uani d 1 . .
    C C30 0.2426(4) 0.3976(4) 0.28580(12) 0.0564(9) Uani d 1 . .
    H H30 0.3056 0.4626 0.2909 0.068 Uiso calc 1 . .
    C C31 0.1660(4) 0.4095(5) 0.24657(14) 0.0675(11) Uani d 1 . .
    H H31 0.1755 0.4835 0.2262 0.081 Uiso calc 1 . .
    C C32 0.0757(4) 0.3115(6) 0.23774(15) 0.0703(12) Uani d 1 . .
    H H32 0.0247 0.3175 0.2110 0.084 Uiso calc 1 . .
    C C33 0.0607(4) 0.2040(5) 0.26873(19) 0.0747(14) Uani d 1 . .
    H H33 -0.0004 0.1373 0.2628 0.090 Uiso calc 1 . .
    C C34 0.1362(4) 0.1950(4) 0.30866(15) 0.0548(9) Uani d 1 . .
    H H34 0.1246 0.1230 0.3296 0.066 Uiso calc 1 . .
    Cl Cl1 0.48733(9) 0.10626(10) 0.36005(4) 0.0572(2) Uani d 1 . .
    N N1 0.0277(2) 0.6213(3) 0.38945(9) 0.0364(5) Uani d 1 . .
    O O1 0.18753(19) 0.4749(2) 0.39935(9) 0.0467(5) Uani d 1 . .
    S S1 0.07553(9) 0.89817(9) 0.40313(3) 0.0494(2) Uani d 1 . .
    Sn Sn1 0.33979(2) 0.28758(2) 0.38094(2) 0.03769(10) Uani d 1 . .
loop_
    _atom_site_aniso_label
    _atom_site_aniso_U_11
    _atom_site_aniso_U_22
    _atom_site_aniso_U_33
    _atom_site_aniso_U_12
    _atom_site_aniso_U_13
    _atom_site_aniso_U_23
    C1 0.0426(15) 0.0265(13) 0.0354(14) -0.0004(11) 0.0088(12) 0.0011(12)
    C2 0.0404(15) 0.0348(16) 0.0460(17) -0.0032(12) 0.0003(13) 0.0035(13)
    C3 0.0407(18) 0.048(2) 0.102(3) -0.0064(14) 0.010(2) 0.025(2)
    C4 0.0472(17) 0.0364(17) 0.063(2) -0.0092(14) 0.0081(16) 0.0078(16)
    C5 0.0382(15) 0.0347(17) 0.0442(17) -0.0067(11) 0.0012(13) 0.0046(12)
    C6 0.0513(19) 0.050(2) 0.067(2) 0.0065(15) 0.0062(17) 0.0169(18)
    C7 0.061(2) 0.074(3) 0.092(4) 0.000(2) -0.016(2) 0.035(3)
    C8 0.086(3) 0.094(4) 0.070(3) -0.020(3) -0.034(3) 0.030(3)
    C9 0.100(4) 0.082(3) 0.043(2) -0.026(3) 0.000(2) -0.004(2)
    C10 0.064(2) 0.050(2) 0.049(2) -0.0045(16) 0.0046(18) -0.0028(16)
    C11 0.0329(13) 0.0317(15) 0.062(2) -0.0016(11) -0.0009(13) 0.0102(14)
    C12 0.064(2) 0.054(2) 0.073(3) 0.0030(18) 0.023(2) 0.021(2)
    C13 0.068(3) 0.077(4) 0.145(5) 0.010(3) 0.046(3) 0.056(4)
    C14 0.056(3) 0.058(3) 0.171(7) -0.019(2) -0.021(3) 0.057(4)
    C15 0.087(4) 0.044(3) 0.126(6) -0.023(2) -0.044(4) 0.020(3)
    C16 0.065(2) 0.0397(19) 0.079(3) -0.0082(17) -0.021(2) 0.0052(19)
    C17 0.0402(14) 0.0336(14) 0.0356(14) -0.0059(12) -0.0020(12) 0.0004(12)
    C18 0.0505(18) 0.0370(18) 0.0420(17) -0.0018(12) 0.0069(14) 0.0021(13)
    C19 0.064(2) 0.0436(19) 0.0446(17) -0.0069(16) 0.0139(16) -0.0022(15)
    C20 0.074(2) 0.054(2) 0.0391(17) -0.0142(18) 0.0062(16) 0.0088(16)
    C21 0.061(2) 0.064(3) 0.062(2) 0.0017(18) -0.0089(18) 0.030(2)
    C22 0.0382(15) 0.063(2) 0.054(2) -0.0041(15) -0.0047(14) 0.0191(17)
    C23 0.0327(14) 0.0399(17) 0.0499(17) -0.0021(12) -0.0033(12) 0.0022(14)
    C24 0.0392(16) 0.055(2) 0.063(2) -0.0088(15) 0.0067(15) 0.0061(17)
    C25 0.047(2) 0.074(3) 0.083(3) -0.0201(19) 0.000(2) 0.026(2)
    C26 0.057(2) 0.061(3) 0.105(4) -0.025(2) -0.019(3) 0.008(3)
    C27 0.073(3) 0.067(3) 0.073(3) -0.013(2) -0.019(2) -0.012(2)
    C28 0.0516(19) 0.059(2) 0.0501(19) -0.0090(16) -0.0078(15) 0.0051(17)
    C29 0.0433(16) 0.0439(19) 0.0405(16) 0.0002(12) 0.0022(14) 0.0007(13)
    C30 0.062(2) 0.062(2) 0.0444(18) -0.0131(17) 0.0004(16) 0.0128(17)
    C31 0.072(3) 0.083(3) 0.048(2) 0.005(2) 0.0019(19) 0.019(2)
    C32 0.070(3) 0.097(4) 0.042(2) 0.011(2) -0.0127(19) -0.006(2)
    C33 0.062(3) 0.079(3) 0.081(3) -0.011(2) -0.018(2) -0.019(2)
    C34 0.059(2) 0.043(2) 0.061(2) -0.0078(15) -0.0093(18) 0.0049(16)
    Cl1 0.0561(5) 0.0514(5) 0.0649(6) 0.0070(4) 0.0117(4) -0.0012(4)
    N1 0.0383(12) 0.0287(13) 0.0422(13) 0.0004(10) 0.0021(10) 0.0055(10)
    O1 0.0378(11) 0.0341(12) 0.0684(15) 0.0050(9) 0.0044(10) 0.0107(11)
    S1 0.0655(5) 0.0362(4) 0.0466(4) -0.0109(4) 0.0033(4) -0.0088(3)
    Sn1 0.03675(14) 0.03780(16) 0.03835(15) -0.00725(7) 0.00030(9) 0.00637(8)
_geom_special_details
;
 All esds (except the esd in the dihedral angle between two l.s. planes)
 are estimated using the full covariance matrix.  The cell esds are taken
 into account individually in the estimation of esds in distances, angles
 and torsion angles; correlations between esds in cell parameters are only
 used when they are defined by crystal symmetry.  An approximate (isotropic)
 treatment of cell esds is used for estimating esds involving l.s. planes.
;
loop_
    _geom_bond_atom_site_label_1
    _geom_bond_atom_site_label_2
    _geom_bond_site_symmetry_2
    _geom_bond_distance
    _geom_bond_publ_flag
    C1 H1 . 0.9800 ?
    C1 C5 . 1.509(4) ?
    C1 N1 . 1.467(4) ?
    C1 S1 . 1.814(3) ?
    C2 C3 . 1.507(4) ?
    C2 N1 . 1.352(4) ?
    C2 O1 . 1.234(4) ?
    C3 H3A . 0.9700 ?
    C3 H3B . 0.9700 ?
    C3 C4 . 1.503(5) ?
    C4 H4A . 0.9700 ?
    C4 H4B . 0.9700 ?
    C4 S1 . 1.795(4) ?
    C5 C6 . 1.389(5) ?
    C5 C10 . 1.378(5) ?
    C6 H6 . 0.9300 ?
    C6 C7 . 1.370(6) ?
    C7 H7 . 0.9300 ?
    C7 C8 . 1.357(8) ?
    C8 H8 . 0.9300 ?
    C8 C9 . 1.367(8) ?
    C9 H9 . 0.9300 ?
    C9 C10 . 1.405(6) ?
    C10 H10 . 0.9300 ?
    C11 C12 . 1.364(5) ?
    C11 C16 . 1.384(5) ?
    C11 N1 . 1.442(4) ?
    C12 H12 . 0.9300 ?
    C12 C13 . 1.398(6) ?
    C13 H13 . 0.9300 ?
    C13 C14 . 1.355(9) ?
    C14 H14 . 0.9300 ?
    C14 C15 . 1.344(9) ?
    C15 H15 . 0.9300 ?
    C15 C16 . 1.375(6) ?
    C16 H16 . 0.9300 ?
    C17 C18 . 1.399(4) ?
    C17 C22 . 1.375(5) ?
    C17 Sn1 . 2.140(3) y
    C18 H18 . 0.9300 ?
    C18 C19 . 1.398(5) ?
    C19 H19 . 0.9300 ?
    C19 C20 . 1.354(5) ?
    C20 H20 . 0.9300 ?
    C20 C21 . 1.383(6) ?
    C21 H21 . 0.9300 ?
    C21 C22 . 1.384(5) ?
    C22 H22 . 0.9300 ?
    C23 C24 . 1.391(5) ?
    C23 C28 . 1.388(5) ?
    C23 Sn1 . 2.123(3) y
    C24 H24 . 0.9300 ?
    C24 C25 . 1.382(5) ?
    C25 H25 . 0.9300 ?
    C25 C26 . 1.385(7) ?
    C26 H26 . 0.9300 ?
    C26 C27 . 1.365(7) ?
    C27 H27 . 0.9300 ?
    C27 C28 . 1.386(6) ?
    C28 H28 . 0.9300 ?
    C29 C30 . 1.381(5) ?
    C29 C34 . 1.384(5) ?
    C29 Sn1 . 2.134(4) y
    C30 H30 . 0.9300 ?
    C30 C31 . 1.376(5) ?
    C31 H31 . 0.9300 ?
    C31 C32 . 1.370(6) ?
    C32 H32 . 0.9300 ?
    C32 C33 . 1.378(7) ?
    C33 H33 . 0.9300 ?
    C33 C34 . 1.383(6) ?
    C34 H34 . 0.9300 ?
    Cl1 Sn1 . 2.4558(10) y
    O1 Sn1 . 2.512(2) y
loop_
    _geom_angle_atom_site_label_1
    _geom_angle_atom_site_label_2
    _geom_angle_atom_site_label_3
    _geom_angle_site_symmetry_1
    _geom_angle_site_symmetry_3
    _geom_angle
    _geom_angle_publ_flag
    C5 C1 H1 . . 106.2 ?
    C5 C1 S1 . . 111.3(2) ?
    N1 C1 H1 . . 106.2 ?
    N1 C1 C5 . . 114.6(2) ?
    N1 C1 S1 . . 111.8(2) ?
    S1 C1 H1 . . 106.2 ?
    N1 C2 C3 . . 121.0(3) ?
    O1 C2 C3 . . 119.4(3) ?
    O1 C2 N1 . . 119.6(3) ?
    C2 C3 H3A . . 107.5 ?
    C2 C3 H3B . . 107.5 ?
    H3A C3 H3B . . 107.0 ?
    C4 C3 C2 . . 119.1(3) ?
    C4 C3 H3A . . 107.5 ?
    C4 C3 H3B . . 107.5 ?
    C3 C4 H4A . . 109.7 ?
    C3 C4 H4B . . 109.7 ?
    C3 C4 S1 . . 109.6(3) ?
    H4A C4 H4B . . 108.2 ?
    S1 C4 H4A . . 109.7 ?
    S1 C4 H4B . . 109.7 ?
    C6 C5 C1 . . 117.6(3) ?
    C10 C5 C1 . . 123.0(3) ?
    C10 C5 C6 . . 119.3(4) ?
    C5 C6 H6 . . 119.5 ?
    C7 C6 C5 . . 121.0(4) ?
    C7 C6 H6 . . 119.5 ?
    C6 C7 H7 . . 120.0 ?
    C8 C7 C6 . . 120.0(4) ?
    C8 C7 H7 . . 120.0 ?
    C7 C8 H8 . . 119.9 ?
    C7 C8 C9 . . 120.3(4) ?
    C9 C8 H8 . . 119.9 ?
    C8 C9 H9 . . 119.6 ?
    C8 C9 C10 . . 120.8(5) ?
    C10 C9 H9 . . 119.6 ?
    C5 C10 C9 . . 118.6(4) ?
    C5 C10 H10 . . 120.7 ?
    C9 C10 H10 . . 120.7 ?
    C12 C11 C16 . . 120.7(3) ?
    C12 C11 N1 . . 120.4(3) ?
    C16 C11 N1 . . 118.9(3) ?
    C11 C12 H12 . . 120.7 ?
    C11 C12 C13 . . 118.5(5) ?
    C13 C12 H12 . . 120.7 ?
    C12 C13 H13 . . 119.8 ?
    C14 C13 C12 . . 120.3(5) ?
    C14 C13 H13 . . 119.8 ?
    C13 C14 H14 . . 119.7 ?
    C15 C14 C13 . . 120.7(4) ?
    C15 C14 H14 . . 119.7 ?
    C14 C15 H15 . . 119.6 ?
    C14 C15 C16 . . 120.7(5) ?
    C16 C15 H15 . . 119.6 ?
    C11 C16 H16 . . 120.5 ?
    C15 C16 C11 . . 119.0(5) ?
    C15 C16 H16 . . 120.5 ?
    C18 C17 Sn1 . . 121.2(2) ?
    C22 C17 C18 . . 118.6(3) ?
    C22 C17 Sn1 . . 120.3(2) ?
    C17 C18 H18 . . 120.1 ?
    C19 C18 C17 . . 119.8(3) ?
    C19 C18 H18 . . 120.1 ?
    C18 C19 H19 . . 119.8 ?
    C20 C19 C18 . . 120.5(3) ?
    C20 C19 H19 . . 119.8 ?
    C19 C20 H20 . . 119.9 ?
    C19 C20 C21 . . 120.3(3) ?
    C21 C20 H20 . . 119.9 ?
    C20 C21 H21 . . 120.2 ?
    C20 C21 C22 . . 119.7(3) ?
    C22 C21 H21 . . 120.2 ?
    C17 C22 C21 . . 121.1(3) ?
    C17 C22 H22 . . 119.4 ?
    C21 C22 H22 . . 119.4 ?
    C24 C23 Sn1 . . 120.6(3) ?
    C28 C23 C24 . . 118.8(3) ?
    C28 C23 Sn1 . . 120.3(2) ?
    C23 C24 H24 . . 119.5 ?
    C25 C24 C23 . . 121.0(4) ?
    C25 C24 H24 . . 119.5 ?
    C24 C25 H25 . . 120.4 ?
    C24 C25 C26 . . 119.2(4) ?
    C26 C25 H25 . . 120.4 ?
    C25 C26 H26 . . 119.8 ?
    C27 C26 C25 . . 120.4(4) ?
    C27 C26 H26 . . 119.8 ?
    C26 C27 H27 . . 119.7 ?
    C26 C27 C28 . . 120.5(4) ?
    C28 C27 H27 . . 119.7 ?
    C23 C28 H28 . . 120.0 ?
    C27 C28 C23 . . 120.1(4) ?
    C27 C28 H28 . . 120.0 ?
    C30 C29 C34 . . 117.6(3) ?
    C30 C29 Sn1 . . 120.8(3) ?
    C34 C29 Sn1 . . 121.4(3) ?
    C29 C30 H30 . . 119.0 ?
    C31 C30 C29 . . 122.1(4) ?
    C31 C30 H30 . . 119.0 ?
    C30 C31 H31 . . 120.2 ?
    C32 C31 C30 . . 119.6(4) ?
    C32 C31 H31 . . 120.2 ?
    C31 C32 H32 . . 120.1 ?
    C31 C32 C33 . . 119.7(4) ?
    C33 C32 H32 . . 120.1 ?
    C32 C33 H33 . . 119.9 ?
    C32 C33 C34 . . 120.2(4) ?
    C34 C33 H33 . . 119.9 ?
    C29 C34 H34 . . 119.6 ?
    C33 C34 C29 . . 120.7(4) ?
    C33 C34 H34 . . 119.6 ?
    C2 N1 C1 . . 125.9(2) ?
    C2 N1 C11 . . 118.2(2) ?
    C11 N1 C1 . . 115.7(2) ?
    C2 O1 Sn1 . . 145.1(2) ?
    C4 S1 C1 . . 94.74(15) ?
    C17 Sn1 Cl1 . . 96.85(9) ?
    C17 Sn1 O1 . . 84.81(10) ?
    C23 Sn1 C17 . . 117.50(12) y
    C23 Sn1 C29 . . 117.48(12) y
    C23 Sn1 Cl1 . . 98.15(9) ?
    C23 Sn1 O1 . . 82.03(10) ?
    C29 Sn1 C17 . . 119.48(12) y
    C29 Sn1 Cl1 . . 98.63(9) ?
    C29 Sn1 O1 . . 79.56(10) ?
    Cl1 Sn1 O1 . . 178.00(6) y
loop_
    _geom_torsion_atom_site_label_1
    _geom_torsion_atom_site_label_2
    _geom_torsion_atom_site_label_3
    _geom_torsion_atom_site_label_4
    _geom_torsion_site_symmetry_1
    _geom_torsion_site_symmetry_2
    _geom_torsion_site_symmetry_3
    _geom_torsion_site_symmetry_4
    _geom_torsion
    _geom_torsion_publ_flag
    C1 C5 C6 C7 . . . . 178.3(3) ?
    C1 C5 C10 C9 . . . . -177.0(3) ?
    C2 C3 C4 S1 . . . . 41.8(5) ?
    C3 C2 N1 C1 . . . . -7.4(5) ?
    C3 C2 N1 C11 . . . . 178.8(4) ?
    C3 C2 O1 Sn1 . . . . -38.6(6) ?
    C3 C4 S1 C1 . . . . -63.2(3) ?
    C5 C1 N1 C2 . . . . 101.4(3) ?
    C5 C1 N1 C11 . . . . -84.7(3) ?
    C5 C1 S1 C4 . . . . -73.3(2) ?
    C5 C6 C7 C8 . . . . -1.6(7) ?
    C6 C5 C10 C9 . . . . 0.7(5) ?
    C6 C7 C8 C9 . . . . 1.3(8) ?
    C7 C8 C9 C10 . . . . -0.1(8) ?
    C8 C9 C10 C5 . . . . -0.9(7) ?
    C10 C5 C6 C7 . . . . 0.5(5) ?
    C11 C12 C13 C14 . . . . 0.4(7) ?
    C12 C11 C16 C15 . . . . 0.4(5) ?
    C12 C11 N1 C1 . . . . -70.3(4) ?
    C12 C11 N1 C2 . . . . 104.1(4) ?
    C12 C13 C14 C15 . . . . 0.6(8) ?
    C13 C14 C15 C16 . . . . -1.1(8) ?
    C14 C15 C16 C11 . . . . 0.6(7) ?
    C16 C11 C12 C13 . . . . -0.9(6) ?
    C16 C11 N1 C1 . . . . 108.9(3) ?
    C16 C11 N1 C2 . . . . -76.7(4) ?
    C17 C18 C19 C20 . . . . 1.1(5) ?
    C18 C17 C22 C21 . . . . 0.2(6) ?
    C18 C19 C20 C21 . . . . -1.2(6) ?
    C19 C20 C21 C22 . . . . 0.8(6) ?
    C20 C21 C22 C17 . . . . -0.3(6) ?
    C22 C17 C18 C19 . . . . -0.6(5) ?
    C23 C24 C25 C26 . . . . 2.6(6) ?
    C24 C23 C28 C27 . . . . 0.5(5) ?
    C24 C25 C26 C27 . . . . -0.8(7) ?
    C25 C26 C27 C28 . . . . -1.1(7) ?
    C26 C27 C28 C23 . . . . 1.2(6) ?
    C28 C23 C24 C25 . . . . -2.5(5) ?
    C29 C30 C31 C32 . . . . -2.3(7) ?
    C30 C29 C34 C33 . . . . 0.3(6) ?
    C30 C31 C32 C33 . . . . 1.5(7) ?
    C31 C32 C33 C34 . . . . 0.2(7) ?
    C32 C33 C34 C29 . . . . -1.0(7) ?
    C34 C29 C30 C31 . . . . 1.4(6) ?
    N1 C1 C5 C6 . . . . 157.5(3) ?
    N1 C1 C5 C10 . . . . -24.8(4) ?
    N1 C1 S1 C4 . . . . 56.3(2) ?
    N1 C2 C3 C4 . . . . -1.1(6) ?
    N1 C2 O1 Sn1 . . . . 141.6(3) ?
    N1 C11 C12 C13 . . . . 178.4(3) ?
    N1 C11 C16 C15 . . . . -178.8(3) ?
    O1 C2 C3 C4 . . . . 179.1(4) ?
    O1 C2 N1 C1 . . . . 172.4(3) ?
    O1 C2 N1 C11 . . . . -1.4(5) ?
    S1 C1 C5 C6 . . . . -74.4(3) ?
    S1 C1 C5 C10 . . . . 103.3(3) ?
    S1 C1 N1 C2 . . . . -26.4(4) ?
    S1 C1 N1 C11 . . . . 147.5(2) ?
    Sn1 C17 C18 C19 . . . . 179.3(3) ?
    Sn1 C17 C22 C21 . . . . -179.7(3) ?
    Sn1 C23 C24 C25 . . . . 171.5(3) ?
    Sn1 C23 C28 C27 . . . . -173.4(3) ?
    Sn1 C29 C30 C31 . . . . -174.7(3) ?
    Sn1 C29 C34 C33 . . . . 176.4(3) ?
_shelx_hkl_file
;
   1   0   0    0.09    0.15   3
  -1   0   0    0.12    0.12   1
  -2   0   0  145.19    2.97   1
   2   0   0  145.74    3.02   3
  -2   0   0  143.31    3.01   2
   3   0   0   -1.33    0.30   3
  -3   0   0   -0.74    0.40   2
  -3   0   0   -0.97    0.31   1
  -4   0   0  216.06    4.85   2
   4   0   0  208.97    4.87   3
  -4   0   0  213.06    4.83   1
  -5   0   0   -0.38    0.35   1
   5   0   0   -0.59    0.45   3
  -5   0   0   -0.20    0.41   2
  -6   0   0  963.86   15.39   1
   6   0   0  984.20   15.54   3
  -6   0   0  936.50   15.46   2
   7   0   0    0.88    0.89   3
  -7   0   0   -1.38    0.64   1
  -7   0   0   -1.49    0.68   2
   8   0   0   95.97    4.47   3
  -8   0   0   89.29    4.16   2
  -8   0   0   93.83    4.26   1
   9   0   0    1.04    0.82   3
  -9   0   0    1.88    1.04   2
  -9   0   0    0.55    0.92   1
 -10   0   0  144.59    5.90   2
  10   0   0  127.93    5.69   3
 -10   0   0  133.21    5.65   1
  11   0   0    1.22    1.15   3
 -11   0   0    3.44    1.50   2
 -11   0   0    1.21    1.11   1
  12   0   0   98.73    5.62   3
 -12   0   0   98.94    5.39   2
 -12   0   0   94.64    5.24   1
  13   0   0    0.52    1.23   3
  14   0   0    5.35    1.87   3
   0   1   0   -1.51    0.23   3
  -1  -1   0   34.65    1.16   1
  -1   1   0   33.98    1.20   2
   1   1   0   35.16    1.24   3
   1  -1   0   32.92    1.13   3
   2   1   0 1222.06   16.08   3
   2   1   0 1252.30   16.05   2
  -2   1   0 1279.36   16.75   2
   2  -1   0 1229.58   15.72   3
  -2   1   0 1244.20   15.82   1
  -2  -1   0 1240.31   16.39   1
  -3  -1   0    9.65    1.01   1
   3  -1   0   10.13    0.93   3
  -3   1   0   10.11    0.80   1
   3   1   0   10.80    1.09   3
  -3  -1   0   10.23    0.79   2
  -3   1   0    9.33    0.96   2
  -4  -1   0 1007.86   14.26   2
   4   1   0  991.21   14.82   3
  -4  -1   0 1014.27   15.09   1
   4  -1   0 1014.69   14.52   3
  -4   1   0 1030.73   14.21   1
  -4   1   0 1025.55   15.36   2
  -5   1   0   87.24    3.04   1
  -5  -1   0   89.01    3.51   1
  -5   1   0   91.46    3.53   2
   5   1   0   94.79    3.53   3
  -5  -1   0   88.38    3.08   2
   5  -1   0   91.44    3.36   3
   6  -1   0   11.47    1.61   3
  -6  -1   0   13.29    1.39   2
  -6   1   0   13.50    1.38   1
   6   1   0   14.09    1.80   3
  -6   1   0   14.61    1.77   2
  -6  -1   0   14.10    1.80   1
   7   1   0    4.91    1.31   3
  -7   1   0    2.37    0.82   1
  -7   1   0    3.46    1.18   2
   7  -1   0    3.34    1.15   3
  -7  -1   0    2.35    0.80   2
  -7  -1   0    2.93    1.10   1
   8  -1   0  374.72    9.26   3
   8   1   0  381.74    9.48   3
  -8  -1   0  385.55    9.61   1
  -8   1   0  392.22    8.82   1
  -8  -1   0  395.35    8.90   2
  -8   1   0  383.24    9.48   2
   9  -1   0   28.49    2.65   3
  -9  -1   0   30.45    2.77   1
  -9   1   0   33.45    3.02   2
  -9  -1   0   33.04    2.47   2
   9   1   0   32.89    2.91   3
  -9   1   0   29.15    2.50   1
 -10  -1   0   44.10    3.39   1
  10   1   0   39.23    3.32   3
 -10   1   0   39.25    3.01   1
  10  -1   0   39.82    3.27   3
 -10  -1   0   34.87    2.89   2
 -10   1   0   41.22    3.40   2
 -11  -1   0    1.86    1.20   1
  11   1   0   -0.32    1.21   3
  11  -1   0    2.81    1.42   3
 -11   1   0    2.67    1.64   2
  12   1   0   14.69    2.67   3
 -12  -1   0   15.90    2.50   1
  12  -1   0   15.04    2.62   3
 -12   1   0   15.34    2.62   2
  13  -1   0    1.26    1.52   3
 -13   1   0    2.62    1.79   2
 -13  -1   0    0.72    1.54   1
  13   1   0    1.71    1.50   3
  14   1   0   45.24    4.24   3
  14  -1   0   50.66    4.38   3
   0   2   0 1887.17   23.34   3
   0  -2   0 1927.11   23.52   1
   0   2   0 1885.11   23.77   2
  -1   2   0   16.20    1.03   2
  -1  -2   0   15.06    0.90   1
   1   2   0   14.46    1.04   3
   1  -2   0   14.41    1.02   3
  -2  -2   0  537.19    8.65   1
  -2   2   0  537.40    8.83   2
   2   2   0  543.59    8.68   3
   2  -2   0  545.15    8.24   3
  -3   2   0  154.69    2.88   1
  -3   2   0  160.30    4.31   2
   3  -2   0  155.79    3.85   3
   3   2   0  151.53    4.06   3
  -3  -2   0  154.14    4.13   1
   3   2   0  156.94    2.97   2
   4  -2   0  656.11   10.62   3
  -4   2   0  661.05   11.55   2
  -4   2   0  645.32    9.46   1
  -4  -2   0  672.21   11.51   1
  -4  -2   0  659.46    9.71   2
   4   2   0  650.11   11.04   3
   5   2   0   39.36    2.49   3
  -5   2   0   39.53    1.84   1
  -5   2   0   41.61    2.51   2
  -5  -2   0   39.77    2.41   1
   5  -2   0   41.49    2.31   3
  -5  -2   0   43.93    1.99   2
  -6  -2   0  190.35    4.74   2
  -6  -2   0  187.07    5.79   1
   6  -2   0  187.08    5.47   3
   6   2   0  191.38    5.87   3
  -6   2   0  191.51    4.75   1
  -6   2   0  188.91    6.04   2
   7  -2   0    1.50    0.87   3
  -7   2   0    0.41    0.74   2
  -7   2   0    0.33    0.66   1
  -7  -2   0    2.86    0.65   2
   7   2   0    1.14    0.88   3
  -7  -2   0   -0.06    0.63   1
   8  -2   0    3.34    1.19   3
   8   2   0    7.08    1.61   3
  -8  -2   0    3.13    1.28   1
  -8   2   0    4.43    1.47   2
  -8  -2   0    7.42    1.09   2
  -8   2   0    3.98    1.21   1
  -9   2   0   17.39    2.53   2
   9   2   0   16.90    2.41   3
  -9   2   0   13.97    1.93   1
   9  -2   0   17.86    2.33   3
  -9  -2   0   16.93    1.89   2
  -9  -2   0   15.39    2.29   1
 -10  -2   0  119.09    5.77   1
  10  -2   0  109.95    5.38   3
  10   2   0  118.62    5.74   3
 -10   2   0  124.16    5.96   2
 -11  -2   0   57.02    4.21   1
 -11   2   0   59.53    4.58   2
  11  -2   0   46.04    3.74   3
  11   2   0   44.19    3.74   3
 -12  -2   0   61.20    4.64   1
 -12   2   0   64.68    5.00   2
  12  -2   0   58.69    4.30   3
  12   2   0   65.87    4.77   3
 -13  -2   0    1.40    1.53   1
 -13   2   0    0.25    2.07   2
  13  -2   0   -0.11    1.21   3
  13   2   0    0.68    1.37   3
 -14   2   0    3.78    2.68   2
  14  -2   0    5.40    1.53   3
 -14  -2   0    2.63    1.84   1
  14   2   0    6.74    1.85   3
   0   3   0   -0.18    0.29   2
   0  -3   0    0.40    0.19   1
   0   3   0    0.46    0.43   3
   1   3   0  535.10    7.57   2
   1  -3   0  541.34    7.24   1
  -1   3   0  537.65    8.66   2
  -1  -3   0  528.49    8.29   1
   1   3   0  530.49    8.94   3
   1  -3   0  534.78    8.65   3
   2   3   0    2.45    0.74   3
  -2  -3   0    1.57    0.50   1
  -2   3   0    2.57    0.72   2
   2  -3   0    2.96    0.71   3
   2   3   0    3.27    0.43   2
  -3   3   0 2140.74   29.62   2
  -3  -3   0 2273.29   29.24   1
   3  -3   0 2201.28   28.12   3
   3   3   0 2228.56   28.70   3
   3   3   0 2205.85   27.56   2
   4  -3   0 2407.96   30.80   3
   4   3   0 2370.32   31.38   3
  -4   3   0 2400.82   29.10   1
  -4  -3   0 2403.60   31.99   1
  -4   3   0 2364.44   32.49   2
  -5   3   0   60.08    3.09   2
   5  -3   0   62.91    2.99   3
  -5   3   0   65.52    2.06   1
   5   3   0   64.37    3.24   3
  -5  -3   0   66.69    2.26   2
  -5  -3   0   63.30    3.20   1
   6   3   0   92.12    4.17   3
  -6  -3   0   93.72    3.01   2
  -6  -3   0   88.43    4.10   1
   6  -3   0   91.15    3.79   3
  -6   3   0   92.14    4.21   2
  -6   3   0   99.48    2.99   1
   7  -3   0   43.60    2.92   3
   7   3   0   40.93    3.03   3
  -7   3   0   44.31    2.25   1
  -7   3   0   36.78    2.87   2
  -7  -3   0   43.96    3.13   1
  -7  -3   0   44.79    2.24   2
  -8  -3   0   83.65    4.56   1
  -8   3   0   87.76    4.72   2
   8   3   0   83.36    4.46   3
   8  -3   0   82.80    4.21   3
   9  -3   0  149.78    5.98   3
   9   3   0  138.83    6.07   3
  -9   3   0  146.10    6.45   2
  -9  -3   0  145.11    6.31   1
  10  -3   0   37.82    3.17   3
 -10   3   0   35.80    3.61   2
 -10  -3   0   36.72    3.82   1
  10   3   0   34.71    3.59   3
  11   3   0   18.74    2.96   3
 -11  -3   0   20.74    2.93   1
 -11   3   0   22.37    3.22   2
  11  -3   0   23.27    2.97   3
  12   3   0   22.75    3.50   3
  12  -3   0   20.28    3.04   3
 -12   3   0   20.81    3.22   2
 -12  -3   0   17.30    2.89   1
  13  -3   0    3.99    1.79   3
 -13   3   0    1.08    2.09   2
  13   3   0    3.77    1.61   3
 -13  -3   0    7.00    2.25   1
 -14   3   0   11.29    3.16   2
  14  -3   0    9.87    2.05   3
 -14  -3   0   11.10    2.28   1
  14   3   0    7.25    1.89   3
   0  -4   0  101.22    2.63   1
   0   4   0  100.50    3.51   3
   0   4   0  105.65    2.93   2
  -1   4   0  295.16    6.05   2
  -1  -4   0  287.41    5.71   1
   1   4   0  297.09    6.62   3
   1   4   0  295.53    5.10   2
   1  -4   0  298.57    4.65   1
   1  -4   0  296.25    6.37   3
  -2   4   0  135.20    4.11   2
   2   4   0  137.11    2.83   2
   2   4   0  135.06    4.34   3
  -2  -4   0  133.67    3.91   1
   2  -4   0  136.07    4.12   3
  -3  -4   0    5.17    1.04   1
   3  -4   0    5.50    1.11   3
  -3   4   0    4.24    1.09   2
   3   4   0    5.40    1.21   3
   3   4   0    5.60    0.59   2
   4   4   0  130.82    2.61   2
   4   4   0  132.45    4.76   3
  -4  -4   0  131.11    4.50   1
  -4   4   0  138.61    4.75   2
   4  -4   0  139.60    4.57   3
  -5  -4   0  468.98    7.20   2
   5   4   0  456.51   10.14   3
  -5   4   0  464.20   10.42   2
   5  -4   0  453.90    9.71   3
  -5  -4   0  457.52   10.10   1
   6  -4   0   88.81    4.06   3
   6   4   0   84.55    4.26   3
  -6  -4   0   84.19    4.19   1
  -6   4   0   88.54    4.49   2
  -7   4   0  183.68    6.61   2
   7  -4   0  175.06    6.10   3
   7   4   0  197.48    6.90   3
  -7  -4   0  181.39    6.70   1
  -8  -4   0   14.18    2.29   1
  -8   4   0   19.59    2.69   2
   8  -4   0   17.62    2.37   3
   8   4   0   17.60    2.59   3
  -9   4   0   17.28    2.91   2
   9  -4   0   20.32    2.77   3
  -9  -4   0   13.85    2.47   1
   9   4   0   19.88    2.90   3
  10   4   0   76.95    4.89   3
 -10  -4   0   83.01    5.08   1
  10  -4   0   82.99    4.89   3
 -10   4   0   82.11    5.16   2
  11   4   0   41.13    4.22   3
  11  -4   0   33.63    3.32   3
 -11   4   0   36.70    3.71   2
 -11  -4   0   37.65    4.01   1
  12  -4   0    1.94    1.42   3
 -12   4   0    1.02    1.86   2
 -12  -4   0    1.18    1.53   1
  12   4   0    0.87    1.41   3
  13   4   0   12.22    2.85   3
 -13  -4   0   13.56    2.75   1
  13  -4   0   18.43    2.94   3
 -13   4   0   13.67    3.45   2
   0  -5   0    0.36    0.48   1
   0   5   0   -1.64    0.59   2
   0   5   0   -0.39    0.68   3
   1  -5   0  615.04    8.58   1
  -1   5   0  576.29   11.09   3
  -1  -5   0  578.86    9.81   1
  -1   5   0  579.22   10.21   2
   1   5   0  593.25   11.29   3
   1   5   0  580.70    9.12   2
  -2   5   0    1.90    0.89   2
  -2  -5   0    3.59    0.80   1
   2   5   0    2.19    0.85   3
   2  -5   0    1.73    0.86   3
   2   5   0    2.21    0.60   2
   3   5   0  227.67    6.70   3
  -3  -5   0  233.61    6.09   1
   3   5   0  230.37    4.03   2
   3  -5   0  227.99    6.29   3
  -3   5   0  237.00    6.46   2
   4   5   0   60.73    3.47   3
   4  -5   0   66.66    3.32   3
  -4  -5   0   61.07    3.28   1
  -4   5   0   52.71    3.17   2
  -5   5   0  126.38    5.13   2
   5   5   0  118.74    5.12   3
   5  -5   0  126.77    4.88   3
  -5  -5   0  131.20    5.16   1
   6   5   0   93.03    4.61   3
   6  -5   0   74.76    3.91   3
  -6  -5   0   86.59    4.47   1
  -6   5   0   90.38    4.64   2
   7   5   0  659.52   14.47   3
  -7  -5   0  657.38   14.32   1
   7  -5   0  633.47   13.46   3
  -7   5   0  636.83   14.29   2
   8  -5   0   44.71    3.22   3
  -8  -5   0   40.27    3.58   1
   8   5   0   39.70    3.56   3
  -8   5   0   32.85    3.31   2
  -9   5   0  123.55    6.36   2
   9   5   0  115.34    5.91   3
  -9  -5   0  119.32    6.17   1
   9  -5   0  112.82    5.56   3
 -10  -5   0    5.25    1.88   1
  10  -5   0    5.05    1.63   3
  10   5   0    6.49    2.08   3
 -10   5   0    3.69    1.89   2
 -11  -5   0    4.45    1.91   1
  11   5   0    2.31    1.71   3
  11  -5   0    5.24    1.78   3
 -11   5   0    3.06    2.23   2
  12   5   0   12.05    2.69   3
 -12  -5   0   11.77    2.53   1
  12  -5   0   14.37    2.75   3
 -12   5   0   10.55    3.20   2
 -13   5   0   30.00    4.45   2
 -13  -5   0   25.71    3.51   1
  13   5   0   29.54    3.88   3
  13  -5   0   24.13    3.33   3
   0   6   0  115.65    4.60   3
   0   6   0  107.20    3.54   2
   0  -6   0  108.65    3.22   1
  -1   6   0  210.75    6.59   3
   1   6   0  208.48    6.36   3
  -1  -6   0  202.76    5.14   1
   1  -6   0  215.49    4.25   1
  -1   6   0  204.01    5.56   2
   1   6   0  207.74    4.93   2
   2   6   0   28.35    2.34   3
  -2   6   0   27.61    2.20   2
   2   6   0   28.20    1.61   2
  -2  -6   0   27.98    1.82   1
   2  -6   0   28.82    2.32   3
   3   6   0    2.39    1.17   3
  -3   6   0    4.38    1.27   2
   3  -6   0    5.23    1.27   3
  -3  -6   0    4.87    1.00   1
   4   6   0    6.40    1.63   3
  -4   6   0    8.47    1.70   2
  -4  -6   0    9.92    1.43   1
   4  -6   0    7.49    1.53   3
   5  -6   0  293.39    8.16   3
   5   6   0  302.30    8.85   3
  -5   6   0  304.63    8.68   2
  -5  -6   0  280.77    8.41   1
  -6  -6   0    9.38    2.00   1
   6  -6   0   11.93    2.07   3
   6   6   0   10.89    2.27   3
  -6   6   0    8.23    2.15   2
   7   6   0  256.76    8.88   3
  -7   6   0  255.76    8.80   2
  -7  -6   0  243.16    8.45   1
   7  -6   0  249.08    8.07   3
  -8  -6   0    3.55    1.57   1
   8   6   0    5.35    1.94   3
  -8   6   0    4.07    1.69   2
   8  -6   0    5.43    1.48   3
   9  -6   0   33.17    3.16   3
  -9   6   0   36.51    3.92   2
   9   6   0   33.82    3.92   3
  -9  -6   0   34.24    3.85   1
  10  -6   0   14.97    2.57   3
  10   6   0   11.03    2.73   3
 -10  -6   0    9.60    2.43   1
 -10   6   0    9.12    2.61   2
  11  -6   0   26.28    3.41   3
 -11   6   0   28.07    4.08   2
 -11  -6   0   24.28    3.46   1
  11   6   0   30.87    4.13   3
  12  -6   0   12.13    2.44   3
 -12   6   0   13.04    3.51   2
  12   6   0   10.34    2.76   3
 -12  -6   0   12.57    2.63   1
   0   7   0    0.25    0.75   3
   0  -7   0    1.56    0.55   1
   0   7   0   -0.10    0.75   2
  -1  -7   0  140.50    4.30   1
   1   7   0  130.60    5.53   3
  -1   7   0  135.89    4.63   2
  -1   7   0  120.44    5.29   3
  -2  -7   0   51.01    2.70   1
   2   7   0   48.20    3.47   3
  -2   7   0   49.67    3.06   2
  -2   7   0   49.69    3.63   3
   3   7   0  218.77    7.50   3
   3  -7   0  253.03    7.62   3
  -3  -7   0  252.50    6.90   1
  -3   7   0  267.57    7.41   2
   4  -7   0   71.05    3.94   3
  -4  -7   0   68.58    3.71   1
   4   7   0   67.63    4.19   3
  -4   7   0   64.88    3.82   2
  -5  -7   0    6.64    1.72   1
   5   7   0    7.77    1.85   3
   5  -7   0    8.88    1.82   3
  -5   7   0    6.52    1.71   2
  -6  -7   0    0.17    1.14   1
   6   7   0    0.49    1.16   3
   6  -7   0   -0.55    0.70   3
  -6   7   0   -0.37    1.12   2
   7   7   0   76.90    4.94   3
   7  -7   0   77.25    4.49   3
  -7  -7   0   74.51    4.69   1
  -7   7   0   75.11    4.75   2
   8  -7   0   -0.02    0.88   3
   8   7   0    2.41    1.47   3
  -8   7   0    0.69    1.64   2
  -8  -7   0    2.04    1.53   1
   9  -7   0  103.03    5.67   3
   9   7   0   91.58    5.92   3
  -9  -7   0   90.36    5.74   1
  -9   7   0   99.85    6.14   2
 -10  -7   0   -0.58    1.61   1
  10   7   0    1.62    1.68   3
  10  -7   0    1.84    1.43   3
 -10   7   0    0.88    1.60   2
 -11  -7   0    2.37    2.27   1
 -11   7   0    1.82    1.95   2
  11   7   0    3.34    2.11   3
  11  -7   0    4.12    1.60   3
  12  -7   0    2.86    1.20   3
  12   7   0    0.72    1.52   3
 -12  -7   0   -0.83    2.10   1
 -12   7   0    1.15    2.61   2
   0   8   0    0.11    1.29   3
  -1   8   0   88.27    4.93   3
   1   8   0   79.29    4.65   3
  -1   8   0   87.25    3.95   2
  -2  -8   0  139.00    4.84   1
   2   8   0  135.04    6.08   3
  -2   8   0  129.26    6.03   3
  -2   8   0  139.96    5.39   2
  -3  -8   0    3.74    1.25   1
  -3   8   0    4.02    1.87   3
   3   8   0    4.93    1.69   3
  -3   8   0    5.31    1.58   2
   4  -8   0   19.79    2.70   3
  -4  -8   0   11.29    2.11   1
  -4   8   0   19.06    2.54   2
   4   8   0   19.44    3.08   3
   5  -8   0   86.45    4.74   3
   5   8   0   85.38    5.16   3
  -5  -8   0   86.75    4.68   1
  -5   8   0   85.27    4.63   2
   6  -8   0    6.34    1.72   3
   6   8   0    7.70    2.14   3
  -6  -8   0    7.22    1.80   1
  -6   8   0    8.93    1.93   2
   7  -8   0    9.38    2.01   3
  -7  -8   0    6.30    1.99   1
   7   8   0    8.78    2.38   3
  -7   8   0    8.91    1.99   2
   8  -8   0    2.66    1.23   3
  -8   8   0    1.70    1.62   2
  -8  -8   0   -0.66    1.26   1
   8   8   0    0.02    1.36   3
   9  -8   0    1.80    1.38   3
   9   8   0    1.66    1.85   3
  -9  -8   0   -0.88    1.58   1
  -9   8   0    0.89    1.71   2
  10   8   0   10.14    2.86   3
 -10  -8   0    6.97    2.83   1
 -10   8   0   12.25    2.88   2
  10  -8   0   12.77    2.59   3
  11   8   0   46.90    4.54   3
  11  -8   0   47.53    4.14   3
 -11  -8   0   50.66    5.48   1
 -11   8   0   50.42    4.66   2
   0   9   0   -1.00    1.20   3
  -1   9   0   19.26    3.11   3
   1   9   0   19.38    3.17   3
  -2   9   0  110.45    6.22   3
   2   9   0  107.60    5.86   3
   3   9   0  162.18    7.29   3
  -3   9   0  164.54    7.40   3
  -3   9   0  182.77    6.74   2
  -4   9   0    9.95    2.58   3
  -4   9   0   25.38    2.84   2
  -4  -9   0   20.82    2.63   1
   4   9   0   25.47    3.68   3
   5  -9   0   17.52    2.53   3
  -5   9   0   17.17    2.49   2
  -5  -9   0   13.24    2.35   1
   5   9   0   12.63    2.73   3
  -6  -9   0    1.10    1.27   1
  -6   9   0    3.03    1.42   2
   6  -9   0    2.18    1.37   3
   6   9   0    1.36    1.59   3
   7   9   0   15.52    3.18   3
   7  -9   0   19.64    2.87   3
  -7  -9   0   14.80    2.66   1
  -7   9   0   16.25    2.88   2
  -8  -9   0   18.15    3.31   1
   8  -9   0   19.36    2.97   3
  -8   9   0   18.98    3.15   2
   8   9   0   14.32    2.96   3
   9   9   0   47.11    5.30   3
   9  -9   0   42.34    3.94   3
  -9  -9   0   38.61    4.55   1
  -9   9   0   43.69    4.62   2
  10  -9   0   16.95    2.68   3
 -10  -9   0    8.68    2.91   1
  10   9   0   12.63    2.89   3
 -10   9   0   16.50    2.91   2
   0  10   0  386.75   11.89   3
   1  10   0   57.78    4.77   3
  -1  10   0   57.45    4.78   3
  -2  10   0    5.36    2.40   3
   2  10   0    2.08    1.99   3
  -3  10   0    0.35    2.16   3
   3  10   0   -0.14    1.55   3
  -4  10   0   20.47    2.67   2
   4  10   0   12.44    3.04   3
  -4  10   0    9.56    2.82   3
  -5  10   0   43.13    3.69   2
   5  10   0   40.65    4.49   3
  -5  10   0   19.69    3.64   3
  -6  10   0   15.21    2.93   2
  -6 -10   0   18.93    3.10   1
   6 -10   0    9.25    1.95   3
   6  10   0   13.33    3.02   3
   7 -10   0    3.31    1.80   3
  -7 -10   0    0.57    1.70   1
   7  10   0    0.80    1.72   3
  -7  10   0    5.54    2.15   2
  -8  10   0    6.27    2.13   2
   8  10   0    4.66    2.16   3
   8 -10   0    5.85    1.83   3
  -8 -10   0    2.01    2.13   1
   0  11   0   -0.96    1.93   3
   1  11   0   24.80    4.21   3
  -1  11   0   27.00    4.14   3
  -2  11   0   35.36    4.88   3
   2  11   0   48.54    5.24   3
   3  11   0   28.89    4.36   3
  -3  11   0   19.29    3.92   3
  -4  11   0   11.17    3.63   3
   4  11   0    7.08    2.84   3
  -5  11   0    1.90    2.83   3
   5  11   0    5.34    2.64   3
   6  11   0    1.32    1.72   3
  -6  11   0   -0.53    2.72   3
  -6  11   0    4.34    2.17   2
   7  11   0   15.34    3.22   3
  -7  11   0    6.69    2.85   3
  -7  11   0   17.68    3.10   2
   0  12   0   58.25    5.70   3
  -1  12   0    0.86    2.63   3
   1  12   0    2.62    2.88   3
   2  12   0   14.92    3.79   3
  -2  12   0   14.13    3.98   3
  -3  12   0    2.39    2.99   3
   3  12   0    1.21    2.36   3
   4  12   0    9.17    3.34   3
  -4  12   0    8.83    3.50   3
  14   0  -1    2.33    1.30   3
  13   0  -1   59.94    4.63   3
  12   0  -1    0.72    1.13   3
 -12   0   1    3.00    1.38   1
 -11   0   1  108.39    5.41   2
 -11   0   1  100.45    5.21   1
  11   0  -1  109.48    5.71   3
  10   0  -1    0.46    0.98   3
 -10   0   1   -0.32    0.95   1
 -10   0   1    1.10    1.20   2
  -9   0   1    1.28    0.99   1
   9   0  -1    1.17    0.96   3
  -9   0   1    1.52    1.03   2
  -8   0   1    0.31    0.88   2
  -8   0   1    0.01    0.85   1
   8   0  -1    0.94    1.04   3
  -7   0   1 1460.87   22.11   1
   7   0  -1 1473.76   22.05   3
  -7   0   1 1414.91   21.94   2
   6   0  -1   -0.16    0.54   3
  -6   0   1    1.74    0.75   1
  -6   0   1    0.48    0.73   2
  -5   0   1   15.81    1.40   1
   5   0  -1   16.51    1.59   3
  -5   0   1   17.42    1.54   2
  -4   0   1   -0.10    0.47   1
  -4   0   1   -0.09    0.54   2
   4   0  -1   -0.30    0.42   3
  -3   0   1   21.54    1.27   1
  -3   0   1   22.77    1.30   2
   3   0  -1   26.82    1.44   3
  -2   0   1   -0.85    0.34   1
   2   0  -1   -1.43    0.31   3
   1   0  -1 1329.25   17.16   2
  -1   0   1 1352.20   17.08   1
   1   0  -1 1310.69   16.39   3
  -1   0  -1 1665.46   21.37   1
  -2   0  -1   -0.24    0.19   2
   2   0   1   -0.38    0.25   3
  -2   0  -1   -0.16    0.21   1
   3   0   1   63.87    2.17   3
  -3   0  -1   60.58    2.07   2
  -3   0  -1   66.00    2.17   1
  -4   0  -1   -0.49    0.44   2
   4   0   1   -0.57    0.41   3
  -4   0  -1   -0.70    0.41   1
   5   0   1  975.78   14.79   3
  -5   0  -1  984.59   14.84   1
  -5   0  -1  948.18   14.89   2
   6   0   1    0.77    0.75   3
  -6   0  -1   -0.72    0.64   2
  -6   0  -1   -0.49    0.50   1
  -7   0  -1   65.09    3.25   2
  -7   0  -1   60.83    3.25   1
   7   0   1   64.40    3.43   3
   8   0   1    0.76    0.96   3
  -8   0  -1   -0.11    0.83   1
  -8   0  -1    1.58    0.98   2
   9   0   1  260.00    7.81   3
  -9   0  -1  252.86    7.44   1
  -9   0  -1  257.79    7.59   2
 -10   0  -1    1.23    1.04   1
  10   0   1    0.08    0.87   3
 -10   0  -1    1.12    1.27   2
 -11   0  -1   78.02    4.51   2
 -11   0  -1   71.61    4.39   1
  11   0   1   70.74    4.57   3
 -12   0  -1   -0.36    1.05   1
  12   0   1    0.98    1.29   3
  13   0   1    2.97    1.49   3
  14   0   1    2.67    1.43   3
  14   1  -1    7.06    1.96   3
  14  -1  -1   10.46    2.31   3
 -13   1   1    4.78    1.97   2
  13   1  -1    3.93    1.68   3
 -13  -1   1    2.83    1.90   1
  13  -1  -1    0.47    1.48   3
  12   1  -1   15.27    2.64   3
 -12  -1   1   10.48    2.25   1
 -12   1   1   16.21    2.66   2
  12  -1  -1   11.57    2.36   3
 -11   1   1   90.14    4.72   1
 -11  -1   1   80.39    4.79   1
  11  -1  -1   81.01    4.87   3
  11   1  -1   81.21    4.98   3
 -11   1   1   85.15    5.02   2
 -10  -1   1   68.06    4.08   1
 -10   1   1   69.09    3.94   1
  10  -1  -1   67.57    4.25   3
 -10  -1   1   75.44    4.17   2
  10   1  -1   74.21    4.49   3
 -10   1   1   77.76    4.54   2
  -9   1   1  349.59    8.78   1
   9  -1  -1  337.46    9.19   3
  -9  -1   1  340.19    8.72   2
   9   1  -1  348.11    9.48   3
  -9   1   1  328.29    9.43   2
  -9  -1   1  327.09    9.11   1
   8  -1  -1    3.34    1.20   3
  -8   1   1    2.71    0.95   1
   8   1  -1    2.42    1.13   3
  -8   1   1    3.94    1.30   2
  -8  -1   1    1.10    1.04   1
  -8  -1   1    4.28    1.09   2
   7   1  -1    0.10    0.77   3
   7  -1  -1    0.10    0.73   3
  -7  -1   1    1.31    0.65   2
  -7  -1   1   -0.23    0.72   1
  -7   1   1    0.04    0.53   1
  -7   1   1   -1.11    0.59   2
   6   1  -1    2.72    0.99   3
  -6  -1   1    1.09    0.73   2
   6  -1  -1    3.53    1.03   3
  -6  -1   1    0.77    0.77   1
  -6   1   1    0.75    0.64   1
  -6   1   1    1.54    0.92   2
  -5   1   1 1563.77   22.34   2
  -5  -1   1 1535.68   22.11   1
   5   1  -1 1547.71   21.77   3
   5  -1  -1 1544.90   21.31   3
  -5   1   1 1529.38   20.97   1
  -5  -1   1 1538.50   21.36   2
  -4  -1   1   68.92    2.45   2
   4  -1  -1   70.04    2.64   3
  -4   1   1   68.05    2.38   1
  -4  -1   1   64.17    2.72   1
   4   1  -1   64.33    2.70   3
  -4   1   1   64.32    2.72   2
   3  -1  -1  915.95   12.79   3
   3   1  -1  923.27   13.17   3
  -3   1   1  926.08   13.64   2
  -3  -1   1  927.88   13.42   1
   3   1  -1  917.81   12.58   2
  -3   1   1  932.87   12.56   1
  -2  -1   1   72.05    2.24   1
   2   1  -1   71.05    2.19   3
  -2   1   1   74.93    1.78   1
   2  -1  -1   77.46    2.13   3
   2   1  -1   72.75    1.76   2
  -2   1   1   74.24    2.31   2
  -1   1   1   48.10    1.49   2
  -1  -1   1   49.12    1.48   1
   1   1  -1   47.19    1.39   3
   1  -1  -1   45.08    1.35   3
   0   1  -1  321.85    4.66   3
   0  -1  -1  321.03    4.64   3
   0   1  -1  320.79    4.74   2
   1   1   1 4638.80   56.14   3
   1  -1   1 4549.38   56.74   3
  -1   1  -1 4672.47   57.84   2
  -1  -1  -1 4702.30   57.39   1
  -2   1  -1  143.60    2.54   1
  -2  -1  -1  143.54    2.54   2
  -2   1  -1  136.02    3.24   2
   2  -1   1  136.11    2.91   3
   2   1   1  136.40    3.11   3
  -2  -1  -1  140.39    3.21   1
  -3  -1  -1   15.71    0.89   2
  -3  -1  -1   15.68    1.17   1
   3  -1   1   15.58    1.08   3
   3   1   1   13.63    1.18   3
  -3   1  -1   15.71    0.92   1
  -3   1  -1   17.06    1.20   2
  -4   1  -1  104.45    3.40   2
  -4   1  -1  110.53    2.97   1
  -4  -1  -1  103.14    3.38   1
   4   1   1  107.69    3.42   3
   4  -1   1  105.08    3.21   3
  -4  -1  -1  109.02    2.95   2
  -5  -1  -1   98.76    3.64   1
   5  -1   1  102.46    3.49   3
  -5  -1  -1   98.18    3.18   2
  -5   1  -1  104.80    3.85   2
   5   1   1  100.34    3.64   3
  -5   1  -1   95.85    3.18   1
  -6  -1  -1   63.69    3.24   1
   6   1   1   66.62    3.29   3
   6  -1   1   66.49    3.16   3
  -6  -1  -1   63.05    2.78   2
  -6   1  -1   64.94    2.79   1
  -6   1  -1   60.49    3.10   2
  -7   1  -1  526.86   11.19   2
  -7  -1  -1  549.05   11.18   1
   7  -1   1  552.39   11.02   3
   7   1   1  546.91   11.24   3
  -7  -1  -1  551.80   10.50   2
  -7   1  -1  565.90   10.58   1
  -8  -1  -1    4.92    1.17   2
  -8   1  -1    1.54    0.93   1
   8   1   1    4.17    1.35   3
  -8   1  -1    3.86    1.29   2
   8  -1   1    2.51    1.13   3
  -8  -1  -1    1.28    1.11   1
  -9   1  -1    4.36    1.53   2
   9   1   1    2.26    1.24   3
  -9  -1  -1    3.38    1.20   1
  -9   1  -1    1.73    1.04   1
  -9  -1  -1    5.95    1.27   2
   9  -1   1    4.72    1.35   3
  10  -1   1    0.62    0.87   3
  10   1   1   -0.52    0.80   3
 -10  -1  -1    1.44    0.97   2
 -10   1  -1   -1.11    1.05   2
 -10   1  -1    0.34    0.93   1
 -10  -1  -1    0.05    0.89   1
  11  -1   1   18.77    2.77   3
 -11  -1  -1   24.91    2.90   1
  11   1   1   17.09    2.82   3
 -11   1  -1   24.58    3.07   2
  12  -1   1    0.73    1.14   3
 -12  -1  -1    2.77    1.31   1
  12   1   1    0.50    1.16   3
 -12   1  -1    0.39    1.49   2
  13   1   1   65.61    5.05   3
 -13  -1  -1   58.79    4.62   1
 -13   1  -1   71.49    5.10   2
  13  -1   1   68.07    4.73   3
  14  -1   1    7.62    2.15   3
  14   1   1    6.39    1.96   3
 -14  -2   1    3.05    1.98   1
 -14   2   1    4.92    2.73   2
  14   2  -1    8.95    2.02   3
  14  -2  -1   11.96    2.26   3
  13  -2  -1   29.99    3.83   3
  13   2  -1   25.77    3.51   3
 -13   2   1   25.46    3.86   2
 -13  -2   1   28.68    3.64   1
 -12  -2   1   20.57    3.14   1
  12  -2  -1   21.24    3.02   3
  12   2  -1   24.03    3.42   3
 -12   2   1   21.57    3.50   2
  11   2  -1   42.80    3.72   3
 -11  -2   1   36.83    3.53   1
 -11   2   1   39.39    3.72   2
  11  -2  -1   38.43    3.42   3
  10   2  -1    5.15    1.67   3
  10  -2  -1    2.50    1.27   3
 -10  -2   1    1.98    1.33   1
 -10   2   1    3.45    1.78   2
  -9   2   1   37.74    3.23   2
   9   2  -1   33.25    3.06   3
   9  -2  -1   30.21    2.71   3
  -9  -2   1   38.19    2.65   2
  -9   2   1   36.08    2.68   1
  -9  -2   1   34.27    3.09   1
  -8   2   1  362.21    8.06   1
  -8  -2   1  354.24    9.30   1
  -8   2   1  312.06    9.17   2
   8  -2  -1  359.17    9.06   3
  -8  -2   1  371.14    8.21   2
   8   2  -1  364.37    9.43   3
  -7  -2   1  147.67    4.54   2
   7   2  -1  145.03    5.34   3
  -7   2   1  137.17    4.33   1
  -7   2   1  138.75    5.29   2
  -7  -2   1  145.64    5.46   1
   7  -2  -1  146.46    5.16   3
   6  -2  -1   29.78    2.18   3
  -6  -2   1   29.59    2.30   1
  -6   2   1   25.23    2.10   2
  -6  -2   1   32.21    1.92   2
  -6   2   1   28.75    1.78   1
   6   2  -1   27.27    2.22   3
  -5   2   1  239.06    6.23   2
  -5  -2   1  232.75    6.21   1
   5  -2  -1  240.68    5.90   3
   5   2  -1  231.99    6.14   3
  -5  -2   1  231.88    5.17   2
  -5   2   1  226.30    4.90   1
   4   2  -1    8.26    1.29   3
  -4  -2   1    7.79    1.17   1
   4  -2  -1   10.82    1.25   3
  -4   2   1    7.19    1.16   2
  -4   2   1    8.27    0.85   1
   4   2  -1    8.55    0.92   2
   3  -2  -1 1540.21   20.21   3
  -3  -2   1 1555.18   21.14   1
   3   2  -1 1545.51   20.69   3
  -3   2   1 1550.16   21.28   2
  -3   2   1 1515.78   19.35   1
   3   2  -1 1563.49   19.70   2
   2   2  -1 3876.29   47.48   3
   2   2  -1 4096.56   49.45   2
   2  -2  -1 4044.74   47.24   3
  -2  -2   1 4071.45   48.63   1
  -1  -2   1  844.39   11.57   1
   1   2  -1  812.96   11.55   3
  -1   2   1  840.68   11.77   2
   1   2  -1  856.57   11.22   2
   1  -2  -1  839.33   11.48   3
   0   2   1  899.24   12.19   3
   0  -2   1  909.67   11.76   1
   0  -2  -1  921.31   11.70   1
   0   2  -1  884.93   12.05   3
   0   2   1  902.79   11.90   2
   0   2  -1  880.37   11.95   2
  -1   2  -1  311.49    5.52   2
   1  -2   1  315.91    5.34   3
   1   2   1  312.10    5.59   3
  -1  -2  -1  323.84    5.44   1
  -2  -2  -1   62.05    2.22   1
  -2   2  -1   65.17    2.34   2
   2  -2   1   67.98    2.18   3
   2   2   1   66.43    2.36   3
   3  -2   1  810.23   11.57   3
  -3  -2  -1  819.56   10.69   2
   3   2   1  772.84   11.98   3
  -3   2  -1  804.34   10.46   1
  -3   2  -1  761.25   12.33   2
  -3  -2  -1  788.61   12.23   1
  -4  -2  -1  544.51    8.25   2
  -4  -2  -1  539.24    9.88   1
  -4   2  -1  546.63   10.11   2
  -4   2  -1  547.28    8.12   1
   4   2   1  551.02    9.77   3
   4  -2   1  546.92    9.30   3
  -5   2  -1  183.87    5.45   2
  -5   2  -1  182.00    4.15   1
   5   2   1  178.88    5.23   3
   5  -2   1  185.51    4.99   3
  -5  -2  -1  182.06    5.26   1
  -5  -2  -1  183.24    4.18   2
   6   2   1   25.82    2.13   3
  -6  -2  -1   30.57    1.73   2
  -6  -2  -1   25.80    2.20   1
  -6   2  -1   27.03    2.13   2
   6  -2   1   29.30    2.16   3
  -6   2  -1   27.98    1.72   1
   7   2   1    4.90    1.38   3
  -7   2  -1    3.36    1.14   2
  -7  -2  -1    5.80    0.91   2
   7  -2   1    3.55    1.15   3
  -7  -2  -1    2.47    1.02   1
  -7   2  -1    3.58    0.90   1
   8   2   1    3.43    1.24   3
  -8   2  -1    3.77    1.13   1
  -8   2  -1    3.61    1.39   2
  -8  -2  -1   10.03    1.29   2
   8  -2   1    5.26    1.35   3
  -8  -2  -1    3.44    1.33   1
  -9  -2  -1  231.80    7.85   1
  -9   2  -1  252.99    6.95   1
   9  -2   1  227.79    7.32   3
  -9   2  -1  236.14    7.83   2
   9   2   1  233.12    7.77   3
  10   2   1   19.11    2.78   3
 -10  -2  -1   18.61    2.64   1
  10  -2   1   20.82    2.67   3
 -10   2  -1   22.03    2.98   2
  11  -2   1  109.70    5.64   3
 -11  -2  -1  109.10    5.79   1
  11   2   1  108.52    5.74   3
 -11   2  -1  106.46    5.86   2
  12  -2   1   14.89    2.53   3
 -12  -2  -1   14.56    2.71   1
  12   2   1   14.78    2.74   3
 -12   2  -1   19.51    3.29   2
 -13   2  -1   16.36    3.46   2
  13   2   1   17.41    2.99   3
  13  -2   1   14.87    2.65   3
 -13  -2  -1   12.52    2.55   1
 -14  -2  -1    3.09    1.84   1
  14  -2   1    3.71    1.60   3
  14   2   1    5.19    1.63   3
 -14   2  -1    1.72    2.32   2
  14   3  -1    4.22    1.54   3
 -14   3   1    1.16    2.57   2
 -14  -3   1    2.98    1.36   1
 -13  -3   1    1.77    1.70   1
  13   3  -1    1.44    1.28   3
  13  -3  -1    2.93    1.61   3
 -13   3   1    1.51    2.12   2
  12  -3  -1    5.40    1.81   3
 -12   3   1    5.30    2.30   2
  12   3  -1    3.42    1.87   3
 -12  -3   1    2.78    1.62   1
 -11   3   1   70.51    4.92   2
 -11  -3   1   65.01    4.81   1
  11   3  -1   60.26    4.50   3
  11  -3  -1   69.24    4.55   3
 -10   3   1  121.55    6.22   2
  10   3  -1  123.35    6.11   3
  10  -3  -1  119.61    5.64   3
 -10  -3   1  113.45    5.96   1
   9  -3  -1   83.86    4.49   3
   9   3  -1   82.76    4.72   3
  -9   3   1   83.27    4.96   2
  -9  -3   1   85.14    4.98   1
   8  -3  -1   56.11    3.47   3
   8   3  -1   57.76    3.67   3
  -8  -3   1   53.54    3.55   1
  -8   3   1   52.39    3.64   2
   7  -3  -1   -0.14    0.72   3
  -7   3   1    0.34    0.62   1
  -7   3   1    0.09    0.86   2
  -7  -3   1   -0.58    0.69   1
  -7  -3   1    1.42    0.55   2
   7   3  -1    0.07    0.78   3
  -6   3   1   78.92    3.95   2
  -6  -3   1   72.95    2.74   2
   6   3  -1   79.55    3.91   3
  -6   3   1   75.84    2.64   1
  -6  -3   1   76.11    3.81   1
   6  -3  -1   81.02    3.71   3
  -5   3   1   40.69    2.62   2
   5   3  -1   42.59    2.70   3
  -5   3   1   45.00    1.78   1
   5  -3  -1   44.78    2.55   3
  -5  -3   1   44.63    2.69   1
  -4   3   1  672.93   12.33   2
  -4   3   1  689.15    9.44   1
   4   3  -1  692.96   12.11   3
  -4  -3   1  686.87   12.10   1
   4  -3  -1  689.95   11.56   3
   4   3  -1  692.22    9.81   2
  -3   3   1 1409.12   20.29   2
  -3   3   1 1438.97   18.14   1
  -3  -3   1 1427.63   20.15   1
   3   3  -1 1396.08   19.74   3
   3   3  -1 1398.95   18.12   2
   3  -3  -1 1408.22   19.45   3
   2   3  -1   96.75    3.24   3
   2  -3  -1   97.84    3.12   3
   2   3  -1   93.16    2.13   2
  -2   3   1   93.73    3.16   2
  -2  -3   1   95.08    3.07   1
   1   3  -1  380.14    5.88   2
   1   3  -1  363.53    6.84   3
   1  -3  -1  371.73    5.36   1
  -1  -3   1  365.01    6.31   1
   1  -3  -1  361.13    6.67   3
  -1   3   1  369.26    6.54   2
   0   3  -1   27.21    1.28   2
   0  -3   1   26.75    1.08   1
   0   3   1   25.56    1.23   2
   0   3  -1   26.22    1.54   3
   0  -3  -1   29.13    1.14   1
   0   3   1   26.86    1.65   3
   1   3   1  340.51    5.09   2
   1   3   1  337.42    6.53   3
  -1   3  -1  341.84    6.28   2
   1  -3   1  344.65    4.88   1
   1  -3   1  326.85    6.19   3
  -1  -3  -1  339.78    6.02   1
   2   3   1 1255.69   17.82   3
  -2   3  -1 1324.55   18.49   2
   2  -3   1 1311.93   17.60   3
  -2  -3  -1 1302.93   17.94   1
  -3  -3  -1   21.59    1.68   1
   3   3   1   25.82    1.91   3
   3  -3   1   22.76    1.67   3
  -3   3  -1   18.84    1.68   2
  -4   3  -1  100.09    2.20   1
  -4   3  -1  105.91    3.98   2
  -4  -3  -1  110.71    2.43   2
  -4  -3  -1  104.84    3.87   1
   4  -3   1  112.04    3.71   3
   4   3   1  111.18    4.05   3
   5  -3   1  254.06    6.42   3
  -5  -3  -1  250.55    6.77   1
  -5  -3  -1  253.28    4.69   2
  -5   3  -1  241.42    6.75   2
  -5   3  -1  256.51    4.65   1
   5   3   1  253.81    6.75   3
  -6  -3  -1  208.34    4.59   2
   6  -3   1  200.81    5.86   3
  -6   3  -1  201.77    6.44   2
   6   3   1  202.79    6.36   3
  -6   3  -1  203.59    4.53   1
  -6  -3  -1  207.75    6.45   1
   7   3   1  146.37    5.52   3
  -7   3  -1  153.77    5.73   2
   7  -3   1  158.88    5.48   3
  -7  -3  -1  147.75    5.63   1
  -8   3  -1  110.28    5.22   2
  -8  -3  -1  109.65    5.05   1
   8   3   1  107.19    5.04   3
   8  -3   1  111.28    4.82   3
  -9   3  -1   38.94    3.39   2
  -9  -3  -1   39.57    3.31   1
   9  -3   1   38.04    3.04   3
   9   3   1   41.60    3.34   3
 -10  -3  -1    0.25    1.10   1
  10  -3   1    2.66    1.13   3
 -10   3  -1    2.25    1.59   2
  10   3   1    1.65    1.20   3
  11  -3   1   60.58    4.23   3
 -11   3  -1   57.91    4.53   2
 -11  -3  -1   61.96    4.47   1
  11   3   1   65.47    4.59   3
  12  -3   1   36.98    3.91   3
 -12   3  -1   33.60    4.08   2
  12   3   1   38.82    4.31   3
 -12  -3  -1   33.42    3.87   1
 -13  -3  -1   11.18    2.55   1
  13   3   1   12.05    2.52   3
  13  -3   1   13.34    2.65   3
 -13   3  -1   11.91    3.08   2
  14   3   1    6.87    1.94   3
 -14  -3  -1    6.31    1.73   1
 -13   4   1    5.29    2.82   2
 -13  -4   1    5.98    2.03   1
  13  -4  -1    8.17    2.15   3
  13   4  -1    6.69    2.22   3
  12   4  -1   42.42    4.49   3
  12  -4  -1   36.61    3.57   3
 -12   4   1   40.12    4.51   2
 -12  -4   1   43.66    4.27   1
 -11   4   1   24.97    3.49   2
  11   4  -1   18.78    3.01   3
  11  -4  -1   23.73    3.12   3
 -11  -4   1   19.76    2.94   1
  10   4  -1    9.44    2.19   3
 -10   4   1    8.52    2.35   2
  10  -4  -1    8.84    1.95   3
 -10  -4   1    7.31    2.03   1
  -9  -4   1   42.68    3.62   1
  -9   4   1   37.70    3.70   2
   9   4  -1   37.16    3.37   3
   9  -4  -1   45.60    3.55   3
  -8   4   1  139.15    6.18   2
  -8  -4   1  136.14    6.00   1
   8   4  -1  130.23    5.75   3
   8  -4  -1  130.53    5.36   3
   7  -4  -1   31.40    2.53   3
  -7  -4   1   29.09    2.69   1
  -7   4   1   30.70    2.82   2
   7   4  -1   33.92    2.93   3
   6   4  -1  384.67    9.58   3
   6  -4  -1  389.65    9.00   3
  -6   4   1  381.51    9.59   2
  -6  -4   1  374.22    9.42   1
  -5  -4   1  307.07    7.94   1
   5  -4  -1  315.12    7.71   3
   5   4  -1  312.47    8.10   3
  -5   4   1  316.24    8.28   2
   5   4  -1  315.73    5.56   2
  -4   4   1    1.47    0.89   2
   4  -4  -1    3.17    0.94   3
   4   4  -1    3.30    1.12   3
   4   4  -1    3.93    0.62   2
  -4  -4   1    2.54    0.89   1
   3  -4  -1  696.79   11.83   3
  -3  -4   1  690.58   11.92   1
   3   4  -1  690.10   12.37   3
  -3   4   1  691.60   12.15   2
   3   4  -1  678.38    9.67   2
   2  -4  -1 1167.04   17.07   3
  -2   4   1 1147.84   17.11   2
   2   4  -1 1178.43   15.45   2
  -2  -4   1 1145.55   16.83   1
   2   4  -1 1168.31   17.40   3
  -1   4   1  297.88    5.98   2
  -1  -4   1  295.57    5.84   1
   1   4  -1  293.56    6.50   3
   1  -4  -1  299.60    4.77   1
   1   4  -1  287.99    5.25   2
   1  -4  -1  280.31    6.22   3
   0   4  -1   87.90    3.26   3
   0   4   1   87.92    2.60   2
   0  -4   1   84.45    2.32   1
   0   4   1   83.62    3.13   3
   0  -4  -1   84.94    2.34   1
   0   4  -1   83.75    2.66   2
  -1   4  -1    0.28    0.54   2
   1  -4   1    0.61    0.56   3
   1   4   1    1.35    0.71   3
   1   4   1    0.78    0.45   2
  -1  -4  -1    1.12    0.48   1
  -2   4  -1  611.13   10.72   2
   2   4   1  638.48    8.60   2
   2   4   1  628.67   11.11   3
   2  -4   1  598.24   10.45   3
  -2  -4  -1  627.03   10.49   1
  -3  -4  -1   16.45    1.53   1
   3  -4   1   17.62    1.75   3
   3   4   1   19.86    1.89   3
  -3   4  -1   16.86    1.74   2
  -4   4  -1  318.84    7.78   2
   4  -4   1  308.66    7.10   3
   4   4   1  325.31    7.65   3
  -4  -4  -1  314.44    7.51   1
   5  -4   1  294.21    7.10   3
  -5  -4  -1  299.34    7.73   1
  -5   4  -1  300.28    7.89   2
   5   4   1  302.32    7.75   3
   6  -4   1  157.74    5.32   3
  -6  -4  -1  157.11    5.75   1
  -6   4  -1  154.49    5.79   2
   6   4   1  162.63    5.90   3
  -7  -4  -1    0.02    0.87   1
   7  -4   1    1.15    0.85   3
   7   4   1    0.95    1.01   3
  -7   4  -1    0.01    1.10   2
  -8   4  -1   86.54    4.84   2
   8   4   1   90.18    4.85   3
  -8  -4  -1   89.03    4.83   1
   8  -4   1   85.87    4.40   3
   9  -4   1   57.99    3.81   3
  -9   4  -1   49.41    3.95   2
   9   4   1   53.75    4.03   3
  -9  -4  -1   50.33    3.89   1
  10   4   1   70.86    4.70   3
  10  -4   1   74.48    4.64   3
 -10   4  -1   69.08    4.91   2
 -10  -4  -1   73.06    4.93   1
  11  -4   1   23.74    3.17   3
  11   4   1   19.98    3.12   3
 -11  -4  -1   20.24    3.03   1
 -11   4  -1   23.38    3.41   2
  12   4   1    7.61    2.16   3
 -12   4  -1    7.52    2.50   2
  12  -4   1    7.74    2.23   3
 -12  -4  -1    6.29    2.22   1
  13  -4   1    5.23    1.55   3
  13   4   1    3.79    2.00   3
 -13  -4  -1    3.78    1.85   1
 -13   4  -1    2.86    2.62   2
  13  -5  -1    3.60    1.51   3
  13   5  -1    8.95    2.34   3
 -13  -5   1    2.96    1.29   1
 -13   5   1    8.14    2.98   2
  12   5  -1   21.45    3.39   3
 -12   5   1   16.22    3.61   2
 -12  -5   1   18.50    3.14   1
  12  -5  -1   18.86    3.10   3
 -11  -5   1    3.63    1.91   1
 -11   5   1   -0.43    1.58   2
  11   5  -1   -0.12    1.13   3
  11  -5  -1    0.92    1.17   3
 -10  -5   1   44.38    3.95   1
  10   5  -1   45.33    3.99   3
  10  -5  -1   43.70    3.63   3
 -10   5   1   44.84    4.22   2
  -9   5   1   28.61    3.44   2
   9   5  -1   23.31    3.11   3
   9  -5  -1   26.10    2.94   3
  -9  -5   1   19.01    2.83   1
  -8  -5   1  150.17    6.65   1
   8  -5  -1  156.09    6.29   3
   8   5  -1  158.59    6.84   3
  -8   5   1  165.47    7.09   2
  -7  -5   1   23.90    2.98   1
   7   5  -1   29.00    3.27   3
  -7   5   1   22.22    2.96   2
   7  -5  -1   24.76    2.82   3
   6   5  -1  108.97    5.05   3
  -6   5   1  103.99    5.02   2
   6  -5  -1  106.15    4.67   3
  -6  -5   1  107.83    5.11   1
  -5   5   1    2.49    1.26   2
   5   5  -1    5.63    1.53   3
  -5  -5   1    2.32    0.93   1
   5  -5  -1    2.38    1.00   3
   4  -5  -1  647.16   12.18   3
  -4   5   1  633.31   12.61   2
   4   5  -1  640.50   12.73   3
  -4  -5   1  651.21   12.44   1
  -3   5   1    9.03    1.45   2
   3   5  -1    9.65    1.46   3
   3  -5  -1   10.13    1.46   3
  -3  -5   1   13.19    1.33   1
   3   5  -1   10.44    0.90   2
  -2   5   1  381.75    8.11   2
   2   5  -1  383.86    8.68   3
  -2  -5   1  387.26    7.92   1
   2  -5  -1  394.00    5.61   1
   2  -5  -1  386.58    8.34   3
   2   5  -1  381.62    6.57   2
   1   5  -1   21.89    2.03   3
  -1  -5   1   23.25    1.53   1
   1  -5  -1   24.70    1.14   1
  -1   5   1   20.87    1.74   2
   1   5  -1   23.09    1.53   2
  -1   5   1   21.26    2.04   3
   0  -5  -1 1269.70   17.27   1
   0   5  -1 1246.23   17.91   2
   0   5  -1 1275.36   19.19   3
   0   5   1 1284.67   19.44   3
   0  -5   1 1295.68   17.20   1
   0   5   1 1256.30   17.73   2
  -1   5  -1  453.83    8.60   2
  -1  -5  -1  459.60    8.20   1
  -1   5  -1  454.80    9.44   3
   1  -5   1  448.21    6.80   1
   1   5   1  442.60    7.39   2
   1   5   1  433.66    9.42   3
   2   5   1  417.90    6.46   2
  -2  -5  -1  411.50    8.19   1
   2  -5   1  416.36    8.58   3
  -2   5  -1  398.89    8.48   2
   2   5   1  401.65    8.90   3
   3  -5   1   14.56    1.73   3
  -3   5  -1   15.04    1.82   2
  -3  -5  -1   14.67    1.46   1
   3   5   1   13.28    1.90   3
  -4   5  -1  112.72    4.59   2
   4   5   1  118.46    4.70   3
  -4  -5  -1  118.73    4.44   1
   4  -5   1  118.46    4.49   3
   5   5   1  103.30    4.79   3
  -5   5  -1  109.39    4.83   2
  -5  -5  -1  118.72    5.02   1
   5  -5   1  116.53    4.60   3
  -6   5  -1  167.15    6.35   2
  -6  -5  -1  173.05    6.30   1
   6  -5   1  166.72    5.80   3
   6   5   1  178.16    6.49   3
   7   5   1  131.94    5.88   3
  -7  -5  -1  128.32    5.92   1
   7  -5   1  130.96    5.38   3
  -7   5  -1  123.52    5.78   2
   8   5   1  362.03   10.55   3
  -8  -5  -1  356.70   10.53   1
   8  -5   1  345.88    9.70   3
  -8   5  -1  348.50   10.53   2
   9  -5   1    5.27    1.49   3
  -9   5  -1    5.34    1.91   2
  -9  -5  -1    3.15    1.64   1
   9   5   1    4.82    1.83   3
  10   5   1   11.29    2.55   3
  10  -5   1   11.40    2.23   3
 -10  -5  -1   11.29    2.40   1
 -10   5  -1   13.29    2.79   2
  11   5   1   19.88    3.28   3
  11  -5   1   22.31    3.08   3
 -11  -5  -1   21.72    3.25   1
 -11   5  -1   21.78    3.64   2
 -12  -5  -1   45.60    4.27   1
 -12   5  -1   48.95    5.27   2
  12   5   1   44.64    4.34   3
  12  -5   1   49.87    4.22   3
 -13  -5  -1   13.76    2.77   1
 -13   5  -1   11.55    3.29   2
  13   5   1   13.99    2.77   3
  13  -5   1   12.59    2.58   3
  12   6  -1   41.05    4.76   3
  12  -6  -1   40.30    3.92   3
 -12  -6   1   41.20    4.18   1
 -12   6   1   44.05    5.40   2
  11  -6  -1    2.22    1.31   3
  11   6  -1    3.04    1.88   3
 -11   6   1    5.16    2.46   2
 -11  -6   1    3.34    1.86   1
 -10  -6   1    3.11    1.77   1
  10  -6  -1    4.58    1.54   3
  10   6  -1    3.63    1.94   3
 -10   6   1    2.84    2.09   2
  -9   6   1   15.76    2.79   2
   9  -6  -1   19.80    2.77   3
  -9  -6   1   17.32    2.88   1
   9   6  -1   19.94    3.16   3
   8   6  -1   73.40    4.83   3
   8  -6  -1   67.37    4.21   3
  -8  -6   1   71.66    4.69   1
  -8   6   1   71.58    4.78   2
  -7  -6   1   52.38    3.97   1
  -7   6   1   44.76    3.76   2
   7   6  -1   55.42    4.05   3
   7  -6  -1   51.25    3.52   3
   6   6  -1  344.24    9.79   3
  -6  -6   1  334.44    9.48   1
  -6   6   1  325.18    9.52   2
   6  -6  -1  334.28    9.12   3
   5  -6  -1   -0.41    0.73   3
  -5  -6   1    0.13    0.99   1
   5   6  -1    0.18    0.88   3
  -5   6   1   -1.06    1.04   2
   4  -6  -1   36.00    2.75   3
  -4  -6   1   33.22    2.43   1
   4   6  -1   25.07    2.48   3
  -4   6   1   28.86    2.56   2
   3  -6  -1    0.62    0.78   3
  -3  -6   1    1.04    0.60   1
   3   6  -1    1.32    0.89   3
  -3   6   1   -0.90    0.76   2
   2  -6  -1  410.89    9.29   3
   2   6  -1  416.33    9.64   3
  -2   6   1  403.86    8.85   2
  -2  -6   1  407.86    8.47   1
   2   6  -1  426.00    7.37   2
  -1   6   1    1.80    0.99   3
   1  -6  -1    2.24    0.54   1
   1   6  -1    1.82    0.72   2
  -1  -6   1    3.06    0.64   1
  -1   6   1    0.51    0.88   2
   1   6  -1    2.50    1.04   3
   0   6   1  383.61    7.54   2
   0  -6  -1  406.89    7.33   1
   0  -6   1  405.26    7.22   1
   0   6  -1  394.27    7.82   2
   0   6  -1  381.69    8.93   3
   0   6   1  393.97    9.23   3
  -1   6  -1   12.52    1.85   3
   1  -6   1   12.75    0.98   1
  -1   6  -1   14.94    1.69   2
   1   6   1   11.36    1.82   3
   1   6   1   13.07    1.35   2
  -1  -6  -1   15.37    1.32   1
  -2  -6  -1  258.14    6.39   1
   2   6   1  258.17    7.44   3
  -2   6  -1  262.51    6.76   2
  -3  -6  -1   59.66    3.08   1
   3  -6   1   61.19    3.32   3
   3   6   1   58.52    3.59   3
  -3   6  -1   56.74    3.26   2
   4  -6   1  241.48    7.02   3
   4   6   1  232.35    7.54   3
  -4   6  -1  243.65    7.23   2
  -4  -6  -1  249.53    7.01   1
   5  -6   1    9.13    1.72   3
   5   6   1    7.92    1.77   3
  -5   6  -1    5.46    1.56   2
  -5  -6  -1    8.05    1.73   1
  -6   6  -1  113.33    5.51   2
   6   6   1  123.01    5.63   3
   6  -6   1  119.34    5.13   3
  -6  -6  -1  117.45    5.39   1
  -7  -6  -1   13.38    2.46   1
   7  -6   1   12.39    2.17   3
  -7   6  -1   14.25    2.59   2
   7   6   1   16.32    2.71   3
   8  -6   1   85.94    4.81   3
   8   6   1   83.31    5.16   3
  -8   6  -1   77.92    4.93   2
  -8  -6  -1   85.33    5.10   1
   9   6   1    7.85    2.20   3
   9  -6   1   12.19    2.24   3
  -9  -6  -1    6.64    2.08   1
  -9   6  -1    8.08    2.33   2
 -10  -6  -1   65.34    4.99   1
  10   6   1   76.36    5.42   3
 -10   6  -1   71.48    5.42   2
  10  -6   1   66.30    4.50   3
 -11   6  -1    1.99    2.22   2
  11   6   1    3.68    1.90   3
 -11  -6  -1    4.26    1.93   1
  11  -6   1    3.95    1.79   3
 -12  -6  -1    4.66    1.88   1
  12   6   1    3.67    1.82   3
  12  -6   1    3.90    1.37   3
 -12   6  -1    3.71    2.71   2
  12  -7  -1    5.84    1.69   3
 -12  -7   1    4.88    2.80   1
  12   7  -1   10.13    2.57   3
 -12   7   1    9.75    3.20   2
 -11  -7   1    0.23    1.99   1
 -11   7   1    3.16    1.85   2
  11  -7  -1    5.37    1.72   3
  11   7  -1    2.56    1.82   3
 -10  -7   1   49.45    4.74   1
 -10   7   1   45.65    4.46   2
  10   7  -1   46.91    5.03   3
  10  -7  -1   52.12    4.39   3
  -9  -7   1    8.01    2.40   1
  -9   7   1    8.86    2.30   2
   9  -7  -1   14.50    2.48   3
   9   7  -1    8.26    2.32   3
  -8   7   1   92.09    5.63   2
   8  -7  -1   94.41    5.18   3
   8   7  -1   86.41    5.50   3
  -8  -7   1   90.68    5.43   1
   7  -7  -1    8.03    1.83   3
  -7   7   1    9.46    2.14   2
   7   7  -1    6.55    1.97   3
  -7  -7   1    5.88    1.79   1
   6  -7  -1   62.86    4.07   3
  -6  -7   1   65.38    4.29   1
  -6   7   1   60.35    4.20   2
   6   7  -1   59.34    4.20   3
   5  -7  -1    1.38    1.09   3
  -5   7   1    2.23    1.29   2
  -5  -7   1    1.38    1.21   1
   5   7  -1    2.59    1.25   3
  -4   7   1  242.82    7.62   2
   4  -7  -1  251.69    7.69   3
  -4  -7   1  235.58    7.24   1
   4   7  -1  233.59    7.89   3
  -3  -7   1   40.75    2.64   1
   3   7  -1   37.95    3.16   3
  -3   7   1   37.64    2.86   2
   3  -7  -1   44.70    3.17   3
  -2   7   1    0.79    1.29   3
  -2   7   1    1.79    1.11   2
   2   7  -1    0.94    1.21   3
  -2  -7   1    2.04    0.70   1
   1   7  -1  311.17    6.58   2
  -1   7   1  301.31    7.11   2
  -1  -7   1  303.67    6.77   1
   1   7  -1  283.43    8.37   3
  -1   7   1  291.15    8.29   3
   0   7   1  106.91    5.07   3
   0   7  -1  114.80    5.10   3
   0  -7   1  123.45    3.64   1
   0   7  -1  116.70    4.06   2
   0   7   1  127.95    4.13   2
   0  -7  -1  133.09    3.86   1
  -1   7  -1   11.17    1.70   2
   1   7   1    6.70    1.84   3
  -1  -7  -1    9.04    1.19   1
  -1   7  -1    7.90    1.71   3
  -2  -7  -1  626.31   11.73   1
   2   7   1  598.08   13.22   3
  -2   7  -1  633.99   12.38   2
  -2   7  -1  650.68   13.55   3
   3  -7   1    1.48    0.97   3
   3   7   1   -0.05    0.87   3
  -3  -7  -1    0.77    0.55   1
  -3   7  -1    0.81    1.08   2
   4  -7   1    1.27    0.90   3
  -4   7  -1    1.29    1.11   2
   4   7   1    0.70    1.16   3
  -4  -7  -1    1.31    0.85   1
  -5   7  -1    0.94    1.11   2
   5   7   1    0.10    0.75   3
  -5  -7  -1    0.34    1.00   1
   5  -7   1    1.37    0.94   3
  -6  -7  -1  119.63    5.61   1
   6  -7   1  124.32    5.58   3
  -6   7  -1  125.87    5.97   2
   6   7   1  115.56    5.87   3
   7  -7   1    1.15    0.97   3
   7   7   1   -0.86    0.89   3
  -7   7  -1    1.18    1.33   2
  -7  -7  -1    0.00    1.23   1
   8   7   1   84.92    5.38   3
   8  -7   1   83.06    4.80   3
  -8  -7  -1   84.49    5.25   1
  -8   7  -1  100.64    5.90   2
  -9   7  -1   24.14    3.63   2
   9   7   1   24.87    3.60   3
   9  -7   1   20.73    2.86   3
  -9  -7  -1   21.57    3.31   1
 -10  -7  -1   -0.41    1.36   1
  10  -7   1    3.05    1.54   3
 -10   7  -1    0.64    1.71   2
  10   7   1    0.35    1.54   3
  11   7   1    4.59    2.23   3
  11  -7   1    5.20    1.88   3
 -11  -7  -1    0.82    1.96   1
 -11   7  -1    0.52    2.35   2
  12   7   1   29.20    3.99   3
 -12   7  -1   31.66    4.85   2
  12  -7   1   34.83    3.89   3
  11  -8  -1    4.96    1.47   3
 -11  -8   1    0.17    1.81   1
 -11   8   1    5.79    1.89   2
  11   8  -1    2.99    1.79   3
  10   8  -1    2.17    1.88   3
 -10  -8   1    0.79    2.03   1
 -10   8   1    1.52    1.82   2
  10  -8  -1    5.26    1.74   3
   9  -8  -1    6.18    1.83   3
  -9   8   1    6.14    2.32   2
   9   8  -1    9.19    2.69   3
  -9  -8   1    3.58    2.22   1
   8   8  -1   75.45    5.38   3
  -8  -8   1   78.88    5.35   1
  -8   8   1   78.03    5.29   2
   8  -8  -1   72.84    4.84   3
   7   8  -1    7.63    2.30   3
  -7   8   1   12.02    2.26   2
   7  -8  -1   10.37    2.13   3
  -7  -8   1    4.23    1.79   1
   6   8  -1   20.69    3.17   3
  -6  -8   1   28.89    3.17   1
   6  -8  -1   30.24    3.28   3
  -6   8   1   28.73    2.95   2
   5  -8  -1    4.21    1.42   3
  -5  -8   1    5.45    1.64   1
  -5   8   1    4.33    1.48   2
   5   8  -1    3.64    1.63   3
   4   8  -1   29.67    3.52   3
  -4  -8   1   26.77    2.70   1
   4  -8  -1   31.70    3.00   3
  -4   8   1   27.07    2.68   2
  -3   8   1    9.50    2.00   2
  -3  -8   1   10.12    1.67   1
  -3   8   1   11.10    2.47   3
   3   8  -1    9.97    2.22   3
  -2   8   1  287.63    9.19   3
  -2   8   1  304.34    8.20   2
  -2  -8   1  285.66    7.32   1
   2   8  -1  294.91    9.20   3
   1   8  -1   87.54    4.75   3
  -1   8   1   94.18    5.17   3
  -1   8   1   91.67    3.99   2
   0   8  -1  145.90    6.21   3
   0   8   1  146.95    6.28   3
  -1   8  -1    0.56    1.38   3
  -1   8  -1    0.70    1.09   2
   1   8   1   -0.55    1.09   3
  -2   8  -1   45.15    3.76   3
   2   8   1   37.98    3.36   3
  -2  -8  -1   40.74    2.55   1
  -2   8  -1   38.86    3.00   2
  -3   8  -1   22.17    3.09   3
  -3   8  -1   25.40    2.81   2
   3   8   1   20.07    2.68   3
  -3  -8  -1   24.28    2.29   1
   4  -8   1  444.28   11.32   3
   4   8   1  439.05   11.82   3
  -4  -8  -1  441.25   10.73   1
  -4   8  -1  444.68   11.20   2
  -5  -8  -1    1.61    1.22   1
  -5   8  -1    3.10    1.42   2
   5   8   1    1.45    1.48   3
   5  -8   1    0.50    1.12   3
  -6  -8  -1   -0.37    0.82   1
   6   8   1    0.50    1.27   3
  -6   8  -1    0.15    0.91   2
   6  -8   1    0.64    0.99   3
  -7  -8  -1    9.33    2.18   1
   7   8   1    8.90    2.37   3
   7  -8   1   16.20    2.48   3
  -7   8  -1   11.11    2.14   2
   8  -8   1   28.10    3.35   3
  -8  -8  -1   17.81    2.98   1
   8   8   1   20.34    3.43   3
  -8   8  -1   20.49    3.14   2
   9   8   1   12.15    2.94   3
  -9  -8  -1    7.01    2.45   1
  -9   8  -1    5.69    2.12   2
   9  -8   1    9.64    2.26   3
 -10  -8  -1   46.36    4.67   1
  10   8   1   49.19    4.82   3
  10  -8   1   52.22    4.33   3
 -10   8  -1   48.39    4.63   2
  11  -8   1   10.88    2.27   3
 -11   8  -1   12.28    2.57   2
 -11  -8  -1    5.22    2.45   1
  11   8   1    6.85    2.02   3
  10  -9  -1   58.05    4.58   3
 -10  -9   1   53.51    5.19   1
  10   9  -1   53.52    5.01   3
 -10   9   1   62.20    5.09   2
   9  -9  -1   24.02    3.23   3
  -9   9   1   19.07    3.22   2
   9   9  -1   23.24    3.92   3
  -9  -9   1   18.67    3.61   1
  -8  -9   1    7.62    2.42   1
   8  -9  -1   10.97    2.35   3
   8   9  -1   12.06    2.96   3
  -8   9   1    8.20    2.41   2
  -7  -9   1    1.25    1.47   1
   7   9  -1    0.09    1.42   3
   7  -9  -1    1.52    1.29   3
  -7   9   1    0.53    1.19   2
  -6  -9   1    5.68    1.84   1
   6  -9  -1    5.78    1.75   3
  -6   9   1    8.07    1.91   2
   6   9  -1    4.05    1.96   3
  -5  -9   1   42.55    3.46   1
  -5   9   1   53.52    3.86   2
   5   9  -1   42.47    4.02   3
   5  -9  -1   44.89    3.63   3
  -4  -9   1   69.53    4.20   1
   4   9  -1   77.05    5.11   3
  -4   9   1   64.73    4.84   3
  -4   9   1   70.32    4.22   2
  -3   9   1    3.91    2.03   3
   3   9  -1    3.19    1.84   3
  -3   9   1    3.55    1.46   2
  -2   9   1    0.74    1.63   3
   2   9  -1    0.22    1.54   3
  -1   9   1    1.42    1.73   3
   1   9  -1    1.93    1.74   3
   0   9   1   66.01    4.78   3
   0   9  -1   61.76    4.69   3
  -1   9  -1   11.41    2.72   3
   1   9   1    9.62    2.38   3
  -2   9  -1  201.02    8.14   3
  -2   9  -1  193.16    6.73   2
   2   9   1  193.28    7.91   3
   3   9   1   29.36    3.72   3
  -3   9  -1   27.44    3.75   3
  -3   9  -1   30.81    2.92   2
  -4  -9  -1    1.47    1.38   1
  -4   9  -1    1.61    1.87   3
  -4   9  -1    4.59    1.52   2
   4   9   1    0.97    1.48   3
   5   9   1    9.14    2.47   3
  -5  -9  -1   16.12    2.52   1
  -5   9  -1   15.40    2.49   2
   5  -9   1   14.83    2.33   3
  -6  -9  -1   69.41    4.71   1
   6   9   1   63.55    4.80   3
  -6   9  -1   68.54    4.78   2
   6  -9   1   65.01    4.41   3
   7  -9   1   20.54    3.11   3
   7   9   1   18.01    3.36   3
  -7  -9  -1   16.49    2.89   1
  -7   9  -1   22.25    3.34   2
   8  -9   1   18.52    2.91   3
   8   9   1   12.04    2.86   3
  -8  -9  -1   13.14    2.83   1
  -8   9  -1   17.47    3.17   2
  -9  -9  -1   -1.60    1.81   1
   9   9   1    1.70    1.94   3
   9  -9   1    3.97    1.51   3
  -9   9  -1    3.21    2.04   2
 -10  -9  -1   -0.21    2.06   1
  10   9   1    1.73    1.46   3
 -10   9  -1    6.14    1.93   2
  -8 -10   1   23.80    3.83   1
   8  10  -1   23.14    3.57   3
   8 -10  -1   25.00    3.44   3
  -8  10   1   22.40    3.62   2
  -7  10   1   47.91    4.32   2
  -7 -10   1   41.57    4.43   1
   7 -10  -1   47.05    4.10   3
   7  10  -1   45.60    5.09   3
  -6 -10   1   21.65    3.15   1
   6  10  -1   21.57    3.77   3
   6 -10  -1   27.85    3.47   3
  -6  10   1   31.44    3.71   2
   5  10  -1    5.53    2.53   3
  -5  10   1    5.22    2.77   3
  -5  10   1   10.31    2.24   2
  -4  10   1    3.05    2.42   3
   4  10  -1    2.78    2.08   3
  -4  10   1    8.05    1.80   2
  -3  10   1   10.46    2.86   3
   3  10  -1   11.44    2.68   3
   2  10  -1   88.69    5.66   3
  -2  10   1   90.96    5.84   3
   1  10  -1   42.20    4.18   3
  -1  10   1   46.15    4.35   3
   0  10   1   29.75    4.09   3
   0  10  -1   29.33    4.07   3
  -1  10  -1   31.77    4.07   3
   1  10   1   32.93    4.25   3
  -2  10  -1    1.92    2.03   3
   2  10   1    0.29    1.71   3
   3  10   1   25.40    3.77   3
  -3  10  -1   22.63    3.85   3
   4  10   1   64.72    5.04   3
  -4  10  -1   65.39    5.26   3
  -4  10  -1   68.09    4.28   2
   5  10   1   38.46    4.53   3
  -5  10  -1   50.35    4.09   2
  -6  10  -1    9.08    2.39   2
   6  10   1    8.16    2.64   3
  -6 -10  -1    7.80    2.11   1
  -7 -10  -1    6.24    2.20   1
  -7  10  -1    9.46    2.58   2
   7  10   1    4.22    2.34   3
   7 -10   1    9.79    2.32   3
  -8 -10  -1    8.26    2.74   1
  -8  10  -1   18.93    3.23   2
   8  10   1   18.57    3.30   3
   8 -10   1   21.04    3.09   3
   7  11  -1    4.93    2.28   3
  -7  11   1    5.62    2.21   2
  -6  11   1    0.49    1.81   2
   6  11  -1    0.98    2.29   3
  -6  11   1    1.87    2.94   3
   5  11  -1   42.30    5.21   3
  -5  11   1   33.99    5.13   3
  -4  11   1   17.04    3.83   3
   4  11  -1    7.68    2.90   3
   3  11  -1    0.09    1.83   3
  -3  11   1    2.03    2.61   3
  -2  11   1    4.20    2.62   3
   2  11  -1    4.80    2.49   3
  -1  11   1    3.33    2.85   3
   1  11  -1   -0.95    2.13   3
   0  11   1   15.19    3.67   3
   0  11  -1   10.53    3.25   3
   1  11   1   78.23    5.89   3
  -1  11  -1   80.87    6.23   3
   2  11   1    3.24    2.42   3
  -2  11  -1    3.64    2.64   3
   3  11   1   14.18    3.43   3
  -3  11  -1    9.70    3.28   3
   4  11   1   12.58    2.99   3
  -4  11  -1    9.02    3.54   3
   5  11   1   16.23    3.22   3
  -5  11  -1   17.12    3.98   3
  -6  11  -1    7.25    2.30   2
   6  11   1   12.00    2.89   3
  -6  11  -1    2.18    2.97   3
  -7  11  -1   36.21    4.20   2
   7  11   1   33.19    4.57   3
   4  12  -1   -0.62    2.06   3
  -4  12   1    3.37    3.31   3
   3  12  -1    2.55    2.62   3
  -3  12   1    5.40    3.28   3
  -2  12   1    6.76    3.47   3
   2  12  -1    8.22    3.13   3
   1  12  -1   54.50    6.04   3
  -1  12   1   59.09    6.37   3
   0  12  -1    5.12    2.94   3
   0  12   1    3.81    3.08   3
  -1  12  -1   -0.81    2.61   3
   1  12   1    2.01    2.63   3
  -2  12  -1    9.67    3.95   3
   2  12   1   18.78    4.10   3
   3  12   1   10.21    3.59   3
  -3  12  -1    2.88    3.56   3
  -4  12  -1   -0.79    2.83   3
   4  12   1    0.61    2.08   3
  14   0  -2   55.24    4.62   3
  13   0  -2    2.01    1.48   3
  12   0  -2    9.61    2.28   3
 -12   0   2    9.11    1.92   1
 -11   0   2    2.35    1.40   2
 -11   0   2    0.59    1.13   1
  11   0  -2   -0.20    1.18   3
 -10   0   2   38.27    3.17   2
  10   0  -2   34.69    3.06   3
 -10   0   2   32.39    2.91   1
  -9   0   2    0.23    0.74   1
  -9   0   2    0.21    0.80   2
   9   0  -2    0.43    0.80   3
  -8   0   2  477.69   10.51   2
   8   0  -2  449.60   10.60   3
  -8   0   2  485.32   10.59   1
  -7   0   2    1.04    0.96   2
  -7   0   2   -1.03    0.66   1
   7   0  -2    0.61    0.80   3
  -6   0   2   77.96    3.31   1
  -6   0   2   80.52    3.40   2
   6   0  -2   77.78    3.45   3
  -5   0   2   -0.31    0.49   1
  -5   0   2   -0.06    0.56   2
   5   0  -2   -0.20    0.49   3
   4   0  -2 1303.70   17.93   3
  -4   0   2 1277.87   18.11   1
  -4   0   2 1307.70   18.35   2
  -3   0   2   -1.39    0.29   1
   3   0  -2   -0.58    0.39   3
   3   0  -2   -0.89    0.41   2
  -2   0   2 1027.97   13.72   1
   2   0  -2 1025.42   13.34   3
   2   0  -2 1021.04   13.72   2
   1   0  -2    0.59    0.22   2
  -1   0   2    0.22    0.18   1
   1   0  -2    0.19    0.12   3
  -1   0  -2    0.02    0.17   1
  -1   0  -2    0.07    0.16   2
  -2   0  -2 1644.79   20.29   1
   2   0   2 1614.74   19.80   3
  -2   0  -2 1575.19   20.45   2
  -3   0  -2   -0.59    0.34   1
  -3   0  -2   -0.75    0.33   2
   3   0   2   -0.86    0.36   3
   4   0   2  253.94    5.41   3
  -4   0  -2  256.38    5.32   2
  -4   0  -2  252.81    5.33   1
   5   0   2    0.23    0.46   3
  -5   0  -2   -0.57    0.43   1
  -5   0  -2   -0.52    0.56   2
   6   0   2   38.50    2.44   3
  -6   0  -2   38.05    2.32   1
  -6   0  -2   40.52    2.40   2
  -7   0  -2   -0.48    0.76   1
   7   0   2    1.83    1.09   3
  -7   0  -2    0.44    1.01   2
   8   0   2  691.82   13.44   3
  -8   0  -2  673.56   13.17   2
  -8   0  -2  702.64   13.29   1
   9   0   2    1.41    0.88   3
  -9   0  -2    0.37    0.85   1
  -9   0  -2    0.66    0.97   2
 -10   0  -2   45.29    3.43   2
 -10   0  -2   41.38    3.16   1
  10   0   2   43.06    3.29   3
  11   0   2   -0.43    0.91   3
 -11   0  -2    1.29    1.36   2
 -11   0  -2    1.44    1.19   1
 -12   0  -2    8.63    2.15   1
  12   0   2    7.48    1.92   3
  13   0   2    1.34    1.34   3
  14   0   2   56.15    4.62   3
  14   1  -2    1.82    1.13   3
  14  -1  -2    4.15    1.63   3
 -14  -1   2    1.28    1.52   1
 -13   1   2   10.30    2.56   2
  13  -1  -2    9.52    2.41   3
 -13  -1   2    7.60    2.29   1
  13   1  -2    9.38    2.41   3
  12   1  -2  112.34    6.16   3
  12  -1  -2  106.92    5.81   3
 -12  -1   2  107.29    5.88   1
 -12   1   2  107.53    5.89   2
 -11  -1   2    5.59    1.60   1
 -11   1   2    7.13    1.77   1
  11   1  -2    4.78    1.74   3
  11  -1  -2    5.31    1.71   3
 -11   1   2    4.41    1.69   2
 -11  -1   2    7.36    1.77   2
 -10  -1   2   96.60    4.96   1
  10  -1  -2   89.86    4.87   3
 -10   1   2   91.83    4.56   1
  10   1  -2   86.89    4.91   3
 -10  -1   2   85.78    4.47   2
 -10   1   2   94.40    5.16   2
  -9  -1   2    6.38    1.54   1
   9   1  -2    8.99    1.92   3
   9  -1  -2    6.72    1.65   3
  -9   1   2    9.16    1.91   2
  -9  -1   2    9.07    1.67   2
  -9   1   2    7.18    1.58   1
  -8   1   2    5.00    1.24   1
  -8  -1   2    3.81    1.02   2
  -8  -1   2    5.63    1.44   1
   8   1  -2    4.90    1.41   3
   8  -1  -2    3.28    1.25   3
  -8   1   2    4.52    1.34   2
  -7  -1   2   89.60    3.71   2
  -7   1   2   86.79    4.01   2
   7   1  -2   88.17    4.05   3
   7  -1  -2   86.23    3.99   3
  -7  -1   2   86.62    4.05   1
  -7   1   2   87.73    3.66   1
  -6   1   2  791.88   12.85   1
   6  -1  -2  764.83   13.16   3
  -6  -1   2  756.61   13.53   1
  -6  -1   2  750.07   12.98   2
   6   1  -2  771.16   13.53   3
  -6   1   2  758.58   13.56   2
   5  -1  -2  369.11    7.69   3
  -5  -1   2  379.68    7.99   1
  -5  -1   2  384.05    7.55   2
  -5   1   2  372.38    8.06   2
  -5   1   2  377.44    7.33   1
   5   1  -2  382.69    8.00   3
   4   1  -2  350.45    7.04   3
   4  -1  -2  354.63    6.85   3
  -4  -1   2  345.27    7.08   1
  -4   1   2  348.16    6.42   1
   4   1  -2  346.41    6.37   2
  -4   1   2  353.69    7.15   2
   3   1  -2  141.76    3.23   2
   3  -1  -2  147.00    3.54   3
  -3  -1   2  147.63    3.83   1
   3   1  -2  136.14    3.64   3
  -3   1   2  147.36    3.94   2
  -3   1   2  144.52    3.26   1
   2   1  -2 4263.58   51.96   2
   2  -1  -2 4170.88   49.10   3
  -2   1   2 4291.68   52.06   1
  -2   1   2 4230.16   51.53   2
   2   1  -2 4196.75   49.32   3
   1  -1  -2   50.68    1.47   3
  -1  -1   2   49.47    1.60   1
   1  -1  -2   49.59    1.52   2
   1   1  -2   48.21    1.47   3
   1   1  -2   47.38    1.37   2
   0  -1  -2 1210.14   15.00   3
   0   1  -2 1203.94   15.10   3
   0  -1   2 1217.05   15.73   1
   0  -1  -2 1230.58   15.45   1
  -1  -1  -2    2.76    0.56   1
  -1   1  -2    1.53    0.57   2
   1  -1   2    2.10    0.51   3
   1   1   2    2.74    0.58   3
   2   1   2    4.78    0.76   3
  -2   1  -2    3.62    0.45   1
  -2  -1  -2    4.47    0.71   1
  -2   1  -2    4.52    0.75   2
  -2  -1  -2    4.53    0.47   2
   2  -1   2    3.51    0.61   3
   3   1   2 1867.25   23.86   3
  -3  -1  -2 1860.75   23.76   2
   3  -1   2 1895.58   23.50   3
  -3   1  -2 1919.86   23.57   1
  -3   1  -2 1898.17   24.86   2
  -3  -1  -2 1887.23   24.46   1
   4  -1   2  192.28    4.51   3
  -4  -1  -2  191.14    4.13   2
  -4   1  -2  191.74    4.16   1
  -4   1  -2  187.03    4.79   2
   4   1   2  192.86    4.77   3
  -4  -1  -2  191.86    4.84   1
  -5  -1  -2  115.65    3.44   2
   5   1   2  111.52    3.82   3
  -5   1  -2  111.99    3.44   1
  -5  -1  -2  108.25    3.82   1
   5  -1   2  109.57    3.62   3
  -5   1  -2  108.83    3.82   2
  -6   1  -2 1963.53   27.84   2
  -6  -1  -2 1983.20   27.57   1
   6   1   2 1918.75   26.96   3
   6  -1   2 1953.88   26.63   3
  -6  -1  -2 1976.63   26.70   2
  -6   1  -2 1982.63   26.51   1
   7   1   2   24.01    2.25   3
  -7   1  -2   26.06    2.04   1
   7  -1   2   27.38    2.34   3
  -7  -1  -2   23.98    2.24   1
  -7   1  -2   26.14    2.22   2
  -7  -1  -2   29.72    2.05   2
  -8   1  -2    5.45    1.20   1
   8  -1   2    0.68    1.00   3
  -8   1  -2    1.85    0.98   2
  -8  -1  -2    1.44    1.05   1
  -8  -1  -2    3.71    1.00   2
   8   1   2    1.97    1.11   3
  -9   1  -2   20.08    2.68   2
   9  -1   2   18.73    2.32   3
   9   1   2   18.56    2.44   3
  -9  -1  -2   20.05    2.37   1
  -9   1  -2   16.66    2.11   1
  10   1   2  143.01    6.10   3
  10  -1   2  142.28    5.96   3
 -10  -1  -2  133.21    5.85   1
 -10   1  -2  139.14    5.99   2
 -10  -1  -2  135.98    5.37   2
 -10   1  -2  141.53    5.62   1
 -11   1  -2    8.25    2.10   2
  11   1   2    6.77    1.96   3
  11  -1   2    7.03    1.62   3
 -11  -1  -2    6.91    1.69   1
 -12  -1  -2   40.90    3.62   1
 -12   1  -2   40.85    3.84   2
  12   1   2   35.77    3.48   3
  12  -1   2   38.53    3.40   3
  13   1   2    5.31    1.88   3
 -13  -1  -2    1.99    1.67   1
  13  -1   2    8.86    2.18   3
  14  -1   2    8.04    2.21   3
  14   1   2    7.32    2.15   3
 -14   2   2   31.14    4.55   2
 -14  -2   2   23.86    3.61   1
  14  -2  -2   33.40    3.81   3
  14   2  -2   36.41    4.05   3
 -13  -2   2    4.15    1.88   1
  13   2  -2    3.98    1.57   3
  13  -2  -2    2.10    1.59   3
 -13   2   2    3.27    2.35   2
  12  -2  -2   13.21    2.54   3
  12   2  -2   13.22    2.65   3
 -12  -2   2    8.81    2.44   1
 -12   2   2   10.02    2.65   2
  11   2  -2   10.74    2.38   3
 -11  -2   2   11.09    2.33   1
  11  -2  -2   15.10    2.50   3
 -11   2   2   15.73    2.75   2
  10   2  -2  117.90    5.69   3
  10  -2  -2  110.63    5.44   3
 -10   2   2  116.69    5.86   2
 -10  -2   2  113.86    5.73   1
   9  -2  -2   80.78    4.36   3
  -9  -2   2   87.50    4.68   1
   9   2  -2   88.55    4.75   3
  -9  -2   2   89.35    4.06   2
  -9   2   2   88.00    4.72   2
  -9   2   2   83.02    3.93   1
   8  -2  -2  457.02   10.53   3
   8   2  -2  450.71   10.79   3
  -8  -2   2  435.45   10.68   1
  -8  -2   2  449.72    9.65   2
  -8   2   2  476.05    9.64   1
  -8   2   2  441.41   10.96   2
  -7   2   2  154.24    5.60   2
  -7   2   2  158.86    4.64   1
   7  -2  -2  158.54    5.42   3
  -7  -2   2  158.91    5.71   1
   7   2  -2  156.67    5.56   3
  -7  -2   2  158.95    4.86   2
   6  -2  -2    1.00    0.71   3
  -6  -2   2    2.45    0.79   2
  -6  -2   2    0.40    0.68   1
  -6   2   2    1.45    0.66   1
  -6   2   2    1.00    0.81   2
   6   2  -2    0.80    0.75   3
   5   2  -2   13.63    1.36   2
  -5  -2   2   13.01    1.59   1
   5   2  -2   13.48    1.71   3
   5  -2  -2   14.09    1.58   3
  -5   2   2   12.96    1.22   1
  -5   2   2   12.05    1.62   2
   4   2  -2  544.25    8.57   2
   4  -2  -2  555.27    9.55   3
  -4   2   2  535.16   10.01   2
  -4   2   2  554.38    8.46   1
   4   2  -2  547.60    9.82   3
  -4  -2   2  548.48   10.08   1
  -3  -2   2  392.43    7.57   1
  -3   2   2  396.40    7.62   2
   3   2  -2  398.20    7.38   3
  -3   2   2  398.03    6.15   1
   3  -2  -2  394.01    7.11   3
   3   2  -2  391.29    6.33   2
   2   2  -2  382.65    6.78   3
  -2   2   2  385.03    5.66   1
   2   2  -2  379.49    6.00   2
   2  -2  -2  385.28    6.64   3
  -2   2   2  389.66    7.02   2
  -2  -2   2  391.53    7.02   1
   1  -2  -2  164.13    3.54   3
   1   2  -2  161.80    3.59   3
   1  -2  -2  168.64    2.84   1
  -1   2   2  156.50    3.49   2
   1   2  -2  170.20    3.18   2
  -1  -2   2  168.12    3.57   1
   0   2   2  784.76   10.94   3
   0   2   2  797.43   10.58   2
   0  -2   2  789.29   10.52   1
   0   2  -2  756.55   10.76   3
   0  -2  -2  786.96   10.44   1
   0   2  -2  788.73   10.80   2
   1   2   2 1374.01   17.72   3
  -1  -2  -2 1364.43   17.70   1
  -1   2  -2 1379.68   18.14   2
   1  -2   2 1357.27   17.29   3
  -2  -2  -2 2077.32   26.48   1
   2  -2   2 2077.21   25.56   3
   2   2   2 2084.30   26.05   3
  -2   2  -2 2101.43   27.05   2
   3   2   2    7.66    1.14   3
  -3  -2  -2    5.24    0.86   1
   3  -2   2    5.28    0.85   3
  -3   2  -2    4.72    0.50   1
  -3   2  -2    4.60    0.83   2
  -4  -2  -2 1001.22   15.42   1
  -4   2  -2 1006.97   15.70   2
   4  -2   2  998.98   14.48   3
   4   2   2 1000.60   15.06   3
  -4  -2  -2  996.33   13.51   2
  -4   2  -2 1015.20   13.45   1
  -5  -2  -2   23.02    1.32   2
  -5   2  -2   23.52    1.84   2
  -5  -2  -2   19.99    1.80   1
   5   2   2   21.09    1.88   3
  -5   2  -2   20.44    1.33   1
   5  -2   2   21.70    1.75   3
  -6   2  -2   46.63    2.75   2
   6  -2   2   46.09    2.66   3
  -6  -2  -2   47.26    2.12   2
  -6  -2  -2   40.36    2.59   1
  -6   2  -2   46.99    2.18   1
   6   2   2   46.46    2.85   3
  -7  -2  -2  213.28    5.37   2
   7  -2   2  223.78    6.40   3
  -7   2  -2  206.57    6.57   2
  -7   2  -2  221.70    5.58   1
  -7  -2  -2  207.63    6.56   1
   7   2   2  210.90    6.57   3
   8  -2   2  152.03    5.51   3
  -8  -2  -2  151.79    5.92   1
  -8   2  -2  159.18    4.98   1
  -8   2  -2  137.39    5.82   2
  -8  -2  -2  159.74    4.83   2
   8   2   2  143.75    5.64   3
  -9   2  -2  148.88    5.18   1
   9  -2   2  144.94    5.75   3
   9   2   2  149.28    6.14   3
  -9   2  -2  144.82    6.11   2
  -9  -2  -2  143.38    5.95   1
  10   2   2   68.43    4.49   3
  10  -2   2   60.49    3.90   3
 -10   2  -2   69.25    4.52   2
 -10  -2  -2   66.54    4.27   1
 -11   2  -2   12.85    2.58   2
 -11  -2  -2   13.07    2.39   1
  11   2   2   16.52    2.67   3
  11  -2   2   12.95    2.25   3
 -12   2  -2   23.03    3.51   2
 -12  -2  -2   19.22    2.97   1
  12  -2   2   26.84    3.27   3
  12   2   2   31.04    3.65   3
 -13  -2  -2    0.96    1.50   1
  13  -2   2    1.95    1.39   3
 -13   2  -2    3.64    2.44   2
  13   2   2    1.26    1.49   3
 -14  -2  -2   31.13    4.07   1
  14  -2   2   31.71    3.69   3
  14   2   2   34.44    4.03   3
 -14   2  -2   29.69    4.27   2
  14   3  -2    4.23    1.48   3
 -14   3   2    5.39    2.55   2
  14  -3  -2    4.49    1.38   3
 -14  -3   2    5.20    1.71   1
 -13  -3   2    9.00    2.37   1
  13   3  -2   12.45    2.58   3
  13  -3  -2    9.51    2.24   3
 -13   3   2    6.67    2.55   2
 -12  -3   2   22.22    3.18   1
  12  -3  -2   23.24    3.30   3
  12   3  -2   20.70    3.37   3
 -12   3   2   23.78    3.74   2
  11  -3  -2   62.35    4.37   3
  11   3  -2   70.64    4.84   3
 -11   3   2   62.81    4.76   2
 -11  -3   2   70.56    4.82   1
 -10  -3   2  143.40    6.77   1
 -10   3   2  134.57    6.50   2
  10   3  -2  133.73    6.33   3
  10  -3  -2  138.43    6.15   3
   9  -3  -2   22.68    2.68   3
  -9  -3   2   19.22    2.62   1
   9   3  -2   21.06    2.78   3
  -9   3   2   23.18    2.99   2
  -8  -3   2   21.66    2.57   1
  -8   3   2   26.65    3.00   2
   8  -3  -2   24.72    2.38   3
   8   3  -2   21.08    2.65   3
   7   3  -2   58.09    3.57   3
  -7  -3   2   61.40    3.75   1
   7  -3  -2   58.05    3.37   3
  -7  -3   2   67.97    2.88   2
  -7   3   2   57.65    3.60   2
  -7   3   2   62.97    2.77   1
  -6   3   2  222.02    6.86   2
   6   3  -2  227.46    6.78   3
  -6  -3   2  229.80    6.82   1
   6  -3  -2  226.57    6.42   3
  -6  -3   2  223.75    5.29   2
  -6   3   2  226.47    5.03   1
   5   3  -2  267.04    6.97   3
  -5   3   2  254.60    6.96   2
  -5   3   2  263.61    5.05   1
   5  -3  -2  250.43    6.40   3
  -5  -3   2  268.20    6.98   1
   5   3  -2  263.75    5.28   2
  -4  -3   2 1477.50   21.61   1
   4   3  -2 1502.78   21.27   3
   4  -3  -2 1466.61   20.59   3
   4   3  -2 1463.53   19.32   2
  -4   3   2 1454.99   18.70   1
  -4   3   2 1456.09   21.68   2
  -3  -3   2    9.42    1.25   1
   3   3  -2    8.96    0.92   2
  -3   3   2    9.23    0.68   1
  -3   3   2    9.70    1.33   2
   3  -3  -2   10.56    1.29   3
   3   3  -2   10.12    1.28   3
   2   3  -2  748.78   10.41   2
   2  -3  -2  750.30   11.46   3
  -2   3   2  744.65   11.79   2
  -2  -3   2  733.43   11.62   1
   2   3  -2  756.14   11.87   3
   1  -3  -2  236.55    3.85   1
   1  -3  -2  228.51    5.04   3
  -1  -3   2  233.74    4.72   1
  -1   3   2  232.06    4.76   2
   1   3  -2  235.09    4.26   2
   1   3  -2  230.17    5.07   3
   0   3  -2 1135.04   15.42   2
   0  -3   2 1127.70   14.86   1
   0   3   2 1141.77   15.95   3
   0  -3  -2 1152.67   14.93   1
   0   3   2 1159.00   15.15   2
   0   3  -2 1122.77   15.72   3
  -1   3  -2   15.62    1.19   2
   1   3   2   14.37    0.71   2
  -1  -3  -2   16.11    1.08   1
   1   3   2   14.11    1.37   3
   1  -3   2   15.50    0.63   1
   1  -3   2   13.22    1.12   3
  -2   3  -2  707.28   11.49   2
   2  -3   2  713.21   10.94   3
   2   3   2  732.24   11.47   3
  -2  -3  -2  724.60   11.23   1
  -3   3  -2    0.91    0.70   2
   3   3   2    1.23    0.69   3
  -3  -3  -2    1.03    0.54   1
   3  -3   2    1.35    0.64   3
  -4  -3  -2  320.05    7.31   1
   4   3   2  327.86    7.41   3
  -4   3  -2  328.21    7.54   2
  -4  -3  -2  322.82    4.89   2
  -4   3  -2  325.63    4.94   1
   4  -3   2  322.20    6.83   3
  -5   3  -2   43.63    1.67   1
  -5  -3  -2   52.07    1.67   2
  -5  -3  -2   43.25    2.62   1
   5   3   2   46.09    2.81   3
  -5   3  -2   48.05    2.80   2
   5  -3   2   47.42    2.52   3
  -6   3  -2  155.57    3.84   1
  -6  -3  -2  154.09    5.43   1
  -6  -3  -2  161.42    3.80   2
   6   3   2  147.94    5.22   3
   6  -3   2  157.85    5.07   3
  -6   3  -2  154.08    5.43   2
  -7  -3  -2   48.93    3.19   1
   7   3   2   53.18    3.34   3
   7  -3   2   52.09    3.03   3
  -7   3  -2   51.05    3.30   2
  -8  -3  -2   46.40    3.32   1
  -8   3  -2   49.06    3.54   2
   8   3   2   50.25    3.48   3
   8  -3   2   52.95    3.28   3
  -9  -3  -2   33.13    3.08   1
   9  -3   2   33.43    2.89   3
   9   3   2   34.83    3.09   3
  -9   3  -2   34.84    3.37   2
  10  -3   2   92.06    4.93   3
 -10   3  -2   86.28    5.12   2
  10   3   2   83.49    4.95   3
 -10  -3  -2   92.50    5.29   1
 -11  -3  -2   85.46    5.31   1
 -11   3  -2   79.65    5.19   2
  11   3   2   86.22    5.31   3
  11  -3   2   84.25    4.87   3
 -12   3  -2   38.27    4.38   2
  12   3   2   31.36    3.96   3
 -12  -3  -2   25.26    3.41   1
  12  -3   2   36.91    3.87   3
  13  -3   2   12.27    2.56   3
 -13   3  -2    6.28    2.63   2
  13   3   2   10.67    2.49   3
 -13  -3  -2    5.72    1.92   1
 -13  -4   2   23.77    3.50   1
  13  -4  -2   26.55    3.59   3
 -13   4   2   19.70    3.67   2
 -12   4   2   11.73    2.92   2
  12   4  -2   12.34    2.73   3
 -12  -4   2   10.85    2.36   1
  12  -4  -2   15.27    2.54   3
  11   4  -2   15.59    2.79   3
 -11   4   2   17.37    2.91   2
  11  -4  -2   14.85    2.62   3
 -11  -4   2   18.83    2.96   1
  10   4  -2    9.47    2.29   3
 -10  -4   2   10.17    2.32   1
  10  -4  -2   13.04    2.39   3
 -10   4   2   12.30    2.66   2
   9   4  -2  158.23    6.82   3
  -9  -4   2  164.90    7.08   1
  -9   4   2  166.64    7.14   2
   9  -4  -2  173.89    6.79   3
  -8  -4   2   81.91    4.74   1
   8  -4  -2   87.48    4.42   3
   8   4  -2   80.09    4.63   3
  -8   4   2   84.66    4.85   2
   7   4  -2   78.50    4.35   3
  -7   4   2   77.02    4.40   2
   7  -4  -2   77.83    4.02   3
  -7  -4   2   77.07    4.30   1
  -6  -4   2    2.88    1.12   1
   6  -4  -2    5.08    1.27   3
  -6   4   2    1.79    1.32   2
   6   4  -2    3.34    1.37   3
  -5   4   2  255.71    7.30   2
   5   4  -2  236.71    4.77   2
   5  -4  -2  244.13    6.53   3
  -5  -4   2  242.77    7.01   1
   5   4  -2  252.05    7.15   3
   4  -4  -2   46.97    2.66   3
  -4   4   2   42.14    2.73   2
  -4  -4   2   40.56    2.61   1
   4   4  -2   41.45    2.61   3
   4   4  -2   41.35    1.69   2
  -4   4   2   43.22    1.31   1
   3   4  -2  598.07   10.99   3
   3   4  -2  590.88    8.90   2
   3  -4  -2  601.67   10.67   3
  -3   4   2  597.93   10.96   2
  -3  -4   2  594.38   10.85   1
  -3   4   2  592.90    8.12   1
   2  -4  -2  411.79    8.16   3
  -2  -4   2  413.30    7.95   1
   2  -4  -2  421.07    5.93   1
   2   4  -2  422.52    6.83   2
   2   4  -2  399.47    8.20   3
  -2   4   2  415.05    8.13   2
   1   4  -2  326.13    5.87   2
   1  -4  -2  325.75    6.78   3
  -1   4   2  326.62    6.46   2
   1   4  -2  320.49    6.96   3
   1  -4  -2  333.50    5.34   1
  -1  -4   2  331.98    6.29   1
   0  -4  -2   37.66    1.56   1
   0   4   2   38.53    1.69   2
   0   4   2   35.75    2.16   3
   0  -4   2   38.60    1.54   1
   0   4  -2   36.33    1.97   3
   0   4  -2   36.00    1.76   2
   1  -4   2  501.56    7.08   1
  -1   4  -2  495.43    8.71   2
   1   4   2  508.64    9.35   3
   1   4   2  494.74    7.36   2
  -1  -4  -2  499.83    8.42   1
  -2   4  -2 1834.35   25.04   2
   2   4   2 1788.43   24.76   3
  -2  -4  -2 1827.37   24.48   1
   2  -4   2 1794.10   24.22   3
   3  -4   2  356.58    7.51   3
  -3  -4  -2  359.46    7.71   1
  -3   4  -2  359.35    7.99   2
   3   4   2  351.26    7.88   3
  -4  -4  -2    4.74    1.01   1
   4   4   2    3.76    1.12   3
  -4   4  -2    6.08    1.32   2
   4  -4   2    4.04    1.05   3
  -5   4  -2    3.90    1.28   2
   5  -4   2    4.86    1.15   3
   5   4   2    5.59    1.40   3
  -5  -4  -2    4.44    1.18   1
  -6   4  -2   91.08    4.44   2
  -6  -4  -2   94.75    4.35   1
   6  -4   2  103.56    4.21   3
   6   4   2   98.56    4.62   3
   7   4   2  213.50    7.18   3
  -7  -4  -2  198.38    6.90   1
   7  -4   2  214.73    6.66   3
  -7   4  -2  203.26    7.13   2
  -8   4  -2   81.35    4.78   2
  -8  -4  -2   69.29    4.25   1
   8   4   2   71.85    4.39   3
   8  -4   2   77.97    4.08   3
  -9   4  -2  139.02    6.54   2
  -9  -4  -2  144.47    6.46   1
   9   4   2  148.63    6.53   3
   9  -4   2  140.16    5.76   3
 -10   4  -2   22.98    3.23   2
  10   4   2   22.77    3.12   3
  10  -4   2   22.24    2.95   3
 -10  -4  -2   22.89    3.09   1
 -11  -4  -2    5.98    2.02   1
 -11   4  -2    6.23    2.21   2
  11   4   2    7.48    2.13   3
  11  -4   2    8.06    2.09   3
 -12  -4  -2   18.23    3.07   1
  12   4   2   19.87    3.27   3
  12  -4   2   19.06    3.10   3
 -12   4  -2   19.10    3.44   2
  13  -4   2   33.65    3.64   3
 -13   4  -2   28.90    4.44   2
 -13  -4  -2   31.59    3.81   1
  13   4   2   32.14    4.10   3
  13  -5  -2   37.12    3.67   3
 -13  -5   2   30.48    3.86   1
 -13   5   2   40.99    4.95   2
  13   5  -2   37.53    4.42   3
  12   5  -2    6.91    2.27   3
 -12  -5   2    4.11    1.84   1
  12  -5  -2    4.12    1.75   3
 -12   5   2    2.85    2.39   2
 -11  -5   2   70.16    5.31   1
  11  -5  -2   65.01    4.60   3
 -11   5   2   65.29    5.12   2
  11   5  -2   68.25    5.06   3
  10   5  -2   12.79    2.59   3
  10  -5  -2   15.50    2.62   3
 -10   5   2   11.50    2.80   2
 -10  -5   2   12.69    2.47   1
  -9   5   2    3.81    1.73   2
   9   5  -2    2.21    1.55   3
  -9  -5   2    2.18    1.38   1
   9  -5  -2    6.06    1.67   3
  -8   5   2    2.84    1.60   2
  -8  -5   2   -0.33    1.41   1
   8   5  -2    1.75    1.51   3
   8  -5  -2    3.51    1.36   3
   7   5  -2  189.40    7.13   3
   7  -5  -2  164.64    6.08   3
  -7  -5   2  179.75    6.96   1
  -7   5   2  170.96    6.78   2
  -6  -5   2  125.91    5.46   1
  -6   5   2  119.61    5.32   2
   6   5  -2  119.94    5.22   3
   6  -5  -2  126.08    5.08   3
  -5  -5   2   83.19    4.06   1
  -5   5   2   80.45    4.14   2
   5  -5  -2   84.23    4.00   3
   5   5  -2   75.26    3.99   3
   4  -5  -2  169.76    5.45   3
  -4  -5   2  167.73    5.61   1
  -4   5   2  172.63    5.76   2
   4   5  -2  165.72    5.59   3
   3   5  -2   16.81    1.24   2
  -3   5   2   20.03    2.04   2
   3   5  -2   18.32    1.79   3
   3  -5  -2   19.93    2.05   3
  -3  -5   2   17.72    1.60   1
   2  -5  -2   54.13    2.88   3
   2   5  -2   52.11    2.07   2
  -2  -5   2   52.07    2.61   1
   2   5  -2   48.51    2.81   3
   2  -5  -2   54.55    1.48   1
  -2   5   2   50.63    2.77   2
   1   5  -2  495.03    8.47   2
  -1   5   2  498.97    9.04   2
  -1  -5   2  493.86    8.77   1
   1   5  -2  499.44    9.89   3
   1  -5  -2  495.65    7.70   1
   0   5   2  304.36    7.44   3
   0   5  -2  311.84    7.30   3
   0  -5  -2  304.63    5.93   1
   0  -5   2  307.04    5.77   1
   0   5  -2  318.63    6.48   2
   0   5   2  317.04    6.20   2
   1   5   2  755.84   13.28   3
  -1   5  -2  726.43   13.05   3
   1  -5   2  751.28   10.29   1
  -1   5  -2  741.96   12.41   2
   1   5   2  720.23   10.70   2
  -1  -5  -2  776.67   12.08   1
   2   5   2   34.05    1.29   2
   2  -5   2   31.13    2.18   3
   2   5   2   31.61    2.40   3
  -2   5  -2   32.84    2.18   2
  -2  -5  -2   36.18    2.10   1
   3   5   2   90.97    4.02   3
  -3   5  -2  102.93    4.11   2
   3  -5   2  101.67    3.97   3
  -3  -5  -2   99.92    3.82   1
   4  -5   2   63.79    3.23   3
  -4  -5  -2   64.25    3.32   1
  -4   5  -2   62.38    3.41   2
   4   5   2   63.64    3.57   3
  -5  -5  -2  272.90    7.71   1
   5   5   2  266.54    7.70   3
  -5   5  -2  259.32    7.72   2
   5  -5   2  262.31    7.16   3
   6  -5   2   42.89    2.95   3
  -6  -5  -2   33.57    2.91   1
   6   5   2   37.65    3.07   3
  -6   5  -2   43.40    3.22   2
   7   5   2   41.83    3.45   3
  -7  -5  -2   34.90    3.21   1
   7  -5   2   40.71    3.01   3
  -7   5  -2   43.29    3.61   2
  -8   5  -2    5.94    2.13   2
   8  -5   2    6.31    1.67   3
   8   5   2    6.48    2.00   3
  -8  -5  -2    4.36    1.77   1
   9   5   2    4.60    1.79   3
  -9   5  -2    9.57    2.30   2
   9  -5   2    6.79    1.75   3
  -9  -5  -2    4.04    1.63   1
 -10  -5  -2    6.55    2.04   1
  10  -5   2    7.36    1.83   3
 -10   5  -2    4.80    1.90   2
  10   5   2    7.80    2.20   3
  11   5   2   60.60    4.72   3
  11  -5   2   58.89    4.38   3
 -11  -5  -2   56.47    4.58   1
 -11   5  -2   59.49    5.11   2
 -12  -5  -2    2.13    1.38   1
  12  -5   2    2.17    1.64   3
  12   5   2    1.17    1.66   3
 -12   5  -2    0.09    2.24   2
  13  -5   2   25.68    3.48   3
  13   5   2   32.03    4.03   3
 -13  -5  -2   30.57    3.87   1
 -13   5  -2   25.84    4.16   2
  12  -6  -2   10.62    2.36   3
 -12   6   2    2.32    2.73   2
  12   6  -2    4.88    2.23   3
 -12  -6   2    6.14    2.01   1
  11   6  -2    4.35    2.02   3
 -11  -6   2    6.44    2.18   1
  11  -6  -2    6.82    1.94   3
 -11   6   2    4.51    2.50   2
 -10   6   2    2.76    2.04   2
  10  -6  -2    3.59    1.48   3
 -10  -6   2    2.02    1.66   1
  10   6  -2    2.12    1.71   3
  -9  -6   2  130.23    6.59   1
   9   6  -2  134.99    6.68   3
  -9   6   2  133.99    6.61   2
   9  -6  -2  132.65    6.23   3
   8   6  -2   17.60    2.91   3
  -8  -6   2   16.40    2.65   1
   8  -6  -2   15.75    2.43   3
  -8   6   2   17.15    2.70   2
   7   6  -2  179.51    7.21   3
  -7  -6   2  175.78    7.11   1
   7  -6  -2  164.30    6.49   3
  -7   6   2  177.76    7.19   2
   6   6  -2   10.36    2.11   3
   6  -6  -2    9.88    1.86   3
  -6  -6   2    7.84    1.91   1
  -6   6   2    5.44    2.08   2
   5   6  -2   63.41    4.00   3
  -5  -6   2   60.50    3.81   1
   5  -6  -2   69.17    3.86   3
  -5   6   2   66.49    4.01   2
  -4   6   2   52.35    3.30   2
  -4  -6   2   55.41    3.16   1
   4   6  -2   49.68    3.33   3
   4  -6  -2   55.26    3.33   3
  -3  -6   2  441.11    9.46   1
  -3   6   2  425.32    9.62   2
   3   6  -2  413.78   10.02   3
   3  -6  -2  427.39    9.64   3
   2   6  -2   39.54    2.05   2
   2   6  -2   41.70    2.81   3
   2  -6  -2   42.75    2.77   3
  -2  -6   2   39.04    2.20   1
  -2   6   2   37.76    2.46   2
  -1  -6   2  481.97    8.91   1
  -1   6   2  495.82   10.82   3
   1   6  -2  483.53   10.54   3
  -1   6   2  479.11    9.40   2
   1  -6  -2  474.23    7.91   1
   1   6  -2  475.65    8.65   2
   0   6   2   41.51    2.90   3
   0   6  -2   44.60    2.93   3
   0  -6   2   43.02    2.03   1
   0   6  -2   40.95    2.37   2
   0   6   2   41.96    2.34   2
   0  -6  -2   44.92    2.08   1
   1  -6   2  346.13    5.77   1
  -1   6  -2  321.58    7.25   2
  -1  -6  -2  347.43    7.20   1
   1   6   2  334.05    8.63   3
  -1   6  -2  346.94    8.47   3
   1   6   2  332.15    6.27   2
  -2   6  -2   11.02    1.56   2
  -2  -6  -2   11.39    1.34   1
   2   6   2   11.61    1.93   3
   3  -6   2  215.61    6.38   3
  -3   6  -2  207.71    6.42   2
   3   6   2  205.01    6.69   3
  -3  -6  -2  206.03    5.97   1
   4   6   2    1.71    1.05   3
  -4   6  -2    1.60    1.12   2
  -4  -6  -2    1.49    0.77   1
   4  -6   2    1.23    0.89   3
   5   6   2    1.68    1.18   3
  -5  -6  -2    3.13    1.22   1
  -5   6  -2    0.68    1.12   2
   5  -6   2    1.83    0.94   3
  -6  -6  -2    0.76    1.38   1
  -6   6  -2    1.46    1.41   2
   6   6   2    4.13    1.64   3
   6  -6   2    2.73    1.18   3
  -7   6  -2   95.04    5.30   2
  -7  -6  -2   89.80    4.99   1
   7  -6   2   87.91    4.55   3
   7   6   2   88.24    4.98   3
   8   6   2   39.45    3.67   3
  -8  -6  -2   34.42    3.32   1
   8  -6   2   37.84    3.15   3
  -8   6  -2   42.98    3.78   2
  -9   6  -2   84.57    5.36   2
   9  -6   2   91.59    5.12   3
  -9  -6  -2  102.63    5.92   1
   9   6   2   97.85    5.81   3
 -10   6  -2   11.14    2.84   2
  10  -6   2   12.39    2.45   3
 -10  -6  -2   11.27    2.47   1
  10   6   2   13.66    2.88   3
 -11   6  -2    3.88    2.43   2
  11  -6   2    4.99    1.81   3
  11   6   2    3.98    1.95   3
 -11  -6  -2    3.34    1.76   1
  12   6   2    1.99    1.51   3
 -12   6  -2    1.25    2.10   2
 -12  -6  -2    1.59    1.21   1
  12  -6   2    4.47    1.50   3
  12   7  -2    4.51    1.86   3
  12  -7  -2    4.85    1.46   3
 -12  -7   2   -0.87    2.05   1
 -12   7   2    2.40    2.56   2
 -11   7   2   46.53    4.55   2
  11   7  -2   49.98    5.30   3
 -11  -7   2   46.44    5.13   1
  11  -7  -2   45.43    4.03   3
 -10  -7   2    8.99    2.77   1
  10   7  -2   12.72    2.99   3
 -10   7   2   11.67    2.81   2
  10  -7  -2   10.55    2.18   3
   9   7  -2    3.92    1.95   3
   9  -7  -2    6.14    1.77   3
  -9  -7   2    4.45    1.93   1
  -9   7   2    5.44    2.09   2
  -8  -7   2   31.79    3.63   1
  -8   7   2   35.15    3.83   2
   8   7  -2   37.31    4.07   3
   8  -7  -2   32.40    3.44   3
  -7   7   2   48.91    3.86   2
   7   7  -2   40.20    3.69   3
  -7  -7   2   41.92    3.71   1
   7  -7  -2   43.83    3.48   3
  -6  -7   2    0.05    1.11   1
  -6   7   2   -0.75    1.14   2
   6   7  -2    0.84    1.32   3
   6  -7  -2   -0.56    0.89   3
  -5   7   2   88.59    4.77   2
   5   7  -2   94.34    5.09   3
   5  -7  -2   91.88    4.75   3
  -5  -7   2   97.54    4.89   1
  -4  -7   2   21.76    2.16   1
   4   7  -2   23.85    2.94   3
   4  -7  -2   25.71    2.73   3
  -4   7   2   27.71    2.84   2
  -3  -7   2    2.02    0.75   1
   3  -7  -2    0.37    0.84   3
  -3   7   2    0.56    0.95   2
   3   7  -2   -0.14    0.96   3
  -2   7   2    1.50    0.96   2
   2   7  -2    1.02    1.15   3
  -2  -7   2    1.17    0.60   1
  -2   7   2   -0.19    1.19   3
  -1   7   2  403.15   10.01   3
  -1   7   2  410.41    8.60   2
   1   7  -2  408.38    8.05   2
  -1  -7   2  395.97    8.06   1
   1   7  -2  370.21    9.83   3
   0   7   2   81.29    3.25   2
   0   7  -2   71.05    3.95   3
   0   7   2   66.60    3.92   3
   0   7  -2   73.79    3.26   2
   0  -7  -2   80.59    2.94   1
  -1  -7  -2  338.51    7.35   1
  -1   7  -2  322.31    7.77   2
  -1   7  -2  321.65    8.93   3
   1   7   2  319.90    8.92   3
  -2   7  -2   39.12    3.24   3
   2   7   2   39.16    3.20   3
  -2  -7  -2   45.29    2.57   1
  -2   7  -2   42.09    3.04   2
  -3  -7  -2   19.18    1.85   1
   3   7   2   12.47    2.10   3
   3  -7   2   18.88    2.25   3
  -3   7  -2   18.08    2.41   2
  -4   7  -2   14.00    2.12   2
   4  -7   2   14.37    2.13   3
  -4  -7  -2   13.96    1.92   1
   4   7   2   15.36    2.55   3
  -5  -7  -2  234.44    7.57   1
  -5   7  -2  244.81    8.02   2
   5  -7   2  244.89    7.61   3
   5   7   2  238.53    8.21   3
   6   7   2    3.10    1.60   3
  -6  -7  -2    2.42    1.38   1
   6  -7   2    4.27    1.29   3
  -6   7  -2    3.63    1.71   2
  -7   7  -2   59.91    4.35   2
   7  -7   2   56.30    3.80   3
   7   7   2   54.70    4.24   3
  -7  -7  -2   58.00    4.17   1
  -8  -7  -2   34.92    3.52   1
  -8   7  -2   35.67    3.64   2
   8  -7   2   37.05    3.32   3
   8   7   2   40.34    4.23   3
   9  -7   2   36.02    3.73   3
   9   7   2   35.52    4.18   3
  -9  -7  -2   30.25    3.71   1
  -9   7  -2   35.73    4.13   2
 -10   7  -2    0.73    1.66   2
  10  -7   2    3.08    1.71   3
 -10  -7  -2    0.33    1.55   1
  10   7   2    1.03    1.81   3
  11   7   2   52.67    4.85   3
 -11   7  -2   55.13    5.33   2
  11  -7   2   59.71    4.78   3
 -11  -7  -2   50.06    5.03   1
 -12  -7  -2    0.69    2.24   1
  11   8  -2    3.26    1.69   3
 -11   8   2    5.75    1.91   2
  11  -8  -2    6.15    1.61   3
 -11  -8   2    1.88    1.92   1
 -10   8   2   12.45    2.78   2
  10   8  -2   13.38    3.21   3
  10  -8  -2   13.15    2.37   3
 -10  -8   2   13.24    3.10   1
   9  -8  -2   42.07    3.79   3
  -9  -8   2   43.12    4.68   1
  -9   8   2   48.20    4.57   2
   9   8  -2   48.27    5.11   3
   8  -8  -2    5.61    1.77   3
  -8  -8   2    2.00    1.72   1
  -8   8   2    4.03    1.74   2
   8   8  -2    6.62    2.27   3
  -7  -8   2  111.31    5.95   1
   7  -8  -2  108.23    5.74   3
   7   8  -2  117.69    6.54   3
  -7   8   2  117.56    6.12   2
  -6   8   2   14.22    2.33   2
   6   8  -2    8.42    2.33   3
   6  -8  -2   17.39    2.61   3
  -6  -8   2   14.69    2.44   1
   5   8  -2   33.33    3.65   3
   5  -8  -2   26.09    2.60   3
  -5   8   2   29.98    2.84   2
  -5  -8   2   30.47    2.98   1
   4  -8  -2   10.50    2.06   3
  -4   8   2   13.42    2.22   2
   4   8  -2    8.22    2.23   3
  -4  -8   2    8.46    1.92   1
  -3   8   2  474.27   11.25   2
  -3  -8   2  512.75   10.90   1
   3   8  -2  516.30   12.64   3
  -2  -8   2   17.13    1.85   1
   2   8  -2   19.10    2.81   3
  -2   8   2   15.15    2.84   3
  -2   8   2   19.47    2.34   2
  -1   8   2    1.63    0.99   2
  -1   8   2    0.12    1.16   3
   1   8  -2    1.85    1.46   3
   0   8   2    1.81    1.49   3
   0   8  -2    1.96    1.46   3
   1   8   2    0.88    1.32   3
  -1   8  -2    1.06    1.13   2
  -1   8  -2    1.37    1.32   3
  -2   8  -2   70.16    4.45   3
  -2  -8  -2   75.20    3.53   1
  -2   8  -2   72.42    3.94   2
   2   8   2   69.39    4.42   3
  -3  -8  -2  282.94    7.81   1
  -3   8  -2  285.16    8.18   2
   3   8   2  273.18    8.74   3
  -3   8  -2  273.99    8.92   3
  -4  -8  -2   26.63    2.83   1
   4  -8   2   29.39    2.82   3
   4   8   2   27.70    3.40   3
  -4   8  -2   29.22    3.24   2
  -5   8  -2   42.97    3.50   2
  -5  -8  -2   41.44    3.35   1
   5  -8   2   42.91    3.35   3
   5   8   2   37.69    3.55   3
  -6   8  -2    2.34    1.35   2
   6  -8   2    2.11    0.96   3
   6   8   2    0.67    1.33   3
  -6  -8  -2    0.80    0.92   1
  -7   8  -2   82.36    5.22   2
   7  -8   2   75.87    4.71   3
   7   8   2   72.85    5.07   3
  -7  -8  -2   79.35    5.01   1
  -8  -8  -2    2.39    1.65   1
   8   8   2    2.69    1.85   3
  -8   8  -2    2.97    1.70   2
   8  -8   2    4.60    1.49   3
  -9   8  -2   79.27    5.64   2
   9  -8   2   75.48    5.09   3
   9   8   2   75.21    5.61   3
  -9  -8  -2   70.88    5.36   1
 -10   8  -2   13.03    2.84   2
  10  -8   2   10.24    2.27   3
 -10  -8  -2    5.86    2.58   1
  11   8   2    3.48    1.49   3
 -11   8  -2    5.51    1.99   2
  11  -8   2    2.81    1.33   3
 -11  -8  -2   -0.69    1.55   1
  10   9  -2    6.86    2.20   3
 -10   9   2    7.37    2.01   2
 -10  -9   2    3.29    2.36   1
  10  -9  -2    7.59    1.96   3
   9  -9  -2   11.18    2.43   3
  -9   9   2   11.94    2.78   2
   9   9  -2    8.54    2.74   3
  -9  -9   2    8.37    2.84   1
  -8  -9   2    1.18    1.71   1
   8   9  -2    0.90    1.76   3
  -8   9   2    1.82    1.75   2
   8  -9  -2    4.04    1.72   3
   7   9  -2   18.04    3.31   3
  -7   9   2   24.30    3.24   2
   7  -9  -2   23.92    3.25   3
  -7  -9   2   23.59    3.25   1
  -6  -9   2   44.69    3.73   1
   6  -9  -2   46.64    3.88   3
  -6   9   2   49.93    4.00   2
   6   9  -2   39.81    4.42   3
   5   9  -2  118.21    6.43   3
   5  -9  -2  119.05    6.05   3
  -5  -9   2  118.01    5.70   1
  -5   9   2  116.33    5.50   2
  -4  -9   2    0.00    1.19   1
  -4   9   2    2.46    1.23   2
   4   9  -2   -0.47    1.29   3
  -4   9   2   -0.80    1.57   3
  -3   9   2   17.18    2.40   2
   3   9  -2   14.01    2.71   3
  -3   9   2   13.85    2.89   3
  -2   9   2   51.34    4.32   3
   2   9  -2   46.29    4.03   3
  -1   9   2   94.34    5.54   3
   1   9  -2   98.08    5.59   3
   0   9  -2  109.23    5.83   3
   0   9   2  102.33    5.72   3
   1   9   2   76.68    5.07   3
  -1   9  -2   75.85    4.97   3
   2   9   2    5.50    1.92   3
  -2   9  -2    5.10    1.55   2
  -2   9  -2    3.90    2.18   3
  -3  -9  -2   26.83    2.88   1
  -3   9  -2   26.44    2.78   2
   3   9   2   24.37    3.35   3
  -3   9  -2   19.03    3.15   3
  -4   9  -2    8.43    1.89   2
   4   9   2    3.75    1.80   3
  -4  -9  -2    6.61    1.61   1
  -4   9  -2    4.48    2.25   3
  -5  -9  -2  119.31    5.65   1
   5   9   2  113.47    6.15   3
   5  -9   2  133.64    6.13   3
  -5   9  -2  128.06    6.16   2
   6   9   2   45.66    4.28   3
   6  -9   2   53.46    4.03   3
  -6  -9  -2   49.90    4.00   1
  -6   9  -2   55.38    4.43   2
   7  -9   2   15.34    2.64   3
  -7  -9  -2   11.69    2.70   1
  -7   9  -2   16.15    3.00   2
   7   9   2    9.01    2.61   3
   8   9   2    1.42    1.72   3
   8  -9   2    4.63    1.63   3
  -8   9  -2    3.86    1.98   2
  -8  -9  -2    2.29    1.72   1
   9  -9   2   23.03    3.28   3
  -9  -9  -2   10.06    2.74   1
   9   9   2   15.00    3.26   3
 -10   9  -2   10.25    2.37   2
  10  -9   2    9.77    2.04   3
 -10  -9  -2    4.27    2.20   1
  10   9   2    6.32    2.17   3
   8  10  -2   13.57    2.80   3
   8 -10  -2   17.61    2.87   3
  -8 -10   2   11.30    2.96   1
  -8  10   2   17.40    3.19   2
   7  10  -2   14.27    3.50   3
  -7  10   2   16.83    3.07   2
  -7 -10   2   13.10    3.06   1
   7 -10  -2   21.47    3.03   3
  -6  10   2    2.27    1.48   2
   6  10  -2   -0.79    1.93   3
  -6 -10   2    1.60    1.45   1
   6 -10  -2    1.65    1.23   3
   5  10  -2    1.57    1.90   3
  -5  10   2    1.02    2.39   3
  -5  10   2    3.82    1.57   2
  -4  10   2   83.67    5.87   3
   4  10  -2   72.61    5.19   3
   3  10  -2   43.77    4.23   3
  -3  10   2   44.11    4.30   3
   2  10  -2   20.27    3.39   3
  -2  10   2   21.45    3.68   3
  -1  10   2    9.01    2.94   3
   1  10  -2   10.76    2.89   3
   0  10  -2    2.90    2.26   3
   0  10   2   -0.42    1.80   3
  -1  10  -2   14.17    3.06   3
   1  10   2   14.26    3.20   3
  -2  10  -2   45.96    4.50   3
   2  10   2   46.65    4.86   3
   3  10   2   37.67    4.33   3
  -3  10  -2   26.15    4.08   3
  -4  10  -2   56.24    4.11   2
   4  10   2   44.09    4.64   3
  -4  10  -2   52.68    4.73   3
  -5  10  -2   -0.49    1.97   3
  -5 -10  -2    1.30    1.36   1
   5  10   2    0.24    1.56   3
  -5  10  -2    1.30    1.49   2
  -6 -10  -2    1.45    1.43   1
   6  10   2    1.49    1.81   3
  -6  10  -2    1.33    1.68   2
   7 -10   2   15.59    2.67   3
   7  10   2   10.64    2.84   3
  -7 -10  -2   15.61    2.99   1
  -7  10  -2   14.88    2.96   2
   8  10   2   23.39    3.87   3
  -8 -10  -2   23.35    3.75   1
  -8  10  -2   29.81    3.99   2
   8 -10   2   37.42    4.14   3
  -7  11   2   13.94    2.94   2
   6  11  -2   67.77    6.03   3
   5  11  -2    0.63    2.21   3
  -5  11   2    0.86    2.79   3
  -4  11   2    2.02    2.70   3
   4  11  -2   -0.05    2.18   3
   3  11  -2    7.09    2.90   3
  -3  11   2    5.47    2.98   3
   2  11  -2   42.93    5.10   3
  -2  11   2   36.97    4.80   3
   1  11  -2   47.54    5.28   3
  -1  11   2   48.03    5.43   3
   0  11  -2   51.04    5.01   3
   0  11   2   56.54    5.16   3
  -1  11  -2   20.81    3.94   3
   1  11   2   23.42    4.15   3
   2  11   2    7.03    2.79   3
  -2  11  -2   12.94    3.32   3
   3  11   2   37.94    4.60   3
  -3  11  -2   20.18    3.79   3
   4  11   2    3.26    2.17   3
  -4  11  -2    4.55    3.13   3
   5  11   2   -0.64    1.62   3
  -5  11  -2   -0.91    2.64   3
   6  11   2   74.35    5.76   3
  -6  11  -2   77.52    5.48   2
  -7  11  -2    3.07    2.73   3
   7  11   2    5.90    2.22   3
  -7  11  -2   10.33    2.53   2
  -4  12   2   26.01    4.55   3
   4  12  -2   28.86    4.39   3
  -3  12   2   -1.75    2.62   3
   3  12  -2   -0.76    2.10   3
   2  12  -2   24.05    4.52   3
  -2  12   2   20.79    4.48   3
   1  12  -2   17.13    3.95   3
  -1  12   2   14.23    3.90   3
   0  12   2   -1.17    2.29   3
   0  12  -2   -1.12    2.55   3
   1  12   2   13.61    3.80   3
  -1  12  -2   17.93    4.26   3
   2  12   2   27.41    4.67   3
  -2  12  -2   30.27    4.64   3
  -3  12  -2   12.14    3.96   3
   3  12   2    7.81    2.42   3
  -4  12  -2   13.66    3.89   3
   4  12   2   29.20    4.11   3
  14   0  -3    5.83    1.67   3
  13   0  -3    8.16    2.22   3
 -12   0   3   -0.45    1.09   1
  12   0  -3    0.68    1.21   3
 -12   0   3    3.87    1.62   2
  11   0  -3  139.61    6.60   3
 -11   0   3  152.82    6.51   1
 -11   0   3  154.11    6.56   2
  10   0  -3   -1.32    0.76   3
 -10   0   3    0.04    0.94   1
 -10   0   3    1.48    1.16   2
   9   0  -3  143.35    5.75   3
  -9   0   3  134.73    5.41   2
  -9   0   3  111.92    5.05   1
  -8   0   3    1.60    0.85   2
  -8   0   3    0.13    0.76   1
   8   0  -3    1.17    0.89   3
  -7   0   3   13.65    1.76   2
  -7   0   3   14.66    1.81   1
   7   0  -3   15.32    1.94   3
  -6   0   3   -0.69    0.52   1
  -6   0   3   -0.25    0.66   2
   6   0  -3    0.33    0.71   3
  -5   0   3  662.16   11.42   1
   5   0  -3  671.38   11.46   3
  -5   0   3  665.33   11.57   2
   4   0  -3   -0.53    0.38   3
   4   0  -3   -0.13    0.45   2
  -4   0   3   -0.45    0.38   1
   3   0  -3   24.19    1.37   2
  -3   0   3   23.30    1.39   1
   3   0  -3   26.51    1.45   3
   2   0  -3   -0.08    0.35   2
   2   0  -3   -0.75    0.22   3
  -2   0   3   -0.30    0.30   1
   1   0  -3 1127.09   13.94   3
   1   0  -3 1115.77   14.67   2
  -1   0   3 1116.99   14.53   1
  -1   0  -3 2133.76   26.04   1
  -1   0  -3 2108.76   26.41   2
   2   0   3    0.29    0.29   3
  -2   0  -3   -0.03    0.23   2
  -2   0  -3    0.01    0.25   1
  -3   0  -3  126.23    3.15   1
   3   0   3  118.09    2.99   3
  -3   0  -3  120.76    3.06   2
   4   0   3   -1.02    0.45   3
  -4   0  -3   -0.58    0.44   2
  -4   0  -3   -0.64    0.44   1
  -5   0  -3  247.57    5.80   1
   5   0   3  260.91    5.93   3
  -5   0  -3  249.12    5.81   2
   6   0   3    0.50    0.63   3
  -6   0  -3    0.25    0.68   2
  -6   0  -3    0.50    0.64   1
   7   0   3 1739.17   25.04   3
  -7   0  -3 1766.79   25.70   2
  -7   0  -3 1713.70   25.13   1
  -8   0  -3    1.51    0.96   2
   8   0   3    0.70    0.96   3
  -8   0  -3   -0.22    0.90   1
  -9   0  -3    1.03    1.04   2
  -9   0  -3    0.40    0.79   1
   9   0   3    1.74    0.92   3
  10   0   3   -0.80    0.66   3
 -10   0  -3   -0.19    0.82   1
 -10   0  -3    0.71    1.19   2
 -11   0  -3   41.43    3.42   2
 -11   0  -3   40.40    3.36   1
  11   0   3   43.08    3.45   3
  12   0   3    0.29    1.14   3
 -12   0  -3    0.75    1.11   1
  13   0   3   61.95    4.62   3
  14   0   3    0.92    1.51   3
  14  -1  -3    8.56    1.91   3
  14   1  -3    5.61    1.79   3
 -14  -1   3    4.82    1.91   1
  13   1  -3  107.28    6.44   3
 -13   1   3   93.34    6.12   2
 -13  -1   3   94.73    5.86   1
  13  -1  -3  102.94    6.25   3
  12   1  -3    3.03    1.56   3
 -12   1   3    5.63    2.02   2
 -12  -1   3    1.36    1.54   1
  12  -1  -3    2.51    1.46   3
 -11  -1   3   32.24    3.09   2
 -11   1   3   26.89    2.74   1
  11  -1  -3   29.10    3.33   3
 -11  -1   3   29.84    3.22   1
 -11   1   3   30.98    3.34   2
  11   1  -3   27.39    3.25   3
  10  -1  -3   -0.39    0.86   3
 -10  -1   3    2.24    1.11   1
 -10   1   3    0.67    0.96   1
 -10   1   3    0.63    1.18   2
  10   1  -3   -0.19    0.82   3
 -10  -1   3    1.42    1.08   2
   9  -1  -3   58.14    3.73   3
  -9   1   3   57.80    3.86   2
  -9  -1   3   65.49    3.69   2
  -9  -1   3   60.90    3.86   1
  -9   1   3   54.78    3.41   1
   9   1  -3   58.02    3.80   3
  -8  -1   3    2.03    1.06   2
  -8   1   3    4.12    1.27   2
   8  -1  -3    1.12    0.96   3
   8   1  -3    2.90    1.17   3
  -8   1   3    1.61    0.93   1
  -8  -1   3    2.66    1.19   1
  -7   1   3  512.24   10.13   1
  -7   1   3  501.36   10.95   2
  -7  -1   3  483.94   10.67   1
   7   1  -3  502.55   10.75   3
  -7  -1   3  489.75   10.14   2
   7  -1  -3  498.09   10.64   3
  -6  -1   3    1.04    0.81   1
   6   1  -3    0.55    0.71   3
   6  -1  -3    0.80    0.69   3
  -6   1   3    1.78    0.94   2
  -6   1   3    0.46    0.58   1
  -6  -1   3    0.39    0.72   2
  -5   1   3    9.24    1.20   1
   5   1  -3    6.88    1.15   3
  -5   1   3    9.52    1.44   2
  -5  -1   3    8.46    1.29   1
   5  -1  -3   11.37    1.44   3
   5   1  -3    8.78    1.18   2
  -4  -1   3  189.68    4.95   1
   4   1  -3  197.04    4.43   2
   4   1  -3  186.94    4.85   3
  -4   1   3  186.51    5.00   2
   4  -1  -3  193.02    4.69   3
  -4   1   3  198.12    4.54   1
  -3   1   3   62.78    2.42   2
   3   1  -3   54.65    2.01   2
   3  -1  -3   55.32    2.12   3
  -3  -1   3   53.86    2.28   1
  -3   1   3   54.62    1.95   1
   3   1  -3   52.40    2.19   3
   2   1  -3 1127.57   14.98   2
  -2  -1   3 1134.87   15.46   1
  -2   1   3 1124.89   14.77   1
   2   1  -3 1128.21   14.83   3
   2  -1  -3 1131.74   14.62   3
   2  -1  -3 1105.28   15.34   2
   1  -1  -3 3015.88   37.02   2
   1   1  -3 2982.09   37.81   2
  -1  -1   3 3058.34   36.78   1
   1  -1  -3 3025.84   35.48   3
   1  -1  -3 3065.52   36.70   1
   1   1  -3 2966.18   35.56   3
   0  -1  -3  388.90    5.66   2
   0  -1  -3  398.09    5.60   3
   0  -1  -3  402.26    5.82   1
   0  -1   3  393.26    5.80   1
   0  -1   3  396.50    4.93   4
   0   1  -3  405.54    5.53   3
   0   1  -3  392.53    5.99   2
   1  -1   3   64.15    1.54   3
  -1  -1  -3   60.15    1.80   1
  -1   1  -3   56.23    1.86   2
   1   1   3   60.02    1.68   3
  -1   1  -3   64.61    1.50   1
  -2  -1  -3   42.25    1.72   1
   2  -1   3   38.59    1.42   3
  -2  -1  -3   43.30    1.16   2
  -2   1  -3   41.34    1.29   1
  -2   1  -3   40.49    1.69   2
   2   1   3   41.43    1.65   3
  -3   1  -3  393.43    7.14   2
  -3  -1  -3  393.58    7.14   1
   3   1   3  392.58    6.84   3
   3  -1   3  401.85    6.53   3
  -3   1  -3  409.02    6.32   1
  -3  -1  -3  385.80    6.14   2
  -4   1  -3   17.30    1.44   2
  -4  -1  -3   17.31    1.45   1
   4  -1   3   18.46    1.32   3
  -4  -1  -3   17.59    1.13   2
   4   1   3   17.80    1.45   3
  -4   1  -3   19.62    1.27   1
  -5   1  -3  536.65    9.99   2
   5  -1   3  539.00    9.53   3
  -5  -1  -3  536.74    9.92   1
  -5  -1  -3  530.49    9.03   2
  -5   1  -3  533.20    9.12   1
   5   1   3  534.23    9.81   3
  -6   1  -3   28.62    2.28   2
  -6   1  -3   26.77    1.98   1
  -6  -1  -3   28.19    2.22   1
   6  -1   3   33.17    2.27   3
   6   1   3   33.53    2.37   3
  -6  -1  -3   29.33    1.92   2
   7  -1   3    6.41    1.45   3
   7   1   3    8.25    1.57   3
  -7   1  -3    9.28    1.55   2
  -7  -1  -3    9.12    1.37   2
  -7   1  -3    8.14    1.30   1
  -7  -1  -3    7.31    1.44   1
  -8  -1  -3   16.33    2.16   1
   8  -1   3   17.74    2.22   3
   8   1   3   18.12    2.27   3
  -8   1  -3   19.95    2.22   2
  -8  -1  -3   18.02    1.90   2
  -8   1  -3   16.61    1.88   1
  -9  -1  -3  314.10    8.87   1
  -9   1  -3  318.07    8.33   1
   9  -1   3  305.09    8.49   3
  -9   1  -3  333.25    9.26   2
  -9  -1  -3  354.91    8.58   2
   9   1   3  323.91    8.99   3
 -10  -1  -3   78.49    4.02   2
  10   1   3   67.26    4.14   3
 -10  -1  -3   62.67    3.99   1
  10  -1   3   63.30    3.91   3
 -10   1  -3   69.58    4.30   2
 -10   1  -3   70.00    3.93   1
 -11   1  -3   30.81    3.37   2
  11  -1   3   27.10    2.70   3
  11   1   3   29.58    3.29   3
 -11  -1  -3   30.63    2.95   1
  12   1   3    6.33    2.00   3
 -12   1  -3    4.66    1.92   2
 -12  -1  -3    5.30    1.71   1
  12  -1   3    4.18    1.75   3
  13  -1   3   22.17    3.11   3
  13   1   3   16.68    2.99   3
 -13  -1  -3   12.44    2.62   1
  14  -1   3    1.56    1.62   3
  14   1   3    1.02    1.24   3
  14  -2  -3    7.60    1.80   3
 -14  -2   3    6.38    2.22   1
 -14   2   3    5.36    2.67   2
  13   2  -3    6.46    2.03   3
 -13  -2   3    2.94    1.73   1
 -13   2   3    6.71    2.71   2
  13  -2  -3    4.17    1.81   3
 -12   2   3    1.55    1.94   2
  12  -2  -3    0.89    1.33   3
  12   2  -3    0.60    1.28   3
 -12  -2   3    1.00    1.34   1
 -11   2   3  119.10    6.14   2
  11   2  -3  113.47    5.93   3
  11  -2  -3  128.40    6.21   3
 -11  -2   3  123.85    6.18   1
 -10  -2   3   30.74    3.06   1
  10  -2  -3   33.60    3.07   3
 -10   2   3   28.27    3.24   2
  10   2  -3   31.65    3.40   3
  -9  -2   3  180.14    6.03   2
  -9  -2   3  193.30    7.10   1
  -9   2   3  196.90    7.29   2
  -9   2   3  192.04    6.06   1
   9   2  -3  196.98    7.07   3
   9  -2  -3  185.75    6.73   3
  -8   2   3   33.96    2.44   1
   8  -2  -3   35.07    2.80   3
  -8  -2   3   32.98    2.91   1
  -8  -2   3   34.85    2.48   2
   8   2  -3   36.18    2.99   3
  -8   2   3   37.10    3.22   2
  -7   2   3   25.72    2.38   2
   7  -2  -3   26.25    2.29   3
   7   2  -3   32.34    2.63   3
  -7   2   3   24.93    1.87   1
  -7  -2   3   21.63    2.34   1
  -7  -2   3   28.32    2.10   2
  -6  -2   3   16.96    1.98   1
  -6  -2   3   17.08    1.49   2
   6  -2  -3   17.37    1.90   3
  -6   2   3   18.65    2.06   2
   6   2  -3   18.71    2.09   3
  -6   2   3   16.62    1.53   1
   5  -2  -3  715.44   12.11   3
   5   2  -3  708.88   11.25   2
  -5   2   3  707.72   11.10   1
   5   2  -3  695.57   12.27   3
  -5  -2   3  705.36   12.71   1
  -5   2   3  720.58   12.79   2
   4   2  -3  570.04   10.17   3
  -4   2   3  572.61    8.93   1
  -4  -2   3  560.72   10.46   1
   4  -2  -3  573.05    9.86   3
   4   2  -3  576.23    9.07   2
  -4   2   3  564.31   10.57   2
   3   2  -3  829.23   11.73   2
   3   2  -3  781.84   12.40   3
  -3   2   3  836.51   13.01   2
  -3  -2   3  840.20   12.93   1
   3  -2  -3  815.66   12.12   3
  -3   2   3  827.67   11.41   1
  -2   2   3  259.52    4.34   1
  -2  -2   3  262.95    5.47   1
   2   2  -3  262.93    5.25   3
   2   2  -3  259.69    4.69   2
  -2   2   3  262.06    3.71   4
   2  -2  -3  252.49    5.01   3
  -2   2   3  256.31    5.42   2
   1   2  -3  602.29    8.61   2
   1  -2  -3  581.17    8.65   3
  -1   2   3  606.09    8.99   2
   1   2  -3  563.13    8.63   3
   1  -2  -3  594.58    8.14   1
  -1  -2   3  590.23    8.94   1
   0   2  -3   21.34    1.12   2
   0   2   3   22.30    0.99   2
   0  -2  -3   21.68    1.00   1
   0   2  -3   23.32    1.13   3
   0  -2   3   21.03    0.97   1
  -1  -2  -3  448.86    7.15   1
   1  -2   3  453.58    6.77   3
  -1   2  -3  447.19    7.29   2
   1   2   3  438.52    7.13   3
   1  -2   3  435.47    6.26   1
  -2  -2  -3  413.92    7.23   1
   2   2   3  413.60    7.09   3
   2  -2   3  415.37    6.65   3
  -2   2  -3  410.72    7.40   2
  -2   2  -3  419.23    5.83   1
  -3   2  -3  883.11   11.47   1
  -3   2  -3  870.56   13.51   2
   3   2   3  858.16   12.85   3
   3  -2   3  862.46   12.28   3
  -3  -2  -3  878.53   13.25   1
  -3  -2  -3  879.13   11.46   2
  -4  -2  -3   53.63    2.63   1
  -4   2  -3   55.97    2.70   2
  -4  -2  -3   55.13    1.74   2
  -4   2  -3   56.42    1.87   1
   4  -2   3   53.17    2.34   3
   4   2   3   51.31    2.53   3
   5   2   3  421.20    8.77   3
  -5  -2  -3  434.66    8.98   1
   5  -2   3  431.37    8.28   3
  -5   2  -3  442.68    9.13   2
  -5  -2  -3  436.64    7.26   2
  -5   2  -3  420.72    7.32   1
  -6   2  -3   89.24    3.06   1
  -6   2  -3   85.19    3.83   2
  -6  -2  -3   88.57    2.98   2
   6  -2   3   86.98    3.58   3
   6   2   3   86.96    3.83   3
  -6  -2  -3   88.30    3.88   1
  -7  -2  -3  238.04    5.69   2
   7  -2   3  235.11    6.59   3
  -7   2  -3  244.58    7.20   2
  -7   2  -3  243.43    5.92   1
  -7  -2  -3  254.53    7.35   1
   7   2   3  244.65    7.07   3
  -8   2  -3  218.37    7.29   2
   8  -2   3  223.73    6.82   3
   8   2   3  188.22    6.60   3
  -8   2  -3  234.60    6.11   1
  -8  -2  -3  225.84    7.27   1
  -8  -2  -3  246.62    6.09   2
  -9  -2  -3   29.36    2.81   1
   9   2   3   36.34    3.15   3
  -9   2  -3   36.02    3.22   2
   9  -2   3   32.72    2.76   3
  10   2   3    3.47    1.58   3
  10  -2   3    4.87    1.47   3
 -10  -2  -3    2.01    1.30   1
 -10   2  -3    5.15    1.78   2
  11  -2   3   63.15    4.14   3
  11   2   3   60.47    4.31   3
 -11  -2  -3   49.45    3.93   1
 -11   2  -3   62.03    4.50   2
  12   2   3   33.95    3.82   3
 -12  -2  -3   29.08    3.47   1
 -12   2  -3   29.02    3.77   2
  12  -2   3   32.95    3.54   3
  13  -2   3   36.98    3.62   3
 -13   2  -3   33.78    4.54   2
  13   2   3   38.56    4.10   3
 -13  -2  -3   42.54    4.51   1
 -14  -2  -3    6.41    2.17   1
  14   2   3    5.63    1.75   3
  14  -2   3    8.32    2.14   3
  14  -3  -3   13.42    2.42   3
 -14  -3   3    9.34    2.24   1
 -14   3   3   11.70    3.21   2
  14   3  -3   12.05    2.72   3
  13   3  -3    5.22    1.87   3
 -13   3   3    3.43    2.46   2
 -13  -3   3    2.84    1.76   1
  13  -3  -3    8.06    2.02   3
  12   3  -3   25.27    3.57   3
 -12   3   3   28.07    3.99   2
  12  -3  -3   27.16    3.57   3
 -12  -3   3   22.90    3.20   1
 -11  -3   3   52.79    4.22   1
 -11   3   3   53.64    4.41   2
  11  -3  -3   54.94    4.17   3
  11   3  -3   61.61    4.47   3
 -10  -3   3   18.23    2.72   1
 -10   3   3   16.78    2.89   2
  10  -3  -3   19.72    2.73   3
  10   3  -3   17.98    2.79   3
  -9   3   3   35.05    3.32   2
   9  -3  -3   33.33    2.93   3
   9   3  -3   39.23    3.24   3
  -9  -3   3   37.66    3.35   1
   8   3  -3   10.57    1.91   3
   8  -3  -3    8.22    1.59   3
  -8  -3   3    7.89    1.80   1
  -8   3   3    7.05    1.85   2
   7   3  -3  143.19    5.63   3
  -7   3   3  133.88    4.09   1
  -7  -3   3  143.59    4.50   2
  -7  -3   3  143.09    5.58   1
   7  -3  -3  144.08    5.35   3
  -7   3   3  132.88    5.48   2
  -6  -3   3   31.66    2.59   1
   6   3  -3   28.12    2.36   3
  -6   3   3   33.81    2.62   2
   6   3  -3   34.90    2.01   2
  -6   3   3   32.15    1.85   1
   6  -3  -3   32.44    2.36   3
   5  -3  -3   21.60    1.85   3
  -5   3   3   20.42    1.91   2
   5   3  -3   22.52    1.54   2
   5   3  -3   19.58    2.07   3
  -5  -3   3   20.95    1.91   1
  -5   3   3   19.86    1.37   1
   4  -3  -3  471.07    8.95   3
   4   3  -3  475.00    9.30   3
  -4  -3   3  466.19    9.42   1
   4   3  -3  459.68    7.70   2
  -4   3   3  456.00    9.55   2
  -4   3   3  464.28    7.30   1
   3   3  -3   27.03    1.43   2
   3  -3  -3   29.35    1.82   3
   3   3  -3   30.20    1.89   3
  -3  -3   3   25.36    1.81   1
  -3   3   3   26.08    1.21   1
  -3   3   3   26.88    1.99   2
   2  -3  -3 1032.24   15.10   3
   2   3  -3 1078.32   14.53   2
   2   3  -3 1078.22   15.54   3
  -2   3   3 1088.59   15.86   2
   2  -3  -3 1074.20   13.78   1
  -2  -3   3 1060.74   15.57   1
  -1   3   3   79.71    2.53   2
   1   3  -3   81.31    2.35   2
   1  -3  -3   81.34    2.75   3
   1  -3  -3   82.46    2.04   1
   1   3  -3   83.07    2.84   3
  -1  -3   3   77.35    2.53   1
   0  -3  -3   37.17    1.45   1
   0   3  -3   33.34    1.70   3
   0   3   3   35.99    1.92   3
   0  -3   3   36.43    1.42   1
   0   3   3   37.65    1.44   2
   0   3  -3   36.13    1.61   2
   1   3   3  648.41    8.69   2
  -1   3  -3  632.52   10.09   2
   1   3   3  619.37   10.07   3
  -1  -3  -3  638.68    9.78   1
   1  -3   3  642.92    8.69   1
   1  -3   3  630.37    9.76   3
  -2  -3  -3   30.38    1.69   1
   2   3   3   22.36    1.61   3
   2  -3   3   22.18    1.47   3
  -2   3  -3   22.05    1.62   2
   3  -3   3 1368.80   18.78   3
   3   3   3 1374.21   19.52   3
  -3  -3  -3 1388.71   19.76   1
  -3   3  -3 1386.76   20.10   2
  -4   3  -3 1806.39   25.48   2
  -4  -3  -3 1788.43   25.08   1
  -4   3  -3 1814.40   22.11   1
   4   3   3 1785.87   24.52   3
  -4  -3  -3 1752.76   22.52   2
   4  -3   3 1759.75   23.64   3
   5   3   3  332.52    7.84   3
  -5   3  -3  335.02    8.11   2
   5  -3   3  322.09    7.18   3
  -5   3  -3  331.55    5.66   1
  -5  -3  -3  313.41    7.80   1
  -5  -3  -3  336.20    5.43   2
  -6   3  -3    3.26    0.75   1
   6   3   3    5.93    1.47   3
   6  -3   3    4.24    1.06   3
  -6  -3  -3    3.27    1.11   1
  -6  -3  -3    6.87    0.80   2
  -6   3  -3    5.89    1.16   2
  -7  -3  -3    0.27    0.66   1
   7   3   3    1.24    1.00   3
   7  -3   3    0.32    0.69   3
  -7   3  -3    1.80    0.98   2
   8  -3   3   83.72    4.11   3
  -8  -3  -3   74.08    4.21   1
   8   3   3   77.45    4.27   3
  -8   3  -3   77.27    4.50   2
   9  -3   3   43.33    3.15   3
  -9   3  -3   41.66    3.59   2
  -9  -3  -3   34.94    3.20   1
   9   3   3   40.43    3.31   3
  10   3   3  212.93    7.99   3
 -10   3  -3  205.14    7.87   2
 -10  -3  -3  213.16    8.04   1
  10  -3   3  203.34    7.24   3
 -11  -3  -3   35.79    3.76   1
  11  -3   3   33.04    3.05   3
 -11   3  -3   38.32    3.70   2
  11   3   3   37.15    3.54   3
  12   3   3    7.52    2.27   3
 -12   3  -3    5.07    2.28   2
 -12  -3  -3    7.30    2.14   1
  12  -3   3    7.84    2.07   3
  13  -3   3    6.84    1.99   3
 -13   3  -3    3.69    2.45   2
 -13  -3  -3    7.94    2.18   1
  13   3   3    4.32    1.84   3
  13   4  -3    1.84    1.52   3
 -13   4   3    2.84    2.46   2
 -13  -4   3    4.10    1.84   1
  13  -4  -3    7.31    2.02   3
  12   4  -3   14.69    2.96   3
  12  -4  -3   11.07    2.33   3
 -12  -4   3   12.38    2.60   1
 -12   4   3   14.05    3.19   2
 -11   4   3   16.76    3.06   2
  11  -4  -3   20.49    2.94   3
 -11  -4   3   16.32    2.79   1
  11   4  -3   13.08    2.63   3
  10   4  -3  116.30    6.02   3
 -10  -4   3  117.18    6.22   1
  10  -4  -3  116.92    5.84   3
 -10   4   3  127.71    6.61   2
  -9   4   3  145.54    6.61   2
  -9  -4   3  136.98    6.37   1
   9  -4  -3  145.12    6.24   3
   9   4  -3  147.21    6.55   3
  -8   4   3   39.57    3.45   2
  -8  -4   3   44.39    3.56   1
   8  -4  -3   46.19    3.28   3
   8   4  -3   46.06    3.58   3
   7   4  -3    0.94    0.99   3
   7  -4  -3    1.41    0.89   3
  -7   4   3   -1.48    0.87   2
  -7  -4   3   -0.10    0.90   1
  -6  -4   3  330.31    8.90   1
  -6   4   3  325.24    8.83   2
   6  -4  -3  318.62    8.22   3
   6   4  -3  325.48    8.79   3
   5   4  -3  289.28    5.71   2
  -5   4   3  294.13    5.20   1
  -5   4   3  301.35    8.07   2
   5   4  -3  291.53    7.72   3
   5  -4  -3  293.29    7.36   3
  -5  -4   3  296.11    7.79   1
  -4   4   3  341.56    8.16   2
   4   4  -3  340.43    8.05   3
  -4  -4   3  342.88    8.13   1
  -4   4   3  330.79    5.38   1
   4   4  -3  331.50    6.11   2
   4  -4  -3  344.31    7.79   3
   3   4  -3   98.57    2.78   2
  -3   4   3   98.74    3.80   2
  -3   4   3   97.29    2.23   1
   3  -4  -3   98.23    3.72   3
  -3  -4   3  105.32    3.88   1
   3   4  -3   97.86    3.78   3
   2  -4  -3   44.55    2.42   3
   2   4  -3   46.05    2.46   3
   2   4  -3   42.01    1.84   2
  -2  -4   3   41.11    2.20   1
  -2   4   3   38.69    2.22   2
   2  -4  -3   47.03    1.39   1
   1   4  -3   89.88    2.76   2
   1   4  -3   84.45    3.22   3
  -1  -4   3   85.83    2.85   1
   1  -4  -3   85.95    2.28   1
  -1   4   3   82.58    2.85   2
   1  -4  -3   85.31    3.14   3
   0   4  -3  356.38    7.15   3
   0   4  -3  357.87    6.70   2
   0  -4   3  347.44    6.08   1
   0  -4  -3  355.59    6.20   1
   0   4   3  357.67    6.26   2
   0   4   3  355.38    7.42   3
   1   4   3  124.90    4.07   3
  -1   4  -3  128.64    3.80   2
   1  -4   3  127.46    2.59   1
  -1  -4  -3  124.82    3.51   1
   1   4   3  126.67    2.72   2
  -1   4  -3  130.84    4.03   3
  -2  -4  -3  586.10   10.08   1
   2   4   3  611.95   10.79   3
   2  -4   3  592.93   10.05   3
  -2   4  -3  583.74   10.64   2
  -3   4  -3  618.11   11.50   2
   3   4   3  629.34   11.39   3
  -3  -4  -3  615.59   11.13   1
   3  -4   3  629.15   10.78   3
   4  -4   3    0.99    0.65   3
  -4  -4  -3    1.74    0.67   1
   4   4   3    1.83    0.91   3
  -4   4  -3    1.91    0.98   2
   5   4   3  284.52    7.63   3
   5  -4   3  281.54    6.91   3
  -5  -4  -3  282.04    7.49   1
  -5   4  -3  279.84    7.78   2
  -6  -4  -3  533.43   11.61   1
   6   4   3  535.32   11.54   3
   6  -4   3  527.85   10.75   3
  -6   4  -3  529.03   11.65   2
   7   4   3   54.73    3.63   3
  -7  -4  -3   46.03    3.36   1
  -7   4  -3   54.39    3.79   2
   7  -4   3   54.87    3.31   3
   8   4   3   79.78    4.59   3
  -8  -4  -3   76.47    4.41   1
  -8   4  -3   73.11    4.47   2
   8  -4   3   79.26    4.13   3
  -9  -4  -3   30.65    3.12   1
  -9   4  -3   34.85    3.52   2
   9  -4   3   32.48    2.81   3
   9   4   3   33.41    3.16   3
  10  -4   3    8.20    1.79   3
 -10   4  -3    7.43    2.26   2
 -10  -4  -3    6.82    2.00   1
  10   4   3    7.26    2.03   3
 -11  -4  -3   32.95    3.75   1
 -11   4  -3   35.93    4.05   2
  11  -4   3   32.67    3.16   3
  11   4   3   34.27    3.96   3
 -12   4  -3   29.87    4.13   2
  12   4   3   31.85    4.00   3
 -12  -4  -3   30.54    3.70   1
  12  -4   3   32.86    3.67   3
 -13  -4  -3   12.54    2.69   1
  13   4   3   13.42    2.82   3
 -13   4  -3   13.97    3.50   2
  13  -4   3   17.16    2.75   3
  13   5  -3    8.51    2.30   3
  13  -5  -3    5.88    1.66   3
 -13   5   3    7.60    2.89   2
 -13  -5   3    8.38    2.16   1
 -12  -5   3   37.41    4.37   1
  12   5  -3   46.51    4.93   3
  12  -5  -3   40.87    3.95   3
 -12   5   3   34.20    4.57   2
  11   5  -3    8.80    2.52   3
 -11   5   3    7.43    2.82   2
  11  -5  -3   11.51    2.41   3
 -11  -5   3    8.84    2.37   1
 -10   5   3    2.37    1.86   2
 -10  -5   3    5.47    1.83   1
  10   5  -3    4.51    1.82   3
  10  -5  -3    5.73    1.82   3
  -9   5   3    3.12    1.67   2
   9   5  -3    3.09    1.58   3
  -9  -5   3    1.77    1.45   1
   9  -5  -3    1.77    1.25   3
  -8  -5   3  358.40   10.65   1
   8   5  -3  363.43   10.59   3
  -8   5   3  348.96   10.67   2
   8  -5  -3  354.50    9.93   3
  -7  -5   3   78.25    4.62   1
  -7   5   3   77.27    4.66   2
   7   5  -3   83.13    4.84   3
   7  -5  -3   77.48    4.17   3
  -6   5   3  439.60   10.99   2
   6  -5  -3  450.15   10.41   3
  -6  -5   3  453.86   10.89   1
   6   5  -3  429.70   11.07   3
   5   5  -3    0.85    0.63   3
   5  -5  -3   -0.39    0.67   3
  -5  -5   3    0.01    0.56   1
  -5   5   3   -0.66    0.94   2
   4   5  -3  361.28    6.54   2
  -4   5   3  367.89    8.94   2
   4   5  -3  375.13    8.94   3
   4  -5  -3  359.35    8.48   3
  -4  -5   3  365.36    8.71   1
   3  -5  -3    6.30    1.25   3
  -3  -5   3    6.13    1.07   1
   3   5  -3    7.18    1.32   3
  -3   5   3    6.79    0.61   1
   3   5  -3    6.76    0.92   2
  -3   5   3    6.79    1.30   2
   2   5  -3  669.24   10.40   2
  -2   5   3  655.85   11.63   2
   2  -5  -3  670.77    9.36   1
   2  -5  -3  666.24   11.99   3
   2   5  -3  643.02   12.03   3
  -2  -5   3  655.67   11.46   1
   1   5  -3  178.45    4.51   2
   1   5  -3  184.16    5.64   3
  -1  -5   3  178.04    4.59   1
  -1   5   3  184.85    4.82   2
   1  -5  -3  185.84    3.95   1
   0   5   3  902.63   13.34   2
   0   5  -3  910.35   14.03   2
   0  -5   3  904.20   13.05   1
   0   5   3  907.85   15.08   3
   0  -5  -3  907.95   13.21   1
   0   5  -3  912.18   14.75   3
   1   5   3   10.09    1.64   3
  -1   5  -3    9.54    1.48   3
  -1  -5  -3   10.07    1.10   1
   1   5   3    9.60    1.05   2
   1  -5   3   10.74    0.75   1
  -1   5  -3    9.19    1.37   2
  -2  -5  -3   27.85    1.89   1
   2   5   3   22.67    2.07   3
  -2   5  -3   26.77    2.08   2
   2   5   3   27.45    1.10   2
   2  -5   3   26.63    1.99   3
  -3  -5  -3   90.67    3.70   1
  -3   5  -3   91.65    3.93   2
   3   5   3   93.37    4.03   3
   3  -5   3   86.98    3.64   3
   4   5   3  166.38    5.78   3
  -4   5  -3  164.37    5.67   2
   4  -5   3  159.06    5.10   3
  -4  -5  -3  172.73    5.58   1
   5   5   3    2.27    1.25   3
  -5   5  -3    1.60    1.18   2
   5  -5   3    0.85    0.86   3
  -5  -5  -3    1.62    0.86   1
   6  -5   3  110.53    4.59   3
  -6   5  -3  114.09    5.23   2
  -6  -5  -3  114.08    5.08   1
   6   5   3  117.66    5.31   3
  -7  -5  -3    1.49    1.50   1
   7  -5   3    4.00    1.35   3
   7   5   3    4.55    1.65   3
  -7   5  -3    4.40    1.77   2
  -8   5  -3  177.20    7.29   2
  -8  -5  -3  164.27    6.92   1
   8   5   3  167.00    6.84   3
   8  -5   3  164.69    6.13   3
  -9   5  -3   50.69    4.13   2
   9   5   3   45.12    3.83   3
  -9  -5  -3   51.15    4.04   1
   9  -5   3   54.88    3.68   3
  10  -5   3   40.43    3.39   3
  10   5   3   39.75    3.81   3
 -10   5  -3   47.29    4.21   2
 -10  -5  -3   41.36    3.85   1
  11   5   3    2.11    1.61   3
 -11  -5  -3    0.35    1.21   1
 -11   5  -3    0.36    2.21   2
  11  -5   3    1.69    1.26   3
  12  -5   3   11.88    2.39   3
  12   5   3    8.63    2.54   3
 -12   5  -3    8.43    2.94   2
 -12  -5  -3    9.05    2.50   1
  13  -5   3    2.25    1.54   3
 -13  -5  -3    3.59    1.55   1
  13   5   3    3.98    1.57   3
 -13   5  -3    4.84    2.65   2
  12  -6  -3    8.75    2.26   3
 -12   6   3    1.87    2.73   2
 -12  -6   3    7.57    2.17   1
  12   6  -3    1.86    1.60   3
 -11   6   3    7.03    2.48   2
  11  -6  -3    5.92    2.03   3
 -11  -6   3    6.43    2.30   1
  11   6  -3   10.43    2.84   3
  10  -6  -3   62.44    4.46   3
 -10   6   3   62.65    4.93   2
 -10  -6   3   64.00    4.99   1
  10   6  -3   67.30    5.11   3
  -9  -6   3    3.68    1.70   1
   9   6  -3    2.12    1.59   3
  -9   6   3    4.46    1.85   2
   9  -6  -3    4.11    1.44   3
  -8   6   3   29.10    3.37   2
   8  -6  -3   28.15    3.12   3
   8   6  -3   24.71    3.34   3
  -8  -6   3   30.44    3.45   1
  -7   6   3   22.80    3.06   2
   7   6  -3   19.77    2.92   3
  -7  -6   3   19.96    2.72   1
   7  -6  -3   19.97    2.66   3
  -6  -6   3  298.11    8.94   1
   6  -6  -3  277.84    8.36   3
   6   6  -3  300.38    9.21   3
  -6   6   3  290.59    9.07   2
   5  -6  -3   27.71    2.61   3
  -5  -6   3   20.95    2.57   1
  -5   6   3   22.55    2.81   2
   5   6  -3   26.11    2.96   3
   4  -6  -3  119.07    4.99   3
  -4   6   3  130.20    5.08   2
   4   6  -3  120.05    5.25   3
  -4  -6   3  132.05    5.02   1
   3  -6  -3  203.72    6.45   3
  -3   6   3  200.99    6.23   2
   3   6  -3  213.88    6.83   3
  -3  -6   3  201.55    5.94   1
  -2   6   3  123.22    4.40   2
  -2  -6   3  115.29    4.00   1
   2  -6  -3  107.79    4.48   3
   2   6  -3  116.15    4.68   3
   2   6  -3  117.01    3.60   2
  -1   6   3   28.30    2.58   3
   1   6  -3   31.54    2.05   2
   1   6  -3   32.93    2.63   3
  -1   6   3   25.30    1.99   2
   1  -6  -3   32.19    1.65   1
  -1  -6   3   29.73    1.77   1
   0   6   3  599.27   10.10   2
   0  -6  -3  603.60    9.99   1
   0   6   3  604.98   12.21   3
   0  -6   3  589.22    9.70   1
   0   6  -3  592.88   11.92   3
   0   6  -3  598.34   10.71   2
  -1  -6  -3   14.40    1.32   1
  -1   6  -3   15.91    2.00   3
   1   6   3   17.89    2.31   3
  -1   6  -3   19.10    1.83   2
   1  -6   3   16.71    1.05   1
   1   6   3   15.74    1.43   2
  -2   6  -3  451.70   10.02   3
  -2   6  -3  432.77    9.32   2
  -2  -6  -3  443.92    9.06   1
   2   6   3  437.49   10.12   3
   3   6   3  136.40    5.44   3
  -3  -6  -3  139.64    4.94   1
  -3   6  -3  135.49    5.13   2
   3  -6   3  134.73    4.90   3
   4   6   3    0.38    0.95   3
  -4  -6  -3   -0.26    0.53   1
  -4   6  -3    0.13    1.00   2
   4  -6   3   -0.57    0.59   3
   5  -6   3   32.65    2.63   3
   5   6   3   41.87    3.19   3
  -5  -6  -3   33.36    2.74   1
  -5   6  -3   35.70    2.89   2
  -6  -6  -3  472.19   11.51   1
   6  -6   3  468.99   10.92   3
   6   6   3  479.27   12.11   3
  -6   6  -3  487.81   12.13   2
  -7   6  -3   10.97    2.37   2
   7  -6   3   11.59    1.99   3
  -7  -6  -3    9.93    2.20   1
   7   6   3    8.24    2.04   3
   8   6   3   84.79    5.16   3
  -8   6  -3   88.94    5.30   2
  -8  -6  -3   88.34    5.17   1
   8  -6   3   88.14    4.77   3
   9   6   3   12.02    2.55   3
  -9   6  -3    9.17    2.38   2
  -9  -6  -3    7.24    2.17   1
   9  -6   3   14.35    2.31   3
  10   6   3   15.32    2.90   3
  10  -6   3    9.31    2.14   3
 -10  -6  -3    7.37    2.24   1
 -10   6  -3    9.56    2.66   2
  11  -6   3   14.65    2.63   3
 -11   6  -3    7.63    2.80   2
  11   6   3    8.86    2.51   3
 -11  -6  -3    8.75    2.33   1
  12  -6   3   27.25    3.43   3
 -12  -6  -3   26.86    3.67   1
 -12   6  -3   19.62    3.86   2
  12   6   3   25.66    3.82   3
  12  -7  -3   45.13    4.19   3
  12   7  -3   50.33    4.88   3
 -12  -7   3   41.45    5.06   1
 -11  -7   3    2.33    2.10   1
 -11   7   3    4.30    2.03   2
  11  -7  -3    4.88    1.67   3
  11   7  -3    2.89    1.85   3
 -10   7   3    3.44    1.86   2
  10  -7  -3    4.78    1.72   3
 -10  -7   3    2.17    2.09   1
  10   7  -3    1.84    1.84   3
   9   7  -3    2.80    1.91   3
   9  -7  -3    4.98    1.62   3
  -9  -7   3    1.33    1.57   1
  -9   7   3    4.85    2.09   2
  -8   7   3   86.51    5.36   2
   8   7  -3   89.20    5.68   3
  -8  -7   3   86.50    5.40   1
   8  -7  -3   89.24    5.15   3
  -7   7   3    5.11    1.67   2
   7   7  -3    4.99    1.86   3
   7  -7  -3   11.25    2.04   3
  -7  -7   3    6.11    1.92   1
   6   7  -3  141.46    6.40   3
  -6   7   3  133.98    6.03   2
  -6  -7   3  144.18    6.25   1
   6  -7  -3  139.44    5.94   3
   5  -7  -3    3.24    1.35   3
   5   7  -3    1.80    1.58   3
  -5  -7   3    1.16    1.25   1
  -5   7   3    1.19    1.22   2
  -4  -7   3   34.18    2.63   1
  -4   7   3   29.38    2.75   2
   4   7  -3   30.94    3.02   3
   4  -7  -3   28.74    2.68   3
   3  -7  -3    0.67    0.74   3
  -3   7   3    0.07    1.02   2
  -3  -7   3    2.50    0.84   1
   3   7  -3    0.13    0.99   3
  -2  -7   3  566.37   10.96   1
   2   7  -3  560.08   12.41   3
  -2   7   3  554.21   12.61   3
  -2   7   3  570.67   11.33   2
   1   7  -3   96.77    3.55   2
  -1   7   3   90.10    3.66   2
   1   7  -3   73.06    4.13   3
  -1   7   3   88.05    4.64   3
  -1  -7   3   87.66    3.38   1
   0  -7  -3  187.42    4.83   1
   0   7  -3  180.10    6.29   3
   0   7   3  181.43    5.02   2
   0   7   3  167.16    6.29   3
   0   7  -3  183.16    5.48   2
  -1   7  -3   33.87    2.75   3
  -1   7  -3   31.20    2.43   2
  -1  -7  -3   32.97    2.07   1
   1   7   3   34.30    3.11   3
  -2  -7  -3   23.46    1.88   1
  -2   7  -3   22.81    2.48   2
   2   7   3   18.69    2.53   3
  -2   7  -3   19.24    2.55   3
   3   7   3   38.10    3.17   3
  -3  -7  -3   39.02    2.53   1
  -3   7  -3   37.37    2.97   2
   4   7   3  321.95    9.27   3
  -4   7  -3  331.62    9.17   2
  -4  -7  -3  302.98    8.66   1
   4  -7   3  311.58    8.47   3
   5  -7   3    1.70    1.08   3
   5   7   3    1.65    1.31   3
  -5  -7  -3   -0.74    0.80   1
  -5   7  -3    1.74    1.31   2
   6   7   3   80.67    4.93   3
   6  -7   3   78.22    4.35   3
  -6  -7  -3   76.17    4.45   1
  -6   7  -3   74.06    4.67   2
  -7  -7  -3    2.13    1.48   1
  -7   7  -3    2.76    1.54   2
   7   7   3    2.50    1.67   3
   7  -7   3    3.83    1.41   3
   8  -7   3   60.96    4.12   3
  -8  -7  -3   54.06    4.22   1
  -8   7  -3   57.67    4.50   2
   8   7   3   52.24    4.35   3
   9   7   3    0.99    1.62   3
  -9   7  -3    1.59    1.67   2
  -9  -7  -3    0.78    1.49   1
   9  -7   3    2.16    1.30   3
  10   7   3   81.48    5.84   3
 -10  -7  -3   73.64    5.70   1
  10  -7   3   86.70    5.37   3
 -10   7  -3   73.74    5.58   2
 -11  -7  -3    2.56    2.03   1
 -11   7  -3    0.87    2.45   2
  11   7   3    0.63    1.79   3
  11  -7   3    6.25    1.85   3
  11  -8  -3   16.42    2.72   3
 -11  -8   3   11.88    3.04   1
 -11   8   3   15.85    2.93   2
  11   8  -3   16.47    3.19   3
 -10  -8   3   54.77    5.13   1
  10   8  -3   59.77    5.15   3
 -10   8   3   69.44    5.49   2
  10  -8  -3   71.61    5.07   3
   9   8  -3   34.32    4.37   3
  -9  -8   3   32.68    4.15   1
  -9   8   3   40.00    4.33   2
   9  -8  -3   31.72    3.74   3
  -8   8   3    0.76    1.43   2
   8  -8  -3    1.97    1.36   3
  -8  -8   3   -1.52    1.12   1
   8   8  -3    1.27    1.64   3
  -7   8   3   17.77    2.79   2
   7  -8  -3   14.77    2.48   3
  -7  -8   3   10.50    2.33   1
   7   8  -3   11.32    2.69   3
  -6  -8   3    0.21    1.08   1
  -6   8   3    1.71    1.22   2
   6  -8  -3    1.75    1.20   3
   6   8  -3   -0.37    1.13   3
   5   8  -3   12.62    2.43   3
   5  -8  -3   15.62    2.32   3
  -5   8   3   19.71    2.49   2
  -5  -8   3   11.92    2.23   1
   4   8  -3  269.30    9.09   3
   4  -8  -3  277.59    8.71   3
  -4   8   3  280.85    8.55   2
  -4  -8   3  286.94    8.38   1
   3   8  -3    1.60    1.45   3
  -3   8   3   -0.37    1.34   2
  -3  -8   3    2.29    0.97   1
  -2   8   3  171.38    5.85   2
  -2   8   3  177.84    7.12   3
  -2  -8   3  173.07    5.45   1
   2   8  -3  173.75    6.84   3
   1   8  -3   13.97    2.57   3
  -1   8   3   11.73    2.59   3
   0   8  -3  173.64    5.58   2
   0   8   3  161.86    6.62   3
   0   8  -3  172.09    6.64   3
  -1   8  -3    6.61    1.44   2
   1   8   3    4.69    1.69   3
  -1   8  -3    4.81    1.47   3
  -2   8  -3  125.21    5.74   3
  -2  -8  -3  122.10    4.61   1
   2   8   3  121.08    5.78   3
  -2   8  -3  119.11    5.13   2
  -3  -8  -3   28.99    2.42   1
  -3   8  -3   23.34    3.22   3
  -3   8  -3   29.23    2.86   2
   3   8   3   34.14    3.58   3
  -4  -8  -3   -0.26    0.98   1
   4   8   3    0.19    1.13   3
   4  -8   3    2.25    1.04   3
  -4   8  -3    0.38    1.36   2
   5  -8   3    4.25    1.43   3
  -5  -8  -3    2.61    1.36   1
   5   8   3    1.60    1.52   3
  -5   8  -3    3.20    1.50   2
   6  -8   3   55.41    3.86   3
   6   8   3   57.66    4.54   3
  -6  -8  -3   57.82    3.96   1
  -6   8  -3   55.76    4.14   2
   7  -8   3    6.82    1.66   3
  -7   8  -3    8.64    2.16   2
   7   8   3    7.88    2.36   3
  -7  -8  -3    4.97    1.87   1
   8   8   3   68.27    5.21   3
  -8  -8  -3   75.53    5.30   1
  -8   8  -3   72.53    5.35   2
   8  -8   3   62.36    4.45   3
   9  -8   3    5.52    1.86   3
  -9  -8  -3    6.02    2.32   1
   9   8   3    2.43    1.88   3
  -9   8  -3    7.18    2.45   2
 -10  -8  -3   -1.96    1.47   1
  10   8   3    0.61    1.62   3
  10  -8   3    1.03    1.37   3
 -10   8  -3    2.47    1.83   2
 -11  -8  -3    0.16    1.66   1
 -11   8  -3    5.41    2.05   2
  11   8   3    4.71    1.93   3
  10  -9  -3    4.98    1.68   3
  10   9  -3    2.88    1.85   3
 -10  -9   3    2.55    2.39   1
  -9   9   3   19.91    3.42   2
   9   9  -3   14.41    3.19   3
  -9  -9   3   17.33    3.34   1
   9  -9  -3   19.23    3.08   3
   8  -9  -3   14.66    2.66   3
  -8  -9   3    9.06    2.60   1
  -8   9   3   12.09    2.77   2
   8   9  -3    8.53    2.64   3
   7   9  -3    7.78    2.62   3
   7  -9  -3   12.12    2.54   3
  -7  -9   3   12.54    2.59   1
  -7   9   3   13.39    2.54   2
   6  -9  -3   52.27    4.00   3
  -6   9   3   54.46    4.24   2
   6   9  -3   43.89    4.18   3
  -6  -9   3   46.29    3.83   1
  -5  -9   3    1.36    1.18   1
   5  -9  -3    2.20    1.38   3
  -5   9   3    4.71    1.40   2
   5   9  -3   -0.35    1.40   3
   4   9  -3   -1.44    1.31   3
  -4  -9   3   -0.22    1.23   1
  -4   9   3    2.89    1.20   2
   3   9  -3   54.02    4.35   3
  -3   9   3   56.39    3.69   2
  -3   9   3   54.03    4.55   3
  -2   9   3  281.67    9.43   3
   2   9  -3  280.21    9.45   3
  -1   9   3   83.92    5.24   3
   1   9  -3   91.05    5.34   3
   0   9   3   31.40    3.77   3
   0   9  -3   30.09    3.69   3
   1   9   3   -0.16    1.19   3
  -1   9  -3    1.65    1.68   3
   2   9   3   24.40    3.31   3
  -2   9  -3   18.37    3.04   3
  -2   9  -3   27.19    2.69   2
   3   9   3   35.37    3.85   3
  -3   9  -3   30.84    3.82   3
  -3  -9  -3   34.70    2.98   1
  -3   9  -3   39.28    3.18   2
  -4   9  -3   98.43    5.84   3
   4   9   3   97.89    5.74   3
  -4   9  -3   97.93    4.96   2
  -4  -9  -3   99.86    5.04   1
  -5   9  -3   30.41    3.10   2
   5   9   3   30.80    3.86   3
  -5  -9  -3   29.92    3.03   1
  -6  -9  -3   -0.78    1.10   1
   6   9   3    0.13    1.34   3
   6  -9   3    0.84    1.26   3
  -6   9  -3   -0.30    1.31   2
   7  -9   3    4.61    1.60   3
   7   9   3    0.35    1.64   3
  -7  -9  -3    1.09    1.35   1
  -7   9  -3    0.71    1.65   2
   8   9   3    4.31    2.31   3
  -8  -9  -3    4.09    2.01   1
  -8   9  -3    7.12    2.37   2
   8  -9   3    4.24    1.82   3
   9  -9   3   22.81    3.17   3
  -9  -9  -3   11.90    3.07   1
  10  -9   3   74.79    5.20   3
 -10  -9  -3   69.00    5.81   1
 -10   9  -3   71.73    5.66   2
  10   9   3   68.00    5.62   3
   8 -10  -3    5.72    1.93   3
  -8 -10   3    2.09    2.02   1
   8  10  -3    3.02    2.45   3
  -8  10   3    6.32    2.19   2
   7  10  -3   -0.46    1.90   3
  -7  10   3    2.26    1.81   2
   7 -10  -3    4.01    1.55   3
  -7 -10   3   -0.48    1.67   1
   6 -10  -3    8.35    2.20   3
  -6  10   3   11.50    2.30   2
  -6 -10   3    7.87    2.20   1
   6  10  -3    5.50    2.54   3
   5  10  -3   58.73    4.83   3
  -5  10   3   63.20    4.30   2
  -4  10   3   38.53    4.80   3
   4  10  -3   43.82    4.37   3
   3  10  -3    7.13    2.44   3
  -3  10   3    6.49    2.34   3
   2  10  -3    1.90    1.99   3
  -2  10   3    3.03    1.99   3
  -1  10   3   12.87    3.14   3
   1  10  -3   12.49    2.98   3
   0  10   3   43.92    4.81   3
   0  10  -3   43.33    4.32   3
   1  10   3   46.35    4.82   3
  -1  10  -3   52.18    4.63   3
  -2  10  -3   67.09    5.16   3
   2  10   3   59.31    4.77   3
   3  10   3    0.53    1.37   3
  -3  10  -3    1.31    1.82   3
  -4  10  -3   16.36    2.57   2
  -4  10  -3    8.75    2.81   3
   4  10   3    5.50    2.30   3
  -5  10  -3    4.46    1.64   2
  -5  10  -3    0.95    2.24   3
  -5 -10  -3    0.20    1.32   1
   5  10   3   -0.59    1.46   3
  -6 -10  -3   26.62    3.27   1
   6  10   3   27.15    4.19   3
  -6  10  -3   29.36    3.81   2
  -7  10  -3   55.87    4.85   2
   7 -10   3   45.75    4.11   3
  -7 -10  -3   47.08    4.32   1
   7  10   3   47.67    4.62   3
   8  10   3   17.15    3.27   3
  -8 -10  -3   11.20    2.97   1
  -8  10  -3   17.50    3.18   2
   8 -10   3   16.88    2.90   3
  -7  11   3   27.62    3.66   2
   7  11  -3   22.90    4.43   3
   6  11  -3   26.80    4.42   3
  -6  11   3   25.17    4.63   3
   5  11  -3   10.10    3.16   3
  -5  11   3   11.94    3.76   3
   4  11  -3   11.06    3.18   3
  -4  11   3    6.95    3.14   3
   3  11  -3    2.17    2.39   3
  -3  11   3    4.18    2.93   3
  -2  11   3    2.21    2.60   3
   2  11  -3    0.85    1.98   3
  -1  11   3   94.31    6.43   3
   1  11  -3   96.33    6.44   3
   0  11   3   17.78    3.71   3
   0  11  -3   16.21    3.62   3
   1  11   3    0.38    1.95   3
  -1  11  -3    2.70    2.54   3
  -2  11  -3    1.57    2.44   3
   2  11   3    3.86    2.26   3
  -3  11  -3    9.15    3.04   3
   3  11   3   14.17    3.16   3
   4  11   3   48.82    4.62   3
  -4  11  -3   18.25    3.70   3
  -5  11  -3    7.94    3.06   3
   5  11   3   11.13    2.89   3
  -6  11  -3    0.75    1.68   2
   6  11   3    1.79    1.68   3
  -6  11  -3   -1.87    2.31   3
  -7  11  -3    2.70    2.58   3
  -7  11  -3    6.98    2.20   2
   7  11   3    1.76    1.84   3
  -4  12   3    4.06    3.20   3
   4  12  -3    1.38    2.35   3
  -3  12   3   32.70    5.30   3
   3  12  -3   26.06    4.44   3
   2  12  -3   -1.30    2.03   3
  -2  12   3   -0.08    2.51   3
  -1  12   3    5.83    3.31   3
   1  12  -3    2.57    2.81   3
   0  12  -3    1.39    2.81   3
   0  12   3   -0.78    2.59   3
   1  12   3   44.77    5.55   3
  -1  12  -3   52.94    5.27   3
   2  12   3    0.06    1.69   3
  -2  12  -3   -2.92    2.44   3
   3  12   3    9.42    2.77   3
  -3  12  -3    3.66    3.29   3
  -4  12  -3   -1.03    2.61   3
   4  12   3    0.93    1.86   3
  14   0  -4    3.31    1.41   3
  13   0  -4    0.80    1.46   3
  12   0  -4  107.31    5.93   3
 -12   0   4  111.63    5.93   2
 -12   0   4  104.79    5.56   1
 -11   0   4    1.14    1.40   2
  11   0  -4    1.77    1.30   3
 -11   0   4    0.79    1.10   1
 -10   0   4  194.97    7.08   1
 -10   0   4  186.77    6.85   2
  10   0  -4  183.00    7.15   3
  -9   0   4    1.00    0.87   1
  -9   0   4    1.75    1.12   2
   9   0  -4    0.95    0.85   3
  -8   0   4   19.24    2.11   1
   8   0  -4   19.70    2.34   3
  -8   0   4   20.63    2.21   2
   7   0  -4    0.04    0.76   3
  -7   0   4   -0.04    0.80   1
  -7   0   4   -0.38    0.85   2
  -6   0   4  955.70   15.66   1
  -6   0   4  970.96   16.10   2
   6   0  -4  937.24   15.58   3
  -5   0   4    1.17    0.67   1
   5   0  -4   -0.13    0.45   3
  -4   0   4   68.40    2.72   1
   4   0  -4   67.93    2.66   2
   4   0  -4   69.78    2.72   3
   3   0  -4   -1.43    0.32   3
   3   0  -4    0.05    0.57   2
  -3   0   4   -1.39    0.37   1
   2   0  -4  163.76    3.64   2
   2   0  -4  166.38    3.44   3
  -2   0   4  170.59    3.75   1
   1   0  -4    0.61    0.32   2
  -1   0   4   -0.09    0.16   4
   1   0  -4    0.53    0.17   3
  -1   0   4    0.25    0.25   1
   0   0  -4 7841.27   99.24   2
   0   0  -4 7849.65   97.94   1
  -1   0  -4    0.00    0.21   1
  -1   0  -4    0.30    0.17   2
  -2   0  -4  321.82    5.40   1
   2   0   4  315.53    4.91   3
  -2   0  -4  307.38    5.23   2
  -3   0  -4   -0.14    0.35   2
   3   0   4   -0.74    0.38   3
  -3   0  -4   -1.12    0.31   1
  -4   0  -4  597.34    9.77   2
  -4   0  -4  595.91    9.80   1
   4   0   4  595.62    9.60   3
  -5   0  -4    0.43    0.54   2
   5   0   4    0.04    0.44   3
  -5   0  -4    1.80    0.69   1
   6   0   4  952.91   15.20   3
  -6   0  -4  965.14   15.51   2
  -6   0  -4  990.01   15.52   1
  -7   0  -4   -0.52    0.92   2
  -7   0  -4   -0.92    0.88   1
   7   0   4    1.43    0.89   3
  -8   0  -4    0.32    0.84   1
   8   0   4    0.72    0.91   3
  -8   0  -4    2.99    1.02   2
  -9   0  -4    0.38    0.80   2
  -9   0  -4    1.78    0.99   1
   9   0   4    0.50    0.68   3
 -10   0  -4   41.00    3.28   2
  10   0   4   36.69    3.00   3
 -10   0  -4   33.84    2.86   1
  11   0   4    1.08    0.91   3
 -11   0  -4   -0.80    0.90   1
 -11   0  -4    0.68    1.25   2
  12   0   4   45.16    3.78   3
 -12   0  -4   48.69    3.78   1
  13   0   4    1.58    1.21   3
  14   0   4    0.55    1.57   3
 -14  -1   4   48.88    4.36   1
  14   1  -4   42.23    3.99   3
  14  -1  -4   50.64    4.30   3
 -13   1   4    0.23    2.02   2
  13  -1  -4    1.59    1.41   3
  13   1  -4    1.39    1.49   3
 -13  -1   4    1.29    1.45   1
 -12   1   4   12.91    2.61   2
  12   1  -4    7.30    2.02   3
 -12  -1   4   10.44    2.38   1
  12  -1  -4    5.19    2.00   3
 -11  -1   4    8.43    1.86   1
 -11   1   4   13.70    2.41   2
 -11   1   4   12.24    2.02   1
  11   1  -4    9.39    2.13   3
  11  -1  -4   11.32    2.21   3
 -11  -1   4   13.12    2.30   2
 -10   1   4   69.12    4.28   2
  10  -1  -4   63.93    4.16   3
 -10  -1   4   62.71    3.86   2
 -10   1   4   60.63    3.64   1
  10   1  -4   63.13    4.18   3
 -10  -1   4   65.37    4.03   1
   9   1  -4   93.20    4.80   3
  -9   1   4   96.39    4.82   2
  -9   1   4  100.59    4.58   1
   9  -1  -4  100.80    4.86   3
  -9  -1   4  103.32    4.89   1
  -9  -1   4   93.72    4.48   2
   8   1  -4  210.52    6.85   3
  -8   1   4  199.43    6.73   2
   8  -1  -4  214.84    6.82   3
  -8  -1   4  209.04    6.91   1
  -8   1   4  210.45    6.33   1
  -8  -1   4  207.07    6.32   2
   7  -1  -4   83.64    3.95   3
   7   1  -4   79.22    3.86   3
  -7   1   4   84.66    3.65   1
  -7  -1   4   85.98    4.10   1
  -7  -1   4   80.96    3.69   2
  -7   1   4   84.98    4.08   2
   6  -1  -4    8.93    1.48   3
  -6   1   4   10.16    1.61   2
  -6   1   4    9.46    1.35   1
  -6  -1   4   11.30    1.66   1
   6   1  -4   10.12    1.57   3
  -6  -1   4    9.86    1.41   2
  -5  -1   4    5.93    1.24   1
  -5   1   4    6.67    1.34   2
   5   1  -4    8.58    1.29   3
  -5   1   4    5.50    1.10   1
   5  -1  -4    7.77    1.23   3
   5   1  -4    6.93    1.22   2
  -4   1   4  698.24   11.95   2
  -4   1   4  720.34   11.30   1
  -4  -1   4  727.81   12.07   1
   4   1  -4  715.34   11.30   2
   4   1  -4  721.82   11.73   3
   4  -1  -4  723.77   11.40   3
   3   1  -4  365.41    6.51   2
   3   1  -4  364.06    6.72   3
   3  -1  -4  366.47    6.52   3
  -3   1   4  358.93    6.44   1
  -3  -1   4  356.13    6.98   1
   3  -1  -4  363.59    6.94   2
  -2   1   4 3882.19   46.23   1
  -2  -1   4 3848.65   46.75   1
   2  -1  -4 3855.44   47.03   2
   2  -1  -4 3884.52   44.94   3
   2   1  -4 3833.39   46.97   2
   2   1  -4 3739.11   45.00   3
   1   1  -4  363.00    5.49   3
   1   1  -4  364.24    5.87   2
   1  -1  -4  359.78    5.49   3
   1  -1  -4  364.17    5.86   2
   1  -1  -4  369.55    5.64   1
  -1  -1   4  351.67    5.99   1
   0   1  -4   61.54    1.43   3
   0  -1   4   59.41    1.44   4
   0  -1  -4   60.63    1.73   1
   0  -1   4   61.58    1.71   1
   0  -1  -4   61.69    1.59   2
   0   1  -4   62.47    1.89   2
   0  -1  -4   61.19    1.52   3
  -1  -1  -4  208.91    3.99   1
   1   1   4  215.72    3.67   3
  -1  -1  -4  216.39    3.49   2
  -1   1  -4  219.44    3.64   1
   1  -1   4  218.29    3.36   3
  -1   1  -4  208.73    4.12   2
  -2  -1  -4 9781.73  119.57   1
   2  -1   4 9816.81  115.97   3
  -2   1  -4 9745.86  120.17   1
   2   1   4 9821.57  116.94   3
  -2  -1  -4 9978.11  122.00   2
  -2   1  -4 9997.85  123.73   2
  -3  -1  -4  176.36    4.25   1
   3  -1   4  180.94    3.75   3
   3   1   4  177.41    4.03   3
  -3   1  -4  175.66    3.63   1
  -3  -1  -4  179.62    3.53   2
  -3   1  -4  177.74    4.32   2
  -4  -1  -4  276.51    6.11   1
  -4  -1  -4  279.16    5.25   2
   4   1   4  276.37    5.86   3
  -4   1  -4  273.14    5.38   1
  -4   1  -4  280.33    6.14   2
   4  -1   4  281.45    5.57   3
  -5   1  -4  112.81    3.94   2
  -5  -1  -4  113.98    3.98   1
  -5   1  -4  119.90    3.60   1
   5   1   4  119.00    3.98   3
   5  -1   4  112.76    3.65   3
  -5  -1  -4  116.20    3.40   2
  -6   1  -4  110.74    4.23   2
  -6  -1  -4  107.40    3.60   2
   6  -1   4  108.51    3.96   3
  -6  -1  -4  113.34    4.29   1
   6   1   4  100.73    3.96   3
  -6   1  -4  110.65    3.74   1
  -7   1  -4   39.40    2.37   1
  -7  -1  -4   36.50    2.61   1
  -7   1  -4   40.26    2.75   2
   7  -1   4   42.98    2.74   3
  -7  -1  -4   40.44    2.39   2
   7   1   4   41.40    2.80   3
  -8  -1  -4  487.57   10.98   1
  -8  -1  -4  477.14    9.94   2
   8   1   4  474.54   10.52   3
  -8   1  -4  461.40   10.69   2
   8  -1   4  460.83   10.23   3
  -8   1  -4  474.63   10.01   1
   9   1   4   11.03    1.91   3
  -9   1  -4    7.37    1.65   1
   9  -1   4    9.22    1.77   3
  -9   1  -4    8.75    1.97   2
  -9  -1  -4    7.43    1.52   1
 -10   1  -4   42.80    3.30   1
  10  -1   4   44.01    3.18   3
 -10   1  -4   48.84    3.67   2
  10   1   4   42.72    3.36   3
 -10  -1  -4   43.67    3.43   1
  11   1   4    6.58    1.77   3
 -11  -1  -4    8.40    1.85   1
 -11   1  -4    7.16    1.89   2
  11  -1   4   10.09    2.01   3
 -12   1  -4   40.76    3.76   2
  12   1   4   35.18    3.77   3
  12  -1   4   36.04    3.51   3
 -12  -1  -4   32.35    3.57   1
 -13  -1  -4    5.37    2.08   1
  13   1   4    3.94    1.70   3
  13  -1   4    5.40    1.88   3
  14  -1   4   40.07    4.43   3
  14   1   4   40.46    3.96   3
  14  -2  -4    2.44    1.09   3
 -14  -2   4    2.54    1.75   1
 -14   2   4   -1.55    2.10   2
  14   2  -4    5.62    1.74   3
  13   2  -4    1.49    1.50   3
  13  -2  -4    3.61    1.70   3
 -13  -2   4    2.02    1.52   1
 -13   2   4   -0.69    1.80   2
  12   2  -4   92.32    5.66   3
  12  -2  -4   87.98    5.46   3
 -12   2   4   88.36    5.56   2
 -12  -2   4   85.56    5.39   1
 -11   2   4   18.63    2.95   2
  11   2  -4   20.57    3.00   3
 -11  -2   4   15.51    2.61   1
  11  -2  -4   19.16    2.86   3
 -10   2   4   67.25    4.51   2
  10  -2  -4   63.38    4.14   3
 -10  -2   4   58.97    4.20   1
  10   2  -4   62.73    4.22   3
  -9  -2   4   13.68    2.19   1
   9  -2  -4   11.43    2.01   3
  -9  -2   4   11.58    1.80   2
  -9   2   4   15.37    2.46   2
   9   2  -4   10.79    2.01   3
  -9   2   4   11.18    1.74   1
  -8  -2   4    1.02    1.07   1
  -8   2   4    1.76    0.99   1
   8   2  -4    2.14    1.12   3
  -8   2   4    1.90    1.48   2
   8  -2  -4    3.61    1.27   3
  -8  -2   4    2.56    1.01   2
  -7   2   4   93.94    3.67   1
   7  -2  -4   89.20    4.08   3
  -7  -2   4   89.68    3.74   2
  -7  -2   4  100.05    4.62   1
   7   2  -4   93.23    4.34   3
  -7   2   4   88.97    4.30   2
   6   2  -4  516.33    9.59   2
  -6  -2   4  519.56   10.97   1
   6  -2  -4  537.93   10.48   3
  -6   2   4  511.78    9.46   1
  -6   2   4  527.03   11.16   2
   6   2  -4  511.50   10.56   3
  -5   2   4  137.64    3.90   1
   5  -2  -4  138.96    4.46   3
  -5  -2   4  147.10    5.01   1
   5   2  -4  147.25    4.81   3
   5   2  -4  144.78    4.00   2
  -5   2   4  142.66    4.96   2
  -4   2   4    0.29    0.62   2
   4   2  -4    0.74    0.58   2
   4  -2  -4    3.10    0.81   3
   4   2  -4    2.78    0.77   3
  -4  -2   4    0.42    0.58   1
  -4   2   4    0.46    0.46   1
  -3   2   4   27.84    1.40   1
   3  -2  -4   33.24    1.73   3
  -3  -2   4   26.82    1.81   1
   3   2  -4   31.40    1.80   3
  -3   2   4   28.51    1.98   2
   3   2  -4   26.60    1.50   2
  -2   2   4 1573.42   19.95   1
  -2   2   4 1574.72   21.27   2
   2   2  -4 1554.90   20.39   3
  -2   2   4 1576.84   16.98   4
  -2  -2   4 1597.26   21.22   1
   2  -2  -4 1560.35   20.24   3
   2   2  -4 1551.76   20.38   2
   1  -2  -4  349.21    5.49   1
  -1  -2   4  333.36    6.06   1
   1   2  -4  343.03    5.81   3
   1  -2  -4  344.05    5.94   2
   1  -2  -4  344.34    5.89   3
   1   2  -4  344.71    5.83   2
   0   2  -4 1049.13   13.72   3
   0  -2   4 1053.24   13.94   1
   0  -2  -4 1052.52   13.77   2
   0  -2  -4 1050.87   13.81   3
   0   2  -4 1037.75   14.34   2
   0  -2  -4 1062.97   13.94   1
  -1  -2  -4 1195.74   15.81   1
   1  -2   4 1185.39   15.00   3
   1  -2   4 1171.28   12.83   4
   1   2   4 1157.19   15.41   3
   1  -2   4 1153.78   15.03   1
  -1   2  -4 1200.28   16.22   2
   2  -2   4 2647.14   31.80   3
   2   2   4 2658.75   32.48   3
  -2   2  -4 2633.02   33.87   2
  -2  -2  -4 2662.10   33.27   1
  -2   2  -4 2686.82   32.40   1
  -3  -2  -4   11.11    1.18   1
  -3   2  -4   10.99    0.80   1
  -3  -2  -4   14.35    0.66   2
   3   2   4   10.38    1.23   3
  -3   2  -4   13.15    1.37   2
   3  -2   4   11.01    1.04   3
  -4   2  -4 1284.66   16.76   1
  -4  -2  -4 1282.06   18.79   1
  -4   2  -4 1275.54   18.98   2
   4  -2   4 1277.71   17.46   3
  -4  -2  -4 1267.83   16.61   2
   4   2   4 1257.02   18.08   3
  -5  -2  -4  535.36   10.40   1
   5  -2   4  527.02    9.46   3
  -5   2  -4  536.46   10.37   2
  -5  -2  -4  525.36    8.39   2
  -5   2  -4  519.05    8.57   1
   5   2   4  525.28   10.06   3
  -6  -2  -4  638.63   10.35   2
  -6  -2  -4  631.42   12.25   1
  -6   2  -4  641.08   12.34   2
  -6   2  -4  642.60   10.55   1
   6  -2   4  641.97   11.37   3
   6   2   4  629.34   11.91   3
  -7   2  -4    5.48    1.10   1
   7  -2   4    6.27    1.39   3
  -7  -2  -4    5.33    1.38   1
  -7  -2  -4   11.77    1.17   2
   7   2   4    5.54    1.43   3
  -7   2  -4    9.53    1.51   2
  -8   2  -4    3.30    1.41   2
  -8  -2  -4    2.04    1.10   1
  -8   2  -4    0.56    0.90   1
   8  -2   4    2.35    1.19   3
  -8  -2  -4    6.44    0.97   2
   8   2   4    4.93    1.41   3
  -9   2  -4   30.89    2.99   2
  -9  -2  -4   28.29    2.78   1
   9  -2   4   27.99    2.48   3
   9   2   4   29.46    3.10   3
  10   2   4   62.52    4.19   3
 -10  -2  -4   68.05    4.45   1
 -10   2  -4   63.77    4.26   2
  10  -2   4   67.09    3.99   3
 -11   2  -4   35.36    3.51   2
 -11  -2  -4   34.33    3.31   1
  11  -2   4   35.19    3.12   3
  11   2   4   36.65    3.87   3
 -12   2  -4   38.94    4.15   2
 -12  -2  -4   38.40    4.13   1
  12  -2   4   34.36    3.33   3
  12   2   4   41.30    4.21   3
 -13  -2  -4   -0.29    1.35   1
 -13   2  -4    0.66    2.07   2
  13  -2   4    1.16    1.22   3
  13   2   4    2.34    1.67   3
  14  -2   4    5.21    2.00   3
 -14  -2  -4    2.49    1.73   1
  14   2   4    3.07    1.44   3
 -14   3   4   17.31    3.58   2
 -14  -3   4   21.69    3.11   1
  14  -3  -4   20.00    2.91   3
  14   3  -4   15.80    2.99   3
 -13  -3   4   16.58    3.04   1
  13   3  -4   15.57    3.03   3
  13  -3  -4   17.09    2.86   3
 -13   3   4   16.82    3.48   2
 -12   3   4   13.09    3.00   2
 -12  -3   4   16.18    2.78   1
  12  -3  -4   14.14    2.73   3
  12   3  -4   17.03    3.07   3
 -11   3   4   20.36    3.16   2
  11  -3  -4   24.02    3.13   3
  11   3  -4   25.89    3.37   3
 -11  -3   4   26.97    3.32   1
  10   3  -4   80.86    5.10   3
 -10  -3   4   83.72    5.03   1
 -10   3   4   88.22    5.43   2
  10  -3  -4   84.39    4.86   3
  -9  -3   4  158.07    6.78   1
   9  -3  -4  157.66    6.32   3
   9   3  -4  152.08    6.52   3
  -9   3   4  152.20    6.65   2
   8  -3  -4   99.07    4.66   3
  -8   3   4   96.44    5.00   2
  -8  -3   4   98.65    4.07   2
   8   3  -4   94.28    4.78   3
  -8  -3   4   94.00    4.78   1
  -7   3   4   13.33    2.03   2
  -7  -3   4   10.64    1.81   1
   7  -3  -4   13.26    1.96   3
  -7   3   4   14.44    1.47   1
   7   3  -4   11.47    1.94   3
   6   3  -4  165.92    5.68   3
   6   3  -4  163.32    4.49   2
  -6   3   4  157.46    4.22   1
  -6   3   4  148.07    5.56   2
   6  -3  -4  162.48    5.29   3
  -6  -3   4  155.49    5.60   1
  -5   3   4   40.47    2.68   2
   5  -3  -4   40.42    2.46   3
   5   3  -4   41.47    2.08   2
  -5  -3   4   43.18    2.70   1
  -5   3   4   40.81    1.93   1
   5   3  -4   42.00    2.60   3
  -4  -3   4  852.07   14.39   1
   4   3  -4  860.18   13.89   3
  -4   3   4  849.21   12.11   1
   4   3  -4  824.93   12.45   2
  -4   3   4  850.25   14.38   2
  -3   3   4 1550.39   19.78   1
   3   3  -4 1533.90   20.47   2
   3  -3  -4 1513.03   20.91   3
  -3  -3   4 1557.40   21.95   1
  -3   3   4 1544.68   22.09   2
   3   3  -4 1549.25   21.46   3
   2  -3  -4  859.46   11.57   1
   2  -3  -4  848.25   12.87   3
   2   3  -4  871.67   13.17   3
  -2   3   4  880.31   13.54   2
   2   3  -4  868.85   12.42   2
  -2  -3   4  861.56   13.41   1
   1  -3  -4  306.07    6.05   3
  -1   3   4  309.90    5.98   2
   1  -3  -4  322.34    5.30   1
   1   3  -4  310.80    5.78   2
  -1  -3   4  306.22    5.97   1
   1   3  -4  313.08    6.16   3
   0   3  -4  197.05    4.47   3
   0   3  -4  198.81    4.42   2
   0   3   4  196.78    4.69   3
   0  -3  -4  207.80    4.14   1
   0  -3   4  197.41    4.04   1
   0   3   4  195.41    3.95   2
   1   3   4   12.48    0.72   2
   1   3   4   13.02    1.33   3
  -1   3  -4   12.10    1.17   2
   1  -3   4   11.63    1.06   3
   1  -3   4   15.17    0.76   1
  -1  -3  -4   13.46    1.09   1
  -2  -3  -4    2.44    0.63   1
  -2   3  -4    2.10    0.78   2
   2  -3   4    2.47    0.64   3
   2   3   4    1.79    0.71   3
   2  -3   4    2.73    0.36   1
   3  -3   4  537.18    9.06   3
   3   3   4  533.97    9.60   3
  -3   3  -4  533.25    9.97   2
  -3  -3  -4  541.75    9.79   1
  -3   3  -4  531.01    7.34   1
  -4   3  -4  974.86   16.24   2
   4  -3   4 1000.11   14.78   3
   4   3   4 1006.53   15.60   3
  -4  -3  -4  981.80   15.76   1
  -4   3  -4  998.20   13.03   1
  -5  -3  -4   66.19    3.32   1
   5   3   4   72.14    3.44   3
  -5  -3  -4   75.33    1.94   2
  -5   3  -4   69.74    2.24   1
   5  -3   4   71.75    3.08   3
  -6  -3  -4   55.88    3.24   1
   6   3   4   55.56    3.28   3
   6  -3   4   54.28    2.77   3
  -6   3  -4   53.05    3.14   2
  -6   3  -4   54.96    2.18   1
  -6  -3  -4   60.64    2.02   2
   7   3   4   17.50    2.31   3
  -7  -3  -4   15.17    2.04   1
   7  -3   4   18.51    2.07   3
  -7   3  -4   17.20    2.10   2
  -8   3  -4  170.63    6.59   2
   8  -3   4  157.15    5.67   3
   8   3   4  163.70    6.24   3
  -8  -3  -4  159.87    6.30   1
   9   3   4   90.39    4.83   3
  -9   3  -4   93.31    5.07   2
  -9  -3  -4   87.93    4.85   1
   9  -3   4   91.56    4.53   3
 -10   3  -4   44.50    3.87   2
  10   3   4   40.94    3.57   3
  10  -3   4   43.17    3.29   3
 -10  -3  -4   44.93    3.85   1
  11  -3   4    3.33    1.41   3
 -11   3  -4    4.96    2.12   2
 -11  -3  -4    2.47    1.47   1
  11   3   4    3.70    1.64   3
 -12  -3  -4   57.47    4.79   1
  12  -3   4   47.74    3.84   3
 -12   3  -4   41.61    4.23   2
  12   3   4   53.46    4.49   3
  13  -3   4   12.28    2.54   3
 -13  -3  -4   11.15    2.44   1
 -13   3  -4    8.57    2.72   2
  13   3   4   13.61    2.84   3
  13   4  -4   24.31    3.79   3
 -13   4   4   21.90    3.91   2
  13  -4  -4   22.50    3.29   3
 -13  -4   4   23.79    3.45   1
 -12   4   4    5.66    2.51   2
 -12  -4   4    3.78    1.84   1
  12   4  -4    5.03    2.04   3
  12  -4  -4    7.71    2.02   3
  11   4  -4   14.51    2.84   3
 -11   4   4   18.90    3.17   2
  11  -4  -4   17.15    2.74   3
 -11  -4   4   19.02    2.96   1
  10  -4  -4  115.97    5.82   3
  10   4  -4  107.66    5.87   3
 -10   4   4  111.52    6.20   2
 -10  -4   4  106.25    5.88   1
  -9   4   4    1.27    1.48   2
   9  -4  -4    1.64    1.19   3
   9   4  -4    0.74    1.19   3
  -9  -4   4    0.68    1.08   1
  -8  -4   4   17.16    2.55   1
   8   4  -4   20.53    2.75   3
  -8   4   4   20.79    2.91   2
   8  -4  -4   20.17    2.56   3
   7  -4  -4  133.41    5.29   3
   7   4  -4  124.81    5.49   3
  -7  -4   4  124.15    5.47   1
  -7   4   4  126.61    5.64   2
  -6  -4   4   53.18    3.46   1
  -6   4   4   62.05    3.72   2
   6   4  -4   55.25    3.46   3
   6  -4  -4   59.69    3.41   3
   6   4  -4   59.92    2.60   2
   5  -4  -4  608.12   11.78   3
  -5   4   4  603.25    9.26   1
   5   4  -4  603.04    9.99   2
  -5   4   4  594.25   12.35   2
   5   4  -4  627.35   12.26   3
  -5  -4   4  622.38   12.39   1
   4  -4  -4  388.30    8.37   3
  -4   4   4  374.98    6.21   1
  -4   4   4  376.85    8.71   2
  -4  -4   4  386.54    8.81   1
   4   4  -4  379.05    8.60   3
   4   4  -4  373.15    6.88   2
  -3   4   4    5.68    0.68   1
   3   4  -4    4.91    1.06   3
   3  -4  -4    4.04    0.94   3
   3   4  -4    6.72    0.91   2
  -3   4   4    3.41    1.04   2
  -3  -4   4    5.62    1.04   1
   2  -4  -4  863.79   11.75   1
   2   4  -4  885.29   13.92   3
   2   4  -4  878.62   12.78   2
  -2   4   4  858.65   13.88   2
  -2  -4   4  855.77   13.76   1
   2  -4  -4  869.08   13.85   3
   1  -4  -4  263.79    6.01   3
   1   4  -4  275.50    6.24   3
   1   4  -4  270.43    5.54   2
  -1   4   4  262.40    5.68   2
  -1  -4   4  271.84    5.81   1
   1  -4  -4  270.69    4.97   1
   0  -4   4   90.25    2.65   1
   0  -4  -4   88.13    2.70   1
   0   4  -4   87.24    3.02   2
   0   4  -4   98.67    3.42   3
   0   4   4   93.93    2.72   2
   0   4   4   86.64    3.41   3
  -1  -4  -4  398.20    7.38   1
  -1   4  -4  399.52    7.70   2
   1   4   4  393.77    6.07   2
  -1   4  -4  396.61    7.80   3
   1   4   4  391.58    8.01   3
   1  -4   4  391.23    6.15   1
   2  -4   4  101.85    1.88   1
   2   4   4   98.75    3.74   3
  -2  -4  -4   94.34    3.33   1
  -2   4  -4   93.76    3.57   2
   2  -4   4   92.29    3.26   3
   3  -4   4  168.32    4.68   3
  -3   4  -4  170.25    5.16   2
   3   4   4  170.06    5.12   3
  -3  -4  -4  179.66    5.14   1
  -4  -4  -4    4.28    0.93   1
   4   4   4    1.15    0.84   3
  -4   4  -4    1.39    0.84   2
   4  -4   4    0.64    0.65   3
  -5   4  -4  570.48   12.01   2
   5   4   4  576.45   11.63   3
   5  -4   4  587.34   10.95   3
  -5  -4  -4  579.38   11.78   1
  -6   4  -4  225.82    7.15   2
   6  -4   4  230.65    6.48   3
  -6  -4  -4  221.06    6.96   1
   6   4   4  212.05    6.82   3
  -7   4  -4   62.14    4.00   2
   7   4   4   70.31    4.04   3
  -7  -4  -4   62.14    3.86   1
   7  -4   4   63.53    3.46   3
   8   4   4   -0.39    0.93   3
  -8  -4  -4    0.41    0.93   1
  -8   4  -4   -0.39    1.16   2
   8  -4   4    2.35    1.01   3
  -9   4  -4   87.14    5.17   2
   9  -4   4   81.25    4.30   3
  -9  -4  -4   83.03    4.89   1
   9   4   4   83.19    4.89   3
 -10   4  -4   62.16    4.74   2
  10   4   4   67.77    4.61   3
 -10  -4  -4   68.29    4.78   1
  10  -4   4   67.41    4.15   3
 -11  -4  -4   74.06    5.14   1
  11   4   4   75.73    5.11   3
 -11   4  -4   77.37    5.35   2
  11  -4   4   76.45    4.61   3
 -12  -4  -4    3.30    1.91   1
  12  -4   4    5.50    1.89   3
 -12   4  -4    4.47    2.31   2
  12   4   4    4.02    1.99   3
  13  -4   4    4.80    1.70   3
 -13   4  -4    5.67    2.71   2
  13   4   4    4.64    2.13   3
 -13  -4  -4    6.89    2.16   1
  13  -5  -4   19.13    2.93   3
  13   5  -4   18.65    3.18   3
 -13  -5   4   19.40    3.03   1
 -13   5   4   18.87    3.71   2
  12  -5  -4   17.91    2.89   3
 -12   5   4   15.49    3.55   2
 -12  -5   4   15.02    3.01   1
  12   5  -4   11.61    2.61   3
  11  -5  -4   20.40    3.13   3
  11   5  -4   22.55    3.54   3
 -11  -5   4   16.71    2.89   1
 -11   5   4   17.89    3.32   2
 -10  -5   4    6.80    2.07   1
  10   5  -4    8.18    2.24   3
  10  -5  -4    7.68    1.99   3
 -10   5   4    8.31    2.46   2
  -9   5   4   33.06    3.37   2
   9  -5  -4   31.89    3.04   3
  -9  -5   4   36.23    3.44   1
   9   5  -4   35.70    3.85   3
   8  -5  -4   47.49    3.55   3
  -8   5   4   48.25    3.90   2
  -8  -5   4   42.88    3.76   1
   8   5  -4   45.79    3.63   3
   7   5  -4   99.49    5.22   3
  -7  -5   4  102.81    5.35   1
   7  -5  -4  104.28    4.92   3
  -7   5   4  112.05    5.47   2
  -6  -5   4    8.53    1.84   1
  -6   5   4   12.19    2.10   2
   6   5  -4   10.63    2.07   3
   6  -5  -4   14.05    2.10   3
  -5   5   4  219.89    7.02   2
  -5  -5   4  218.08    6.93   1
   5  -5  -4  205.88    6.45   3
   5   5  -4  212.19    6.90   3
  -4   5   4   49.38    3.26   2
   4   5  -4   50.44    2.31   2
   4  -5  -4   47.71    2.96   3
   4   5  -4   52.93    3.11   3
  -4  -5   4   50.66    3.11   1
   3   5  -4  178.37    4.32   2
  -3   5   4  182.71    5.52   2
  -3   5   4  182.33    3.04   4
  -3   5   4  174.16    3.52   1
  -3  -5   4  186.18    5.56   1
   3   5  -4  178.33    5.60   3
   3  -5  -4  173.12    5.42   3
   2   5  -4   63.20    2.55   2
  -2   5   4   60.73    2.87   2
   2  -5  -4   69.17    2.09   1
   2   5  -4   63.30    3.20   3
   2  -5  -4   63.30    3.03   3
  -2  -5   4   59.18    2.77   1
  -1   5   4  203.90    5.06   2
   1   5  -4  199.49    4.82   2
   1  -5  -4  208.85    4.36   1
  -1  -5   4  187.10    4.87   1
   1   5  -4  203.58    5.76   3
   0  -5  -4   21.44    1.47   1
   0  -5   4   19.66    1.34   1
   0   5   4   15.70    1.57   2
   0   5  -4   22.80    1.97   3
   0   5  -4   21.37    1.90   2
   0   5   4   18.72    2.04   3
   1   5   4  639.10   11.96   3
   1  -5   4  638.66    9.24   1
  -1   5  -4  638.83   11.59   3
  -1   5  -4  653.58   11.49   2
  -1  -5  -4  646.24   10.84   1
   1   5   4  637.05    9.47   2
   2   5   4    2.57    1.05   3
   2  -5   4    3.20    0.92   3
  -2  -5  -4    5.00    0.91   1
  -2   5  -4    3.94    1.04   2
   3   5   4   47.01    2.97   3
  -3  -5  -4   54.06    2.73   1
   3  -5   4   47.30    2.58   3
  -3   5  -4   45.31    2.83   2
   4   5   4    7.85    1.58   3
  -4  -5  -4    6.75    1.22   1
   4  -5   4    6.23    1.26   3
  -4   5  -4    8.42    1.57   2
  -5   5  -4   74.44    3.93   2
   5  -5   4   79.98    3.74   3
  -5  -5  -4   78.12    3.99   1
   5   5   4   76.63    4.08   3
  -6   5  -4   26.73    2.61   2
   6   5   4   28.43    2.75   3
  -6  -5  -4   27.67    2.66   1
   6  -5   4   31.21    2.49   3
   7   5   4  427.77   11.00   3
  -7  -5  -4  427.97   11.10   1
   7  -5   4  425.96   10.17   3
  -7   5  -4  434.17   11.37   2
   8  -5   4   42.19    3.27   3
  -8   5  -4   33.68    3.49   2
   8   5   4   37.87    3.29   3
  -8  -5  -4   35.74    3.35   1
  -9   5  -4   59.47    4.48   2
   9  -5   4   59.95    3.97   3
   9   5   4   61.46    4.41   3
  -9  -5  -4   62.66    4.48   1
 -10  -5  -4    0.50    1.16   1
  10   5   4   -0.47    1.27   3
  10  -5   4    0.37    1.03   3
 -10   5  -4    0.37    1.38   2
  11  -5   4    3.05    1.39   3
 -11  -5  -4    1.91    1.54   1
 -11   5  -4    1.68    2.10   2
  11   5   4    3.95    1.93   3
  12   5   4   24.07    3.60   3
  12  -5   4   25.90    3.32   3
 -12  -5  -4   19.02    3.48   1
 -12   5  -4   15.57    3.52   2
 -13  -5  -4   22.47    3.37   1
  13  -5   4   28.84    3.71   3
  13   5   4   28.49    3.90   3
 -13   5  -4   25.39    4.12   2
 -12   6   4    0.21    2.42   2
  12  -6  -4    3.37    1.57   3
 -12  -6   4    3.28    1.54   1
  12   6  -4    1.76    1.58   3
 -11  -6   4   30.71    3.97   1
 -11   6   4   37.20    4.58   2
  11   6  -4   35.44    4.45   3
  11  -6  -4   40.60    4.35   3
  10   6  -4    1.14    1.58   3
 -10   6   4    1.04    1.45   2
  10  -6  -4    1.34    1.20   3
 -10  -6   4   -0.16    1.63   1
  -9  -6   4   22.19    3.21   1
   9  -6  -4   15.25    2.54   3
   9   6  -4   18.14    3.01   3
  -9   6   4   18.01    2.97   2
   8   6  -4    2.61    1.61   3
   8  -6  -4    3.73    1.43   3
  -8  -6   4    2.22    1.46   1
  -8   6   4    2.65    1.48   2
  -7   6   4  220.47    8.04   2
   7  -6  -4  211.99    7.36   3
  -7  -6   4  223.73    8.10   1
   7   6  -4  222.44    8.11   3
  -6  -6   4   22.61    2.90   1
   6  -6  -4   25.00    2.77   3
   6   6  -4   24.01    3.07   3
  -6   6   4   24.17    2.98   2
   5  -6  -4  428.42   10.28   3
   5   6  -4  431.93   10.90   3
  -5  -6   4  417.70   10.68   1
  -5   6   4  432.28   10.75   2
  -4  -6   4    6.74    1.30   1
  -4   6   4    5.31    1.52   2
   4  -6  -4    6.08    1.43   3
   4   6  -4    4.79    1.41   3
   3   6  -4    4.05    1.18   3
   3   6  -4    4.32    0.99   2
   3  -6  -4    2.86    1.04   3
  -3  -6   4    5.18    1.06   1
  -3   6   4    4.88    1.27   2
   2   6  -4  205.21    6.34   3
   2   6  -4  207.59    5.19   2
  -2   6   4  201.51    5.80   2
  -2  -6   4  210.78    5.75   1
   2  -6  -4  197.66    6.21   3
  -1  -6   4  361.88    7.54   1
   1  -6  -4  372.01    6.88   1
  -1   6   4  370.03    9.14   3
  -1   6   4  350.72    7.58   2
   1   6  -4  373.71    8.92   3
   1   6  -4  372.00    7.62   2
   0   6  -4   97.27    3.77   2
   0   6   4   94.01    3.28   2
   0  -6  -4   97.98    3.29   1
   0   6   4   96.57    4.32   3
   0  -6   4   97.04    3.06   1
   0   6  -4   97.25    4.22   3
  -1   6  -4  411.35    8.84   2
   1   6   4  412.54    9.63   3
   1  -6   4  400.08    6.69   1
  -1  -6  -4  411.29    8.25   1
  -1   6  -4  405.80    9.37   3
   1   6   4  406.39    7.01   2
  -2  -6  -4   10.42    1.35   1
  -2   6  -4   13.25    1.77   2
  -2   6  -4   11.33    1.79   3
   2   6   4    9.42    1.79   3
  -3   6  -4   18.10    2.18   2
   3  -6   4   20.58    2.20   3
  -3  -6  -4   18.69    1.77   1
   3   6   4   21.84    2.56   3
   4  -6   4   48.08    3.07   3
  -4   6  -4   46.22    3.22   2
  -4  -6  -4   42.63    2.90   1
   4   6   4   34.05    2.91   3
   5   6   4  189.62    6.87   3
  -5  -6  -4  182.87    6.42   1
  -5   6  -4  195.63    6.78   2
   5  -6   4  172.80    6.05   3
   6   6   4    6.69    1.82   3
   6  -6   4    5.60    1.45   3
  -6  -6  -4    5.06    1.70   1
  -6   6  -4    4.03    1.78   2
   7   6   4  266.26    8.86   3
  -7   6  -4  268.06    9.01   2
   7  -6   4  265.19    8.02   3
  -7  -6  -4  269.67    8.81   1
  -8   6  -4   12.43    2.25   2
   8  -6   4   13.62    2.14   3
  -8  -6  -4   10.50    2.28   1
   8   6   4   10.87    2.38   3
  -9  -6  -4   73.92    5.07   1
  -9   6  -4   74.61    5.25   2
   9   6   4   76.05    5.10   3
   9  -6   4   80.89    4.69   3
  10   6   4    1.40    1.40   3
 -10   6  -4    1.31    1.94   2
 -10  -6  -4   -0.47    1.38   1
  10  -6   4    3.40    1.40   3
 -11  -6  -4   38.86    4.26   1
  11  -6   4   39.57    3.72   3
 -11   6  -4   41.59    4.77   2
  11   6   4   42.63    4.22   3
 -12   6  -4    7.60    3.01   2
  12   6   4    2.66    2.00   3
 -12  -6  -4    5.49    1.72   1
  12  -6   4   10.61    2.21   3
  12  -7  -4    8.72    1.96   3
 -12  -7   4    4.47    2.61   1
 -12   7   4    9.32    3.38   2
  12   7  -4    5.23    2.17   3
  11   7  -4    2.46    1.84   3
 -11   7   4    3.76    1.87   2
 -11  -7   4    0.52    1.84   1
  11  -7  -4    1.97    1.25   3
 -10   7   4   -0.87    1.57   2
  10   7  -4    2.42    1.76   3
  10  -7  -4    1.83    1.26   3
 -10  -7   4   -0.12    1.84   1
   9   7  -4  103.84    6.34   3
  -9  -7   4  106.56    6.32   1
  -9   7   4  112.43    6.43   2
   9  -7  -4  100.28    5.79   3
   8  -7  -4    2.40    1.21   3
  -8   7   4    2.61    1.59   2
   8   7  -4    1.17    1.51   3
  -8  -7   4    1.39    1.50   1
  -7   7   4   52.24    4.17   2
   7  -7  -4   54.67    3.90   3
   7   7  -4   46.29    3.97   3
  -7  -7   4   48.44    4.00   1
  -6   7   4    3.71    1.75   2
  -6  -7   4    4.87    1.62   1
   6  -7  -4    5.01    1.58   3
   6   7  -4    5.06    1.94   3
  -5  -7   4   31.62    3.02   1
   5  -7  -4   34.51    2.97   3
   5   7  -4   35.60    3.29   3
  -5   7   4   32.21    3.13   2
  -4  -7   4    7.91    1.46   1
  -4   7   4    5.02    1.63   2
   4  -7  -4    5.61    1.57   3
   4   7  -4    7.35    1.97   3
   3  -7  -4  336.09    9.13   3
   3   7  -4  352.42    9.44   3
  -3   7   4  342.04    8.76   2
  -3  -7   4  341.87    8.45   1
  -2   7   4    4.03    1.60   3
  -2  -7   4    7.46    1.19   1
   2   7  -4    5.75    1.67   3
  -2   7   4    6.98    1.37   2
  -1   7   4  194.66    6.83   3
  -1   7   4  210.51    5.77   2
   1   7  -4  204.73    5.47   2
  -1  -7   4  200.00    5.35   1
   1   7  -4  198.60    6.81   3
   0   7  -4   33.98    2.70   3
   0   7   4   34.43    2.95   3
   0   7   4   36.28    2.21   2
   0  -7  -4   37.12    2.17   1
   0   7  -4   30.39    2.34   2
  -1   7  -4  140.45    5.52   3
  -1   7  -4  138.55    5.05   2
  -1  -7  -4  142.91    4.56   1
   1   7   4  141.33    5.64   3
  -2   7  -4   34.94    2.70   2
   2   7   4   31.48    2.94   3
  -2  -7  -4   39.68    2.47   1
  -2   7  -4   29.32    2.75   3
  -3  -7  -4  105.36    4.49   1
   3   7   4   99.18    4.93   3
  -3   7  -4   99.25    4.63   2
  -4   7  -4   79.66    4.50   2
   4   7   4   69.99    4.32   3
  -4  -7  -4   77.48    4.11   1
   4  -7   4   79.00    4.12   3
   5   7   4    3.07    1.48   3
  -5   7  -4    3.15    1.40   2
   5  -7   4    2.71    1.20   3
  -5  -7  -4    2.15    1.16   1
  -6   7  -4    7.45    2.03   2
  -6  -7  -4    6.72    1.84   1
   6  -7   4   10.16    1.79   3
   6   7   4    7.30    2.06   3
  -7  -7  -4  105.99    5.81   1
  -7   7  -4  108.09    5.83   2
   7   7   4  101.74    5.70   3
   7  -7   4  106.77    5.31   3
  -8  -7  -4    2.63    1.59   1
  -8   7  -4    3.10    1.60   2
   8  -7   4    4.22    1.44   3
   8   7   4    3.00    1.71   3
  -9   7  -4   72.08    5.12   2
  -9  -7  -4   65.00    4.89   1
   9   7   4   71.26    5.18   3
   9  -7   4   68.47    4.46   3
  10  -7   4    3.25    1.65   3
 -10  -7  -4    2.71    1.98   1
  10   7   4    1.79    1.85   3
 -10   7  -4    4.64    2.03   2
  11   7   4    1.51    1.81   3
 -11  -7  -4    0.57    1.89   1
  11  -7   4    2.87    1.72   3
 -11   7  -4    0.61    2.18   2
 -11   8   4   61.64    5.20   2
 -11  -8   4   53.68    5.13   1
  11  -8  -4   67.21    5.04   3
  11   8  -4   53.09    5.63   3
  10  -8  -4    3.80    1.54   3
 -10   8   4    2.55    1.87   2
 -10  -8   4   -0.52    1.98   1
  10   8  -4    1.02    1.67   3
  -9  -8   4    2.51    1.99   1
   9   8  -4    2.55    1.96   3
  -9   8   4    5.64    2.07   2
   9  -8  -4    7.93    2.09   3
  -8  -8   4    2.58    2.04   1
  -8   8   4    3.73    1.80   2
   8   8  -4    4.10    2.06   3
   8  -8  -4    3.81    1.65   3
  -7   8   4   42.14    3.77   2
   7  -8  -4   36.99    3.38   3
  -7  -8   4   35.57    3.50   1
   7   8  -4   43.49    4.54   3
   6   8  -4    0.31    1.25   3
  -6  -8   4    0.92    1.21   1
  -6   8   4    0.96    1.12   2
   6  -8  -4    1.04    0.94   3
   5   8  -4   80.13    4.98   3
  -5  -8   4   83.22    4.71   1
  -5   8   4   76.85    4.57   2
   5  -8  -4   77.70    4.59   3
  -4   8   4    4.36    1.47   2
   4  -8  -4    3.79    1.62   3
  -4  -8   4    2.92    1.53   1
   4   8  -4    3.94    1.79   3
   3   8  -4    1.11    1.33   3
  -3   8   4   -0.89    1.10   2
  -3  -8   4    1.80    0.86   1
   2   8  -4  139.53    6.15   3
  -2   8   4  135.95    6.25   3
  -2   8   4  144.87    5.33   2
  -2  -8   4  143.96    4.97   1
  -1   8   4   78.32    4.84   3
   1   8  -4   76.08    4.57   3
   0   8   4   -0.31    1.03   3
   0   8  -4    0.38    0.92   2
   0   8  -4    1.30    1.40   3
   1   8   4   44.45    3.60   3
  -1   8  -4   39.18    3.51   3
  -1   8  -4   37.80    2.80   2
  -2   8  -4   40.62    3.54   3
   2   8   4   44.14    3.55   3
  -2  -8  -4   42.92    2.71   1
  -2   8  -4   40.93    3.15   2
  -3   8  -4   44.91    3.80   3
  -3   8  -4   46.29    3.40   2
  -3  -8  -4   31.84    2.57   1
   3   8   4   39.63    3.48   3
  -4  -8  -4   41.38    3.34   1
  -4   8  -4   48.15    3.70   2
   4   8   4   45.56    3.84   3
   5   8   4  220.64    8.14   3
   5  -8   4  241.43    7.92   3
  -5  -8  -4  233.16    7.93   1
  -5   8  -4  223.80    8.03   2
  -6  -8  -4   18.24    2.63   1
   6   8   4   15.03    2.76   3
  -6   8  -4   15.00    2.53   2
   6  -8   4   21.42    2.66   3
  -7  -8  -4    0.65    1.12   1
  -7   8  -4    0.24    1.15   2
   7   8   4    1.18    1.59   3
   7  -8   4    2.39    1.23   3
   8  -8   4    1.68    1.36   3
   8   8   4   -0.22    1.43   3
  -8  -8  -4    1.28    1.43   1
  -8   8  -4    1.38    1.64   2
  -9   8  -4    7.84    2.58   2
   9  -8   4    6.69    1.86   3
  -9  -8  -4    4.43    2.22   1
   9   8   4    3.54    2.10   3
 -10  -8  -4    0.14    1.95   1
  10   8   4    0.96    1.61   3
 -10   8  -4    2.96    1.96   2
  10  -8   4    5.47    1.72   3
  11  -8   4   55.47    4.62   3
  11   8   4   57.43    5.00   3
 -11  -8  -4   51.33    5.09   1
 -11   8  -4   52.25    4.64   2
 -10  -9   4   14.60    3.46   1
  10   9  -4   20.00    3.60   3
  -9   9   4   66.80    5.38   2
   9  -9  -4   72.45    5.29   3
   9   9  -4   77.48    6.19   3
  -9  -9   4   69.85    5.53   1
   8  -9  -4   22.30    3.29   3
  -8  -9   4   19.08    3.38   1
  -8   9   4   23.74    3.65   2
   8   9  -4   19.88    3.69   3
  -7   9   4    7.16    2.20   2
   7   9  -4    5.43    2.41   3
  -7  -9   4    3.24    1.77   1
   7  -9  -4    4.74    1.64   3
   6  -9  -4   12.81    2.36   3
  -6   9   4   13.02    2.30   2
  -6  -9   4   13.69    2.45   1
   6   9  -4    2.77    2.00   3
   5  -9  -4    0.71    1.25   3
   5   9  -4   -0.11    1.46   3
  -5  -9   4    1.22    1.22   1
  -5   9   4    1.85    1.17   2
  -4   9   4   14.65    2.14   2
   4   9  -4    9.77    2.47   3
  -4  -9   4    9.24    2.01   1
  -3   9   4  132.99    5.41   2
   3   9  -4  123.02    6.40   3
  -3   9   4  127.55    6.61   3
   2   9  -4   67.20    4.73   3
  -2   9   4   65.72    4.77   3
   1   9  -4   39.65    3.74   3
  -1   9   4   36.43    4.08   3
   0   9  -4    2.14    1.68   3
   0   9   4    0.86    1.31   3
   1   9   4    9.69    2.36   3
  -1   9  -4   10.46    2.65   3
  -2   9  -4   95.93    5.49   3
   2   9   4   86.43    5.33   3
  -2   9  -4   97.86    4.79   2
  -3   9  -4  210.83    8.14   3
  -3   9  -4  220.97    7.61   2
  -3  -9  -4  213.08    7.18   1
   3   9   4  218.70    8.61   3
  -4   9  -4   10.62    2.73   3
  -4   9  -4   35.65    3.32   2
  -4  -9  -4   24.24    2.72   1
   4   9   4   23.51    3.35   3
  -5   9  -4   11.57    2.29   2
   5   9   4    6.04    2.26   3
  -5  -9  -4    7.66    1.84   1
  -6   9  -4    3.62    1.74   2
  -6  -9  -4    0.88    1.23   1
   6  -9   4    1.52    1.18   3
   6   9   4    1.25    1.72   3
  -7  -9  -4   17.74    3.04   1
  -7   9  -4   18.98    3.23   2
   7   9   4   28.04    4.07   3
   7  -9   4   24.73    3.04   3
  -8  -9  -4   21.98    3.51   1
   8  -9   4   29.14    3.44   3
  -8   9  -4   24.29    3.60   2
   8   9   4   24.25    3.80   3
   9  -9   4   15.98    2.81   3
   9   9   4   13.01    3.00   3
  -9  -9  -4   10.56    2.99   1
 -10   9  -4   12.12    2.67   2
  10   9   4    8.92    2.53   3
  10  -9   4   13.52    2.49   3
 -10  -9  -4    4.70    2.58   1
  -8  10   4    5.00    2.07   2
   8  10  -4    1.10    2.41   3
  -8 -10   4    2.63    2.21   1
   8 -10  -4    5.99    1.99   3
  -7 -10   4   12.01    2.93   1
  -7  10   4   18.52    3.09   2
   7 -10  -4   22.40    3.10   3
   7  10  -4   11.07    3.16   3
   6 -10  -4   22.29    3.23   3
  -6 -10   4   18.91    2.99   1
   6  10  -4   22.25    3.97   3
  -6  10   4   26.20    3.41   2
  -5  10   4   58.99    5.22   3
   5  10  -4   59.22    5.01   3
  -5  10   4   67.99    4.50   2
  -4  10   4   -1.15    2.08   3
   4  10  -4    2.50    2.08   3
   3  10  -4    0.33    1.48   3
  -3  10   4   -0.70    1.79   3
  -2  10   4   -0.04    1.75   3
   2  10  -4    0.85    1.61   3
  -1  10   4   78.07    5.39   3
   1  10  -4   71.52    5.15   3
   0  10   4  186.23    8.25   3
   0  10  -4  184.24    7.92   3
  -1  10  -4   44.23    4.12   3
   1  10   4   41.54    4.13   3
  -2  10  -4   -0.28    1.94   3
   2  10   4    0.86    1.62   3
  -3  10  -4   14.29    2.14   2
  -3  10  -4    7.87    2.50   3
   3  10   4    6.61    2.18   3
  -4  10  -4   54.55    4.13   2
  -4  10  -4   54.59    4.59   3
   4  10   4   46.00    4.33   3
  -5 -10  -4   64.75    4.48   1
  -5  10  -4   70.57    4.84   2
   5  10   4   64.72    5.16   3
  -6  10  -4    6.31    2.51   3
  -6  10  -4   21.01    3.34   2
   6  10   4   12.42    2.92   3
  -6 -10  -4   17.64    2.83   1
   7  10   4    3.28    2.04   3
   7 -10   4    5.67    1.88   3
  -7  10  -4    4.51    2.02   2
  -7 -10  -4    0.45    1.85   1
  -8 -10  -4    1.73    2.19   1
  -8  10  -4    3.19    1.95   2
   8 -10   4    5.18    1.75   3
   8  10   4    2.01    1.68   3
   7  11  -4   12.96    3.37   3
  -7  11   4   20.11    3.33   2
   6  11  -4    2.25    2.54   3
  -6  11   4    3.86    3.09   3
  -5  11   4    3.48    2.92   3
   5  11  -4    1.59    2.31   3
   4  11  -4   14.32    3.54   3
  -4  11   4   17.00    4.00   3
   3  11  -4    7.79    3.02   3
  -3  11   4    3.56    2.60   3
  -2  11   4   28.89    4.36   3
   2  11  -4   27.32    4.18   3
  -1  11   4    0.02    2.09   3
   1  11  -4    1.12    2.26   3
   0  11  -4    1.68    2.22   3
   0  11   4   -0.61    1.62   3
  -1  11  -4   19.06    3.91   3
   1  11   4   20.78    3.64   3
  -2  11  -4   93.48    6.39   3
   2  11   4   82.54    5.86   3
   3  11   4    4.34    2.25   3
  -3  11  -4    2.82    2.55   3
   4  11   4    3.34    1.99   3
  -4  11  -4    1.50    2.47   3
   5  11   4    6.03    2.36   3
  -5  11  -4    6.01    2.97   3
  -5  11  -4    9.20    2.34   2
  -6  11  -4    9.23    3.61   3
  -6  11  -4    9.56    2.45   2
   6  11   4   10.68    2.74   3
  -7  11  -4    4.15    3.02   3
  -7  11  -4   21.09    3.05   2
   7  11   4   13.35    3.11   3
   4  12  -4    7.40    2.91   3
  -4  12   4    4.84    3.31   3
  -3  12   4    1.79    2.85   3
   3  12  -4    1.35    2.52   3
   2  12  -4   10.64    3.48   3
  -2  12   4   13.07    3.86   3
   1  12  -4    9.07    3.35   3
  -1  12   4    4.75    3.14   3
   0  12  -4   46.38    5.65   3
   0  12   4   35.86    5.30   3
   1  12   4    2.68    2.24   3
  -1  12  -4   -0.45    2.63   3
   2  12   4   16.38    3.46   3
  -2  12  -4   11.80    3.86   3
   3  12   4    3.81    1.96   3
  -3  12  -4    1.10    2.88   3
  -4  12  -4    9.47    3.58   3
   4  12   4   21.23    3.66   3
  14   0  -5    3.83    1.43   3
  13   0  -5   48.29    4.32   3
 -12   0   5    4.91    1.67   2
  12   0  -5    1.68    1.37   3
 -12   0   5    0.98    1.25   1
  11   0  -5   13.17    2.32   3
 -11   0   5   11.89    2.23   1
 -11   0   5   16.00    2.49   2
  10   0  -5    0.23    0.95   3
 -10   0   5    3.34    1.34   2
 -10   0   5    1.69    1.12   1
  -9   0   5   10.58    1.79   1
   9   0  -5    7.56    1.72   3
  -9   0   5    8.77    1.73   2
  -8   0   5   -0.17    0.83   2
   8   0  -5    0.36    0.79   3
  -8   0   5   -0.30    0.75   1
  -7   0   5  981.09   16.98   1
   7   0  -5  993.84   16.94   3
  -7   0   5 1006.14   17.08   2
  -6   0   5   -0.23    0.77   2
   6   0  -5    1.39    0.63   3
  -6   0   5    1.55    0.88   1
  -5   0   5   54.25    2.71   1
   5   0  -5   56.93    2.71   3
   5   0  -5   54.78    2.74   2
   4   0  -5    0.37    0.43   3
   4   0  -5   -0.48    0.45   2
  -4   0   5    0.36    0.47   1
   3   0  -5 1918.30   24.93   2
  -3   0   5 1856.23   24.78   1
   3   0  -5 1899.25   23.97   3
  -2   0   5   -1.04    0.26   1
   2   0  -5    0.25    0.45   2
   2   0  -5   -0.59    0.30   3
  -1   0   5 1611.12   20.51   1
   1   0  -5 1607.23   20.81   2
   1   0  -5 1600.65   19.43   3
  -1   0   5 1591.01   17.39   4
   0   0  -5   -0.42    0.17   1
   0   0  -5    0.50    0.28   2
  -1   0  -5   16.77    1.04   1
  -1   0  -5   17.30    1.02   2
  -2   0  -5    0.40    0.28   2
   2   0   5   -0.11    0.26   3
  -2   0  -5    0.32    0.34   1
   3   0   5  137.26    3.17   3
  -3   0  -5  141.18    3.55   1
  -3   0  -5  137.32    3.39   2
  -4   0  -5    0.25    0.44   2
  -4   0  -5   -0.25    0.41   1
   4   0   5    0.01    0.47   3
   5   0   5  443.73    8.26   3
  -5   0  -5  452.74    8.63   2
  -5   0  -5  452.92    8.58   1
   6   0   5    0.79    0.66   3
  -6   0  -5   -0.42    0.48   1
  -6   0  -5    0.49    0.71   2
  -7   0  -5  129.23    4.63   2
  -7   0  -5  125.40    4.74   1
   7   0   5  132.82    4.74   3
  -8   0  -5    0.68    0.88   1
  -8   0  -5    4.30    1.22   2
   8   0   5    1.75    1.09   3
  -9   0  -5  140.95    5.43   2
   9   0   5  132.28    5.36   3
  -9   0  -5  125.81    5.33   1
 -10   0  -5    0.08    0.71   1
  10   0   5    2.17    0.98   3
 -10   0  -5    0.34    1.11   2
 -11   0  -5    3.16    1.45   2
 -11   0  -5    1.42    1.04   1
  11   0   5    0.81    0.99   3
  12   0   5   -0.71    1.04   3
 -12   0  -5    0.82    1.21   1
  13   0   5    8.93    2.11   3
  14   0   5    1.83    1.48   3
 -14   1   5    3.32    2.65   2
  14  -1  -5    7.58    1.74   3
  14   1  -5    5.19    1.72   3
 -14  -1   5    5.20    1.91   1
  13  -1  -5    1.33    1.42   3
 -13   1   5   -0.15    1.91   2
 -13  -1   5    2.23    1.66   1
  13   1  -5    1.27    1.31   3
 -12   1   5   16.52    2.69   2
  12   1  -5   17.98    3.00   3
 -12  -1   5   14.20    2.56   1
  12  -1  -5   15.71    2.90   3
  11   1  -5   72.51    4.73   3
  11  -1  -5   71.55    4.61   3
 -11  -1   5   74.38    4.46   2
 -11   1   5   70.09    4.58   2
 -11  -1   5   80.36    4.97   1
 -11   1   5   70.66    4.16   1
  10   1  -5   50.53    3.72   3
 -10  -1   5   50.57    3.62   1
 -10   1   5   51.62    3.40   1
 -10  -1   5   59.24    3.78   2
  10  -1  -5   51.19    3.75   3
 -10   1   5   55.39    3.93   2
   9   1  -5  235.93    7.75   3
   9  -1  -5  238.47    7.68   3
  -9  -1   5  233.07    7.41   2
  -9  -1   5  236.02    7.76   1
  -9   1   5  238.58    8.00   2
  -9   1   5  248.87    7.45   1
  -8  -1   5   11.55    1.87   2
  -8  -1   5   11.72    1.90   1
   8   1  -5   13.59    2.05   3
  -8   1   5   16.27    1.96   1
   8  -1  -5   12.76    1.96   3
  -8   1   5   12.45    2.03   2
  -7  -1   5    9.63    1.70   1
   7  -1  -5    8.37    1.63   3
   7   1  -5    9.70    1.69   3
  -7   1   5    8.62    1.62   2
  -7   1   5    9.85    1.53   1
  -7  -1   5   10.87    1.69   2
   6  -1  -5  138.64    4.74   3
   6   1  -5  139.63    4.80   3
   6   1  -5  138.37    4.47   2
  -6   1   5  131.08    4.83   2
  -6  -1   5  143.83    5.09   1
  -6   1   5  130.22    4.43   1
   5   1  -5 1965.62   26.97   2
  -5   1   5 1982.93   26.79   1
  -5  -1   5 1995.09   27.78   1
   5   1  -5 1957.43   26.78   3
  -5   1   5 2002.72   28.00   2
   5  -1  -5 1973.05   26.52   3
   4   1  -5  553.76    9.63   3
   4  -1  -5  540.27    9.90   2
  -4   1   5  560.58    9.48   1
   4   1  -5  558.02    9.49   2
  -4  -1   5  541.64   10.06   1
   4  -1  -5  557.19    9.43   3
   3  -1  -5  212.77    4.95   2
  -3   1   5  218.73    4.70   1
   3   1  -5  212.63    4.74   2
   3   1  -5  220.41    4.89   3
   3  -1  -5  218.13    4.75   3
  -3  -1   5  213.27    5.17   1
   2  -1  -5   80.48    2.32   3
   2  -1  -5   77.08    2.48   2
   2   1  -5   76.87    2.40   3
  -2  -1   5   71.95    2.54   1
   2   1  -5   79.39    2.55   2
  -2   1   5   80.03    2.39   1
  -2   1   5   75.50    1.98   4
   1  -1  -5 1456.85   18.83   2
   1  -1  -5 1448.59   18.38   1
  -1  -1   5 1452.03   18.84   1
   1   1  -5 1404.56   18.79   2
   1  -1  -5 1445.70   17.78   3
   1   1  -5 1410.79   17.82   3
   0  -1  -5 2649.86   32.42   2
   0  -1  -5 2573.46   30.85   3
   0  -1   5 2624.51   32.01   1
   0   1  -5 2592.82   32.49   2
   0  -1   5 2548.90   27.16   4
   0   1  -5 2663.07   31.47   3
   0  -1  -5 2652.31   31.98   1
  -1   1  -5 1173.02   15.29   1
  -1   1  -5 1179.98   15.94   2
  -1  -1  -5 1178.43   15.69   1
   1  -1   5 1200.53   14.71   3
   1   1   5 1173.70   14.83   3
  -1  -1  -5 1191.09   15.40   2
   2  -1   5  174.97    3.16   3
  -2   1  -5  172.43    3.94   2
  -2  -1  -5  172.25    3.96   1
  -2   1  -5  179.38    3.51   1
   2   1   5  167.39    3.47   3
  -2  -1  -5  176.88    3.27   2
  -3   1  -5   25.47    1.31   1
   3  -1   5   26.64    1.35   3
  -3  -1  -5   25.81    1.59   1
  -3   1  -5   26.47    1.60   2
   3   1   5   25.57    1.46   3
  -3  -1  -5   25.46    1.19   2
  -4  -1  -5   40.51    1.71   2
  -4  -1  -5   38.24    2.01   1
  -4   1  -5   44.74    2.23   2
   4   1   5   41.03    2.06   3
   4  -1   5   39.11    1.87   3
  -4   1  -5   37.10    1.78   1
  -5  -1  -5  270.02    6.55   1
  -5   1  -5  267.53    6.50   2
  -5  -1  -5  262.58    5.57   2
   5  -1   5  266.56    5.88   3
  -5   1  -5  267.91    5.81   1
   5   1   5  261.68    6.18   3
  -6  -1  -5  299.27    6.60   2
  -6   1  -5  292.09    7.34   2
   6   1   5  313.39    7.29   3
  -6  -1  -5  316.40    7.58   1
   6  -1   5  304.51    6.92   3
  -6   1  -5  298.02    6.74   1
  -7  -1  -5  637.10   11.48   2
  -7  -1  -5  641.76   12.65   1
   7   1   5  625.73   12.13   3
  -7   1  -5  642.02   11.70   1
   7  -1   5  634.00   11.77   3
  -7   1  -5  628.24   12.46   2
  -8   1  -5    9.18    1.61   1
   8   1   5   10.40    1.85   3
  -8   1  -5   15.41    2.04   2
  -8  -1  -5    8.74    1.76   1
  -8  -1  -5   12.42    1.60   2
   8  -1   5   10.44    1.84   3
  -9   1  -5   26.42    2.85   2
   9  -1   5   23.92    2.36   3
  -9  -1  -5   26.06    2.52   1
  -9   1  -5   26.23    2.43   1
   9   1   5   28.19    2.64   3
  -9  -1  -5   27.42    2.28   2
  10   1   5    4.35    1.29   3
 -10   1  -5    3.26    1.63   2
 -10  -1  -5    3.16    1.42   1
  10  -1   5    4.64    1.27   3
 -10   1  -5    5.63    1.58   1
  11  -1   5   22.34    2.76   3
 -11  -1  -5   19.39    2.51   1
 -11   1  -5   23.41    2.96   2
  11   1   5   19.66    2.73   3
 -12   1  -5    9.73    2.12   2
 -12  -1  -5    4.47    1.69   1
  12  -1   5    7.06    1.90   3
  12   1   5    7.50    1.94   3
 -13  -1  -5   51.40    4.52   1
  13   1   5   49.12    4.16   3
  13  -1   5   54.71    4.24   3
  14  -1   5    7.32    2.05   3
  14   1   5    4.93    2.07   3
 -14   2   5    8.64    3.01   2
  14   2  -5   15.29    2.62   3
  14  -2  -5   10.74    2.16   3
 -14  -2   5   10.52    2.47   1
 -13  -2   5   42.05    4.17   1
  13   2  -5   44.08    4.62   3
  13  -2  -5   45.81    4.18   3
 -13   2   5   47.12    4.72   2
 -12   2   5    8.09    2.35   2
  12   2  -5    9.96    2.46   3
 -12  -2   5    9.21    2.25   1
  12  -2  -5    6.42    2.08   3
  11   2  -5   20.78    3.05   3
 -11  -2   5   18.92    2.73   1
 -11   2   5   19.93    2.95   2
  11  -2  -5   19.92    3.06   3
  10   2  -5   36.53    3.33   3
  10  -2  -5   38.33    3.31   3
 -10   2   5   38.99    3.52   2
 -10  -2   5   43.01    3.52   1
 -10  -2   5   41.86    3.22   2
   9  -2  -5   73.14    4.16   3
  -9   2   5   71.51    3.69   1
  -9   2   5   73.69    4.51   2
  -9  -2   5   74.30    3.81   2
  -9  -2   5   70.43    4.27   1
   9   2  -5   75.24    4.39   3
   8   2  -5  313.31    8.81   3
   8  -2  -5  318.07    8.61   3
  -8  -2   5  299.13    7.80   2
  -8   2   5  316.54    9.20   2
  -8   2   5  310.90    7.70   1
  -8  -2   5  304.74    8.91   1
  -7   2   5  262.87    7.86   2
   7  -2  -5  283.39    7.58   3
   7   2  -5  256.24    7.41   3
  -7   2   5  262.28    6.71   1
  -7  -2   5  269.25    7.83   1
  -6   2   5   15.11    1.45   1
   6   2  -5   15.69    1.91   3
   6   2  -5   15.62    1.58   2
  -6  -2   5   17.55    2.02   1
   6  -2  -5   14.58    1.83   3
  -6   2   5   15.47    1.98   2
   5   2  -5  125.86    4.41   3
  -5   2   5  129.80    4.76   2
   5  -2  -5  126.25    4.25   3
  -5   2   5  128.31    3.90   1
  -5  -2   5  123.87    4.55   1
   5   2  -5  128.72    3.93   2
   4  -2  -5    5.52    0.95   3
   4   2  -5    0.25    0.44   3
  -4   2   5   -0.06    0.72   2
   4   2  -5   -0.15    0.48   2
  -4  -2   5   -0.30    0.47   1
  -4   2   5   -0.39    0.39   1
  -3   2   5 1798.76   23.00   1
   3   2  -5 1801.15   23.71   2
  -3   2   5 1788.72   24.65   2
   3   2  -5 1780.06   23.45   3
   3  -2  -5 1737.69   23.11   3
  -3  -2   5 1800.39   24.45   1
   2  -2  -5  129.02    3.57   2
   2   2  -5  129.41    3.26   2
  -2   2   5  125.13    3.02   1
   2  -2  -5  130.89    3.41   3
  -2  -2   5  124.86    3.68   1
  -2   2   5  130.34    2.65   4
   2   2  -5  124.86    3.44   3
   1   2  -5 2269.70   27.81   3
   1  -2  -5 2307.53   28.05   1
  -1  -2   5 2250.63   28.68   1
   1  -2  -5 2235.06   27.65   3
   1  -2  -5 2282.51   28.74   2
   1   2  -5 2272.41   28.79   2
   0   2  -5    1.79    0.43   3
   0  -2  -5    2.42    0.42   2
   0  -2  -5    2.16    0.50   3
   0   2  -5    2.03    0.59   2
   0  -2   5    2.17    0.47   1
   0  -2  -5    1.73    0.46   1
  -1   2  -5  142.58    3.59   2
  -1  -2  -5  142.39    2.62   2
   1   2   5  138.51    3.37   3
   1  -2   5  139.09    2.49   4
   1  -2   5  144.47    2.98   1
   1  -2   5  148.04    3.00   3
  -1  -2  -5  141.98    3.46   1
  -2  -2  -5    8.30    0.98   1
  -2   2  -5    8.16    0.72   1
   2  -2   5    9.13    0.91   3
   2   2   5    9.17    1.08   3
  -2   2  -5    9.31    1.14   2
   3  -2   5 1398.61   18.21   3
   3   2   5 1419.73   19.02   3
  -3  -2  -5 1381.08   19.62   1
  -3  -2  -5 1408.30   17.91   2
  -3   2  -5 1423.42   18.01   1
  -4  -2  -5  672.88    9.58   2
  -4   2  -5  682.78    9.95   1
  -4   2  -5  653.24   11.47   2
  -4  -2  -5  691.83   11.80   1
   4   2   5  663.33   11.08   3
   4  -2   5  666.32   10.47   3
  -5   2  -5  165.87    4.06   1
   5   2   5  167.10    5.03   3
  -5  -2  -5  168.98    5.21   1
   5  -2   5  165.04    4.49   3
  -5   2  -5  168.24    5.21   2
  -5  -2  -5  160.31    3.73   2
  -6   2  -5    1.25    0.65   1
   6  -2   5    1.88    0.86   3
  -6  -2  -5    1.05    0.84   1
  -6  -2  -5    1.82    0.58   2
  -6   2  -5    2.67    0.92   2
   6   2   5    2.72    1.02   3
  -7   2  -5    0.37    0.65   1
   7  -2   5   -0.23    0.63   3
  -7   2  -5    1.57    0.77   2
   7   2   5    0.52    0.75   3
  -7  -2  -5    2.03    0.63   2
  -7  -2  -5   -0.10    0.68   1
   8  -2   5   21.08    2.42   3
   8   2   5   21.73    2.55   3
  -8   2  -5   20.65    2.56   2
  -8   2  -5   18.29    1.86   1
  -8  -2  -5   22.21    2.55   1
   9   2   5  287.93    8.67   3
   9  -2   5  298.29    8.34   3
  -9   2  -5  291.56    8.87   2
  -9  -2  -5  291.50    8.85   1
 -10  -2  -5   24.85    2.94   1
 -10   2  -5   28.06    3.38   2
  10  -2   5   24.14    2.37   3
  10   2   5   25.62    3.05   3
 -11  -2  -5   31.40    3.20   1
 -11   2  -5   35.44    3.46   2
  11   2   5   36.21    3.41   3
  11  -2   5   33.80    3.04   3
 -12  -2  -5    0.90    1.29   1
  12   2   5    0.83    1.20   3
  12  -2   5    1.18    1.25   3
 -12   2  -5    3.51    1.93   2
 -13   2  -5   13.68    3.07   2
  13  -2   5   16.30    2.56   3
  13   2   5   13.62    2.85   3
 -13  -2  -5   11.56    2.60   1
 -14  -2  -5    8.38    2.29   1
  14  -2   5   12.32    2.40   3
  14   2   5   10.81    2.41   3
 -14  -3   5    3.17    1.34   1
 -13  -3   5    1.47    1.65   1
  13   3  -5    0.03    1.34   3
 -13   3   5    1.94    2.33   2
  13  -3  -5    3.42    1.38   3
 -12   3   5   12.26    2.99   2
  12  -3  -5   15.06    2.78   3
 -12  -3   5   14.74    2.93   1
  12   3  -5   16.39    2.82   3
 -11   3   5   56.05    4.50   2
  11  -3  -5   51.09    4.05   3
  11   3  -5   58.04    4.42   3
 -11  -3   5   48.96    4.12   1
  10  -3  -5   64.16    4.29   3
 -10   3   5   68.58    4.69   2
 -10  -3   5   65.99    4.51   1
  10   3  -5   69.68    4.73   3
  -9  -3   5   98.39    5.24   1
   9  -3  -5  100.47    5.05   3
   9   3  -5   97.72    5.17   3
  -9   3   5   94.37    5.24   2
  -8   3   5   83.69    4.67   2
  -8  -3   5   77.54    4.46   1
  -8  -3   5   81.92    3.79   2
   8   3  -5   73.55    4.23   3
   8  -3  -5   79.59    4.25   3
   7   3  -5   35.84    2.84   3
  -7  -3   5   28.38    2.71   1
   7   3  -5   37.11    2.41   2
   7  -3  -5   31.65    2.59   3
  -7   3   5   43.34    2.42   1
  -7   3   5   29.34    2.71   2
   6   3  -5  159.14    5.59   3
  -6   3   5  162.51    4.48   1
   6   3  -5  161.21    4.53   2
  -6  -3   5  163.73    5.87   1
  -6   3   5  156.29    5.68   2
   6  -3  -5  162.21    5.37   3
  -5   3   5   36.21    1.90   1
   5   3  -5   38.86    2.10   2
   5   3  -5   41.47    2.59   3
   5  -3  -5   43.90    2.54   3
  -5   3   5   36.82    2.62   2
  -5  -3   5   38.05    2.61   1
  -4   3   5  813.99   14.31   2
   4   3  -5  837.05   13.75   3
   4   3  -5  817.19   12.60   2
   4  -3  -5  817.26   13.41   3
  -4   3   5  829.04   12.15   1
  -4  -3   5  842.15   14.40   1
  -3   3   5 1071.88   16.53   2
  -3  -3   5 1037.80   16.33   1
  -3   3   5 1028.66   14.22   1
   3   3  -5 1055.12   15.20   2
   3  -3  -5 1032.08   15.49   3
   3   3  -5 1035.89   15.64   3
   2  -3  -5  110.01    3.44   3
   2   3  -5  102.62    3.02   2
   2   3  -5  110.50    3.52   3
  -2   3   5  100.12    3.42   2
   2  -3  -5  108.17    2.67   1
  -2  -3   5  103.10    3.47   1
   1   3  -5  634.02    9.94   2
  -1   3   5  637.79   10.17   2
   1  -3  -5  646.18    9.42   1
  -1  -3   5  643.56   10.27   1
   1  -3  -5  616.82   10.00   3
   1   3  -5  643.73   10.09   3
   0   3   5  208.38    4.19   2
   0   3   5  201.28    4.80   3
   0   3  -5  207.60    4.71   2
   0   3  -5  200.66    4.49   3
   0  -3  -5  215.61    4.45   1
   0  -3   5  212.21    4.35   1
   1   3   5 1024.48   14.85   3
   1   3   5 1052.56   13.65   2
  -1   3  -5 1037.05   15.25   2
   1  -3   5 1033.80   13.78   1
  -1  -3  -5 1039.92   14.75   1
  -1   3  -5 1033.91   14.39   3
   2  -3   5  543.67    7.78   1
   2  -3   5  543.79    6.66   4
  -2  -3  -5  563.32    9.65   1
   2  -3   5  554.64    8.89   3
  -2   3  -5  558.61    9.79   2
   2   3   5  555.88    9.53   3
   3  -3   5   92.66    3.02   3
  -3   3  -5   93.48    3.64   2
  -3  -3  -5   95.14    3.49   1
   3   3   5   95.73    3.48   3
  -3   3  -5   91.29    2.09   1
   4   3   5  196.19    5.47   3
  -4   3  -5  189.66    3.73   1
   4  -3   5  191.73    4.93   3
  -4  -3  -5  182.53    5.33   1
  -4   3  -5  194.59    5.72   2
   5  -3   5  517.15    9.64   3
  -5  -3  -5  523.79   10.71   1
  -5   3  -5  519.22    8.21   1
   5   3   5  529.62   10.57   3
  -5   3  -5  525.78   10.91   2
  -5  -3  -5  520.68    7.63   2
   6  -3   5  125.40    4.40   3
  -6  -3  -5  116.30    4.75   1
   6   3   5  129.82    4.94   3
  -6   3  -5  126.17    4.97   2
  -6   3  -5  122.24    3.43   1
   7   3   5   69.51    3.85   3
  -7  -3  -5   67.14    3.79   1
   7  -3   5   72.16    3.49   3
  -7   3  -5   58.06    3.66   2
   8  -3   5   16.45    2.14   3
   8   3   5   24.29    2.79   3
  -8  -3  -5   17.38    2.41   1
  -8   3  -5   18.27    2.55   2
  -9  -3  -5   28.43    3.13   1
   9  -3   5   35.01    2.83   3
  -9   3  -5   35.38    3.41   2
   9   3   5   34.31    3.03   3
  10   3   5   12.08    2.29   3
 -10   3  -5   14.00    2.61   2
  10  -3   5   15.50    2.31   3
 -10  -3  -5   12.12    2.38   1
  11  -3   5   76.10    4.60   3
 -11  -3  -5   72.24    4.91   1
  11   3   5   73.03    4.78   3
 -11   3  -5   77.60    5.21   2
 -12  -3  -5   39.29    4.14   1
  12   3   5   40.30    4.38   3
 -12   3  -5   36.63    4.36   2
  12  -3   5   35.97    3.28   3
  13   3   5   38.51    4.33   3
  13  -3   5   35.63    3.82   3
 -13   3  -5   34.67    4.61   2
 -13  -3  -5   35.20    3.97   1
 -13   4   5   22.82    4.01   2
 -13  -4   5   23.60    3.49   1
  13   4  -5   23.71    3.66   3
  12   4  -5   36.51    4.32   3
 -12  -4   5   33.54    4.03   1
 -12   4   5   34.78    4.37   2
  12  -4  -5   36.39    4.06   3
  11   4  -5   34.54    4.03   3
 -11  -4   5   34.72    3.80   1
  11  -4  -5   33.83    3.33   3
 -11   4   5   35.13    4.03   2
 -10  -4   5   11.00    2.37   1
  10   4  -5   11.39    2.34   3
 -10   4   5   10.96    2.42   2
  10  -4  -5    9.47    2.06   3
  -9   4   5   87.79    5.25   2
   9  -4  -5   81.83    4.70   3
   9   4  -5   83.92    4.96   3
  -9  -4   5   86.77    5.22   1
   8  -4  -5  100.66    4.95   3
   8   4  -5   99.34    5.22   3
  -8  -4   5  103.98    5.26   1
  -8   4   5   98.27    5.25   2
  -7   4   5    0.47    1.10   2
   7   4  -5    1.25    1.12   3
  -7  -4   5    1.16    1.01   1
   7  -4  -5    0.71    0.73   3
   6   4  -5  101.77    3.52   2
   6   4  -5  106.16    4.70   3
  -6   4   5   98.00    4.70   2
  -6  -4   5  105.25    4.82   1
   6  -4  -5  102.64    4.48   3
  -5   4   5  315.97    6.06   1
   5   4  -5  303.43    6.36   2
  -5  -4   5  319.80    8.39   1
  -5   4   5  331.76    8.66   2
   5  -4  -5  321.54    7.94   3
   5   4  -5  322.07    8.16   3
  -4   4   5  179.27    5.79   2
  -4  -4   5  182.65    5.72   1
   4   4  -5  173.07    4.43   2
  -4   4   5  179.18    3.99   1
   4   4  -5  187.66    5.64   3
   4  -4  -5  177.88    5.29   3
  -3   4   5   65.74    3.16   2
   3   4  -5   68.73    2.57   2
  -3  -4   5   68.53    3.22   1
  -3   4   5   64.99    1.80   4
  -3   4   5   67.92    2.19   1
   3   4  -5   69.70    3.15   3
   3  -4  -5   75.14    3.26   3
  -2  -4   5  960.29   15.04   1
   2  -4  -5  973.55   13.17   1
   2   4  -5  976.78   15.05   3
  -2   4   5  964.31   15.11   2
   2  -4  -5  929.89   14.64   3
   2   4  -5  960.50   14.25   2
   1   4  -5  518.53    9.42   3
  -1   4   5  519.59    8.92   2
   1   4  -5  506.21    8.94   2
   1  -4  -5  513.59    9.30   3
   1  -4  -5  520.88    8.25   1
  -1  -4   5  508.82    9.03   1
   0   4   5  694.93   10.48   2
   0   4   5  698.67   11.83   3
   0   4  -5  689.55   11.36   3
   0  -4  -5  698.55   10.81   1
   0   4  -5  705.66   11.45   2
   0  -4   5  701.72   10.63   1
  -1  -4  -5    8.63    1.03   1
  -1   4  -5   11.41    1.29   3
  -1   4  -5    8.16    1.17   2
   1   4   5    8.88    1.38   3
   1  -4   5   10.66    0.74   1
   1   4   5    7.89    0.77   2
  -2   4  -5  206.53    5.57   2
   2  -4   5  209.58    3.56   1
  -2  -4  -5  203.85    5.29   1
   2   4   5  209.02    5.68   3
   2  -4   5  204.32    5.03   3
  -3  -4  -5  100.83    3.73   1
   3  -4   5  103.78    3.53   3
  -3   4  -5   96.49    3.93   2
   3   4   5  102.70    3.99   3
   4   4   5  430.42    9.25   3
  -4  -4  -5  444.12    9.60   1
  -4   4  -5  432.69    9.58   2
   4  -4   5  428.72    8.53   3
   5   4   5  127.99    4.88   3
  -5   4  -5  116.61    4.89   2
  -5  -4  -5  126.20    4.75   1
   5  -4   5  123.23    4.37   3
   6  -4   5  212.03    6.22   3
  -6  -4  -5  202.61    6.68   1
  -6   4  -5  211.40    6.94   2
   6   4   5  213.55    6.75   3
  -7   4  -5  108.06    5.21   2
   7   4   5  107.50    4.97   3
  -7  -4  -5   97.18    4.86   1
   7  -4   5  101.78    4.39   3
   8   4   5   39.36    3.26   3
   8  -4   5   47.30    3.09   3
  -8  -4  -5   45.17    3.44   1
  -8   4  -5   43.07    3.53   2
  -9  -4  -5   47.91    3.67   1
   9   4   5   47.15    3.75   3
   9  -4   5   47.24    3.36   3
  -9   4  -5   48.97    3.98   2
  10   4   5   85.16    5.13   3
  10  -4   5   86.25    4.65   3
 -10   4  -5   84.56    5.31   2
 -10  -4  -5   82.25    5.13   1
  11   4   5   25.40    3.55   3
 -11   4  -5   25.66    3.60   2
  11  -4   5   22.62    2.97   3
 -11  -4  -5   22.52    3.24   1
 -12  -4  -5   -0.25    1.33   1
 -12   4  -5    0.82    1.93   2
  12   4   5    2.58    1.71   3
  12  -4   5    2.29    1.48   3
  13   4   5   19.85    3.39   3
  13  -4   5   18.11    2.90   3
 -13  -4  -5   17.95    3.16   1
 -13   4  -5   12.12    3.21   2
  13   5  -5    3.00    1.45   3
 -13   5   5    2.57    2.39   2
 -13  -5   5    3.51    1.51   1
  12  -5  -5   43.40    4.00   3
 -12   5   5   42.66    5.03   2
  12   5  -5   41.30    4.72   3
 -12  -5   5   43.58    4.60   1
  11  -5  -5   -0.01    1.21   3
  11   5  -5    0.84    1.44   3
 -11  -5   5    2.31    1.57   1
 -11   5   5   -0.78    1.76   2
  10   5  -5   57.12    4.65   3
 -10   5   5   43.85    4.25   2
 -10  -5   5   55.16    4.44   1
  10  -5  -5   49.54    3.93   3
  -9   5   5   30.56    3.63   2
  -9  -5   5   32.27    3.53   1
   9   5  -5   34.66    3.86   3
   9  -5  -5   36.30    3.24   3
  -8   5   5    7.71    1.99   2
  -8  -5   5   10.11    2.30   1
   8   5  -5    9.63    2.30   3
   8  -5  -5    7.46    1.81   3
   7   5  -5    6.38    1.92   3
  -7   5   5    4.64    1.79   2
  -7  -5   5    5.59    1.85   1
   7  -5  -5    7.31    1.73   3
  -6  -5   5   53.53    3.62   1
   6   5  -5   57.49    3.82   3
  -6   5   5   61.88    3.94   2
   6  -5  -5   52.17    3.36   3
  -5  -5   5   46.67    3.23   1
   5  -5  -5   42.68    2.96   3
  -5   5   5   48.75    3.32   2
   5   5  -5   45.21    3.03   3
   4   5  -5  585.15    9.87   2
  -4  -5   5  601.04   11.99   1
   4  -5  -5  567.85   11.57   3
  -4   5   5  597.08   12.08   2
   4   5  -5  585.37   11.83   3
  -3  -5   5  120.41    4.44   1
  -3   5   5  122.76    4.49   2
   3  -5  -5  119.07    4.52   3
   3   5  -5  126.56    3.69   2
  -3   5   5  120.81    3.03   1
   3   5  -5  124.87    4.72   3
  -3   5   5  123.34    2.58   4
   2   5  -5   11.72    1.27   2
   2  -5  -5   11.35    0.90   1
   2   5  -5    8.58    1.39   3
  -2  -5   5   11.07    1.36   1
  -2   5   5   10.90    1.47   2
   1   5  -5   41.53    2.25   2
   1  -5  -5   47.07    2.58   3
   1  -5  -5   43.82    1.98   1
   1   5  -5   39.90    2.53   3
  -1  -5   5   44.23    2.26   1
  -1   5   5   42.01    2.32   2
   0  -5  -5 1695.01   22.89   1
   0  -5   5 1666.82   22.50   1
   0   5   5 1696.87   24.21   3
   0   5  -5 1716.94   23.97   3
   0   5  -5 1739.69   23.87   2
   0   5   5 1721.87   22.84   2
  -1  -5  -5   63.47    2.68   1
   1   5   5   64.28    3.37   3
   1   5   5   60.58    2.12   2
   1  -5   5   66.26    2.13   1
  -1   5  -5   62.78    2.98   2
  -1   5  -5   65.83    3.08   3
   2  -5   5  276.24    4.41   1
  -2  -5  -5  291.04    6.75   1
  -2   5  -5  288.60    7.09   2
   2   5   5  282.36    7.37   3
   3   5   5    0.44    0.78   3
  -3  -5  -5    0.69    0.51   1
   3  -5   5   -0.29    0.48   3
  -3   5  -5   -0.19    0.58   2
   4   5   5   -0.39    0.61   3
  -4  -5  -5    1.36    0.65   1
  -4   5  -5    0.72    0.89   2
   4  -5   5    0.70    0.54   3
  -5  -5  -5   32.60    2.56   1
   5   5   5   37.09    2.95   3
  -5   5  -5   33.48    2.75   2
   5  -5   5   40.03    2.64   3
   6  -5   5  148.49    5.33   3
   6   5   5  153.79    6.02   3
  -6   5  -5  157.23    6.27   2
  -6  -5  -5  147.27    5.93   1
  -7   5  -5   64.25    4.27   2
  -7  -5  -5   69.82    4.36   1
   7  -5   5   74.82    3.96   3
   7   5   5   77.23    4.46   3
   8  -5   5  202.64    6.87   3
   8   5   5  201.38    7.52   3
  -8   5  -5  205.88    7.77   2
  -8  -5  -5  190.22    7.52   1
  -9  -5  -5    0.53    1.01   1
   9  -5   5    2.54    1.26   3
  -9   5  -5    2.43    1.71   2
   9   5   5    1.07    1.17   3
  10  -5   5    8.46    1.96   3
 -10   5  -5    9.39    2.40   2
  10   5   5    8.43    2.25   3
 -10  -5  -5    5.75    1.96   1
  11  -5   5    9.81    2.08   3
 -11   5  -5    7.98    2.53   2
 -11  -5  -5    6.50    2.06   1
  11   5   5    6.96    2.15   3
 -12  -5  -5   32.98    4.05   1
  12  -5   5   34.49    3.37   3
 -12   5  -5   36.15    4.62   2
  12   5   5   43.28    4.72   3
  13  -5   5   13.50    2.51   3
 -13  -5  -5    7.67    2.15   1
  13   5   5   11.31    2.39   3
 -13   5  -5   14.87    3.27   2
 -12  -6   5   52.78    4.74   1
 -12   6   5   42.40    5.23   2
  12   6  -5   45.30    4.72   3
  12  -6  -5   43.05    4.02   3
  11  -6  -5    1.39    1.36   3
 -11  -6   5    0.86    1.73   1
  11   6  -5   -0.25    1.43   3
 -11   6   5   -0.32    2.01   2
 -10   6   5    0.30    1.56   2
 -10  -6   5   -0.61    1.33   1
  10  -6  -5   -0.42    1.03   3
  10   6  -5    0.79    1.47   3
   9   6  -5    6.36    2.21   3
  -9  -6   5    4.45    1.88   1
  -9   6   5    6.10    2.08   2
   9  -6  -5    8.14    2.04   3
   8   6  -5   51.11    3.98   3
   8  -6  -5   50.27    3.77   3
  -8   6   5   51.24    4.03   2
  -8  -6   5   54.69    4.26   1
  -7  -6   5    9.07    2.03   1
   7  -6  -5    6.86    1.75   3
  -7   6   5    6.98    1.98   2
   7   6  -5    7.66    2.09   3
  -6   6   5  157.04    6.59   2
   6   6  -5  162.22    6.66   3
  -6  -6   5  164.24    6.64   1
   6  -6  -5  167.17    6.41   3
   5   6  -5   54.03    3.63   3
   5  -6  -5   58.01    3.56   3
  -5  -6   5   59.32    3.91   1
  -5   6   5   55.08    3.90   2
   4   6  -5   30.23    2.64   3
  -4   6   5   36.42    2.96   2
   4  -6  -5   36.21    2.72   3
  -4  -6   5   37.85    2.74   1
  -3   6   5   14.16    1.91   2
   3   6  -5   12.71    1.93   3
   3  -6  -5   17.18    2.05   3
  -3  -6   5   12.77    1.56   1
   3   6  -5   12.73    1.48   2
   2  -6  -5  374.15    8.88   3
  -2  -6   5  396.06    8.54   1
  -2   6   5  375.49    8.43   2
   2   6  -5  390.83    9.26   3
   2  -6  -5  397.65    6.84   1
   2   6  -5  385.80    7.80   2
  -1   6   5   15.34    1.62   2
  -1  -6   5   17.92    1.45   1
   1  -6  -5   17.24    1.31   1
   1   6  -5   17.25    1.75   2
  -1   6   5   14.08    2.14   3
   1   6  -5   17.62    2.14   3
   0   6   5  692.33   13.49   3
   0   6  -5  687.08   12.86   3
   0  -6  -5  684.18   11.43   1
   0   6  -5  671.27   12.16   2
   0   6   5  684.41   11.13   2
   0  -6   5  672.64   10.85   1
  -1   6  -5    5.19    1.30   2
   1   6   5    5.70    1.56   3
   1  -6   5    5.56    0.69   1
  -1  -6  -5    7.19    1.06   1
  -1   6  -5    5.73    1.29   3
   1   6   5    3.70    0.93   2
   2   6   5  335.30    8.76   3
  -2   6  -5  363.40    8.75   3
  -2   6  -5  342.28    8.32   2
  -2  -6  -5  358.04    8.10   1
  -3   6  -5   23.25    2.28   2
  -3  -6  -5   25.20    2.04   1
   3   6   5   26.22    2.79   3
   3  -6   5   24.84    2.12   3
   4   6   5  184.22    6.88   3
  -4  -6  -5  193.29    6.21   1
   4  -6   5  203.08    6.17   3
  -4   6  -5  186.79    6.55   2
   5  -6   5   23.43    2.46   3
  -5  -6  -5   23.63    2.68   1
   5   6   5   21.48    2.68   3
  -5   6  -5   24.42    2.78   2
  -6   6  -5   66.28    4.35   2
   6  -6   5   73.47    3.94   3
   6   6   5   75.43    4.40   3
  -6  -6  -5   62.32    3.97   1
   7  -6   5    0.47    0.91   3
   7   6   5    1.68    1.31   3
  -7  -6  -5    0.16    1.20   1
  -7   6  -5    0.34    1.27   2
  -8  -6  -5   63.88    4.53   1
   8   6   5   65.70    4.60   3
  -8   6  -5   66.29    4.66   2
   8  -6   5   68.61    4.14   3
  -9  -6  -5    7.23    2.15   1
  -9   6  -5    7.73    2.33   2
   9   6   5    9.08    2.34   3
   9  -6   5   12.32    2.13   3
  10  -6   5   55.20    4.04   3
  10   6   5   54.11    4.41   3
 -10   6  -5   63.63    5.08   2
 -10  -6  -5   58.79    4.94   1
  11  -6   5    1.58    1.27   3
  11   6   5    1.79    1.70   3
 -11   6  -5    1.82    2.32   2
 -11  -6  -5    0.59    1.34   1
  12   6   5    3.47    1.94   3
 -12  -6  -5    6.14    1.95   1
 -12   6  -5    6.34    2.90   2
  12  -6   5    5.70    1.86   3
 -12  -7   5   21.92    3.98   1
  12  -7  -5   27.86    3.54   3
 -12   7   5   19.91    3.52   2
  12   7  -5   26.26    3.96   3
 -11  -7   5    5.79    2.55   1
 -11   7   5    5.04    2.21   2
  11  -7  -5    7.77    2.09   3
  11   7  -5    5.74    2.26   3
  10  -7  -5   48.90    4.27   3
 -10   7   5   53.79    4.87   2
  10   7  -5   55.61    4.71   3
 -10  -7   5   50.54    4.77   1
   9  -7  -5    3.53    1.62   3
  -9   7   5    1.57    1.70   2
   9   7  -5    2.25    2.07   3
  -9  -7   5    3.36    1.99   1
  -8  -7   5   45.35    4.09   1
   8   7  -5   40.74    4.42   3
   8  -7  -5   38.93    3.42   3
  -8   7   5   41.71    3.85   2
   7   7  -5   34.59    3.86   3
  -7  -7   5   34.40    3.71   1
  -7   7   5   32.02    3.33   2
   7  -7  -5   32.01    3.06   3
   6   7  -5   59.03    4.26   3
  -6  -7   5   63.98    4.25   1
  -6   7   5   57.31    4.16   2
   6  -7  -5   58.67    3.94   3
   5  -7  -5   72.63    4.22   3
  -5  -7   5   62.08    4.09   1
   5   7  -5   70.10    4.47   3
  -5   7   5   64.69    4.21   2
   4   7  -5  273.47    8.61   3
  -4   7   5  260.17    7.80   2
  -4  -7   5  264.67    7.88   1
   4  -7  -5  276.74    8.15   3
   3  -7  -5   53.44    3.41   3
  -3   7   5   54.67    3.37   2
  -3  -7   5   58.21    3.20   1
   3   7  -5   60.53    3.94   3
  -2   7   5    2.36    1.03   2
  -2  -7   5    2.65    0.74   1
   2   7  -5    1.42    1.31   3
   1   7  -5   86.75    3.66   2
  -1   7   5   81.46    3.50   2
  -1  -7   5   82.30    3.30   1
  -1   7   5   79.19    4.40   3
   1   7  -5   77.77    4.15   3
   0   7  -5  195.03    6.34   3
   0   7   5  182.17    6.62   3
   0   7  -5  182.45    5.52   2
   0  -7  -5  185.07    5.06   1
   1   7   5    9.28    2.20   3
  -1   7  -5    7.69    1.57   2
  -1  -7  -5   10.38    1.38   1
  -1   7  -5    9.97    1.76   3
  -2   7  -5  456.06   10.88   3
  -2  -7  -5  465.62    9.88   1
  -2   7  -5  457.10   10.35   2
   2   7   5  457.52   11.25   3
  -3  -7  -5   11.77    1.59   1
  -3   7  -5    8.63    2.00   3
   3   7   5   10.01    2.06   3
  -3   7  -5    9.76    1.87   2
  -4   7  -5   35.03    2.97   2
   4  -7   5   33.18    2.65   3
   4   7   5   30.95    3.32   3
  -4  -7  -5   30.60    2.71   1
   5  -7   5   18.76    2.40   3
  -5   7  -5   14.08    2.34   2
  -5  -7  -5   15.06    2.28   1
   5   7   5   16.72    2.50   3
   6  -7   5  257.61    8.00   3
   6   7   5  243.04    8.43   3
  -6   7  -5  249.71    8.62   2
  -6  -7  -5  241.71    8.24   1
   7   7   5    4.27    1.94   3
   7  -7   5    6.48    1.55   3
  -7  -7  -5    3.06    1.53   1
  -7   7  -5    5.34    1.94   2
   8  -7   5   36.18    3.14   3
  -8  -7  -5   33.59    3.33   1
   8   7   5   39.83    4.15   3
  -8   7  -5   40.00    3.84   2
  -9  -7  -5   11.16    2.67   1
   9   7   5    9.86    2.47   3
   9  -7   5   12.89    2.28   3
  -9   7  -5   13.67    2.79   2
  10   7   5    8.35    2.48   3
 -10   7  -5    8.83    2.75   2
 -10  -7  -5    9.27    2.69   1
  10  -7   5   10.24    2.34   3
  11   7   5    4.88    2.00   3
 -11  -7  -5    1.95    1.97   1
 -11   7  -5    4.26    2.84   2
  11  -7   5    6.94    2.06   3
  11   8  -5    4.20    2.14   3
  11  -8  -5    7.08    1.80   3
 -11  -8   5    0.93    1.73   1
 -11   8   5    3.24    1.54   2
 -10  -8   5    3.34    2.34   1
  10  -8  -5    7.13    2.31   3
  10   8  -5    3.29    2.31   3
 -10   8   5    8.34    2.66   2
   9   8  -5    7.30    2.79   3
  -9   8   5    8.10    2.43   2
  -9  -8   5    4.71    2.33   1
   9  -8  -5    6.53    1.98   3
  -8   8   5   95.03    5.87   2
   8  -8  -5  100.19    5.81   3
  -8  -8   5   98.07    6.04   1
   8   8  -5   98.36    6.21   3
  -7   8   5    2.57    1.51   2
  -7  -8   5    0.16    1.20   1
   7   8  -5    1.26    1.67   3
   7  -8  -5    4.90    1.68   3
  -6  -8   5   39.00    3.48   1
  -6   8   5   43.47    3.65   2
   6  -8  -5   38.28    3.35   3
   6   8  -5   41.50    3.91   3
   5   8  -5    0.20    1.50   3
  -5  -8   5    2.98    1.49   1
  -5   8   5    2.52    1.32   2
   5  -8  -5    4.11    1.51   3
  -4  -8   5   19.52    2.57   1
   4   8  -5   21.75    3.21   3
   4  -8  -5   23.47    2.82   3
  -4   8   5   20.13    2.58   2
  -3  -8   5   36.46    2.73   1
   3   8  -5   34.48    3.42   3
  -3   8   5   26.68    2.78   2
   2   8  -5  319.85    9.64   3
  -2   8   5  319.78    9.91   3
  -2   8   5  315.28    8.29   2
  -2  -8   5  323.83    7.94   1
  -1   8   5   65.96    4.39   3
   1   8  -5   65.34    4.16   3
   0   8   5   41.49    3.49   3
   0   8  -5   40.51    3.50   3
   0   8  -5   46.06    2.98   2
   1   8   5   43.40    3.52   3
  -1   8  -5   47.76    3.67   3
  -1  -8  -5   46.79    2.68   1
  -1   8  -5   42.33    3.04   2
  -2   8  -5   40.10    3.15   2
  -2  -8  -5   40.93    2.69   1
  -2   8  -5   40.88    3.71   3
   2   8   5   37.99    3.30   3
  -3   8  -5    9.12    2.38   3
  -3   8  -5    6.75    1.77   2
   3   8   5    8.88    2.21   3
  -3  -8  -5    5.65    1.61   1
   4   8   5  474.33   12.58   3
  -4  -8  -5  462.67   11.25   1
  -4   8  -5  483.26   11.83   2
  -5   8  -5   19.73    2.68   2
   5   8   5   10.74    2.49   3
  -5  -8  -5   17.10    2.55   1
   5  -8   5   17.68    2.55   3
   6   8   5    2.80    1.79   3
   6  -8   5    6.67    1.62   3
  -6  -8  -5    4.83    1.68   1
  -6   8  -5    9.63    2.16   2
   7  -8   5    4.26    1.53   3
  -7   8  -5    5.19    1.97   2
  -7  -8  -5    5.11    1.78   1
   7   8   5    1.13    1.56   3
  -8   8  -5   35.97    4.15   2
  -8  -8  -5   24.75    3.34   1
   8  -8   5   30.60    3.40   3
   8   8   5   22.99    3.49   3
  -9  -8  -5    6.68    2.48   1
  -9   8  -5    8.88    2.54   2
   9   8   5    8.97    2.67   3
   9  -8   5   11.79    2.40   3
 -10  -8  -5   27.60    4.20   1
  10   8   5   34.23    4.47   3
 -10   8  -5   41.24    4.51   2
  10  -8   5   35.41    4.02   3
 -10   9   5   45.85    4.34   2
  10  -9  -5   40.84    3.94   3
 -10  -9   5   44.87    5.15   1
  10   9  -5   60.15    5.74   3
  -9  -9   5    3.12    2.38   1
   9   9  -5    2.04    2.35   3
   9  -9  -5    5.39    1.93   3
  -9   9   5    7.98    2.29   2
   8   9  -5    3.53    2.38   3
  -8  -9   5    4.52    2.26   1
  -8   9   5    8.42    2.44   2
   8  -9  -5    6.45    1.97   3
  -7   9   5    0.50    1.50   2
   7   9  -5   -0.33    1.83   3
   7  -9  -5    2.39    1.48   3
  -7  -9   5    4.27    2.02   1
  -6   9   5   19.30    2.65   2
  -6  -9   5   20.05    2.94   1
   6   9  -5   13.35    2.88   3
   6  -9  -5   20.65    3.02   3
  -5  -9   5   42.09    3.57   1
   5  -9  -5   44.39    3.71   3
  -5   9   5   46.08    3.61   2
   5   9  -5   43.12    4.48   3
  -4  -9   5  124.46    5.63   1
  -4   9   5  111.86    5.30   2
   4   9  -5  101.63    5.87   3
  -3   9   5    6.16    2.35   3
   3   9  -5    7.86    2.38   3
  -2   9   5   26.82    3.50   3
   2   9  -5   27.67    3.50   3
   1   9  -5    1.82    1.66   3
  -1   9   5    1.39    1.57   3
   0   9  -5   46.11    3.97   3
   0   9   5   53.38    4.21   3
  -1   9  -5    8.39    2.36   3
   1   9   5    7.95    2.29   3
   2   9   5   54.50    4.29   3
  -2   9  -5   51.29    4.22   3
  -2   9  -5   57.04    3.70   2
   3   9   5   23.69    3.35   3
  -3   9  -5   27.15    2.65   2
  -3  -9  -5   26.07    2.79   1
  -4   9  -5    3.01    1.26   2
   4   9   5    0.95    1.49   3
  -4  -9  -5    1.29    1.35   1
  -4   9  -5    1.31    1.81   3
  -5  -9  -5   35.59    3.20   1
  -5   9  -5   37.13    3.46   2
   5   9   5   33.99    4.09   3
  -5   9  -5   17.42    3.12   3
  -6   9  -5  142.45    6.75   2
   6   9   5  131.69    7.00   3
  -6  -9  -5  142.91    6.68   1
   6  -9   5  139.60    6.44   3
  -7   9  -5   16.94    3.01   2
   7  -9   5   18.58    2.72   3
   7   9   5   22.42    3.68   3
  -7  -9  -5   16.18    2.82   1
  -8  -9  -5   10.38    2.51   1
  -8   9  -5   14.42    2.79   2
   8  -9   5   13.28    2.64   3
   8   9   5   12.57    2.91   3
  -9  -9  -5    2.08    2.22   1
  -9   9  -5    7.17    2.35   2
   9   9   5    5.31    2.12   3
   9  -9   5    6.61    2.08   3
  -8  10   5   34.37    4.19   2
   8  10  -5   28.39    4.42   3
  -8 -10   5   25.82    4.03   1
   8 -10  -5   33.69    3.81   3
   7 -10  -5   37.43    3.70   3
  -7 -10   5   38.87    4.43   1
  -7  10   5   41.85    4.04   2
   7  10  -5   41.76    5.23   3
  -6 -10   5   11.74    2.58   1
   6  10  -5   11.32    3.10   3
  -6  10   5   11.05    2.42   2
   6 -10  -5   14.93    2.63   3
   5  10  -5    2.35    2.21   3
  -5  10   5    8.35    1.81   2
   4  10  -5    1.15    1.97   3
  -4  10   5    1.41    2.24   3
  -3  10   5   35.16    4.58   3
   3  10  -5   39.19    4.43   3
  -2  10   5   33.44    4.36   3
   2  10  -5   39.53    4.43   3
   1  10  -5    1.96    1.85   3
  -1  10   5    3.56    1.99   3
   0  10   5   19.12    3.18   3
   0  10  -5   15.89    3.18   3
  -1  10  -5    4.07    2.09   3
   1  10   5    3.22    2.05   3
   2  10   5    7.33    2.43   3
  -2  10  -5    7.70    2.65   3
  -3  10  -5   11.73    2.71   3
   3  10   5   20.74    3.45   3
  -3  10  -5   28.64    2.75   2
  -4  10  -5   38.86    3.38   2
   4  10   5   41.80    4.63   3
  -4  10  -5   20.92    3.31   3
   5  10   5   42.97    4.79   3
  -5 -10  -5   39.90    3.62   1
  -5  10  -5   47.32    4.07   2
  -6 -10  -5    6.79    2.15   1
  -6  10  -5   15.93    2.93   2
   6  10   5    7.06    2.51   3
  -6  10  -5    3.90    2.64   3
  -7  10  -5   13.62    2.90   2
  -7 -10  -5    9.21    2.63   1
   8 -10   5   22.03    3.13   3
  -8 -10  -5    7.17    2.61   1
  -8  10  -5   18.09    3.03   2
   8  10   5   16.43    3.13   3
  -7  11   5    3.26    1.93   2
   7  11  -5    4.95    2.79   3
   6  11  -5    1.28    2.39   3
  -6  11   5   -0.15    2.85   3
  -5  11   5   72.63    6.21   3
   5  11  -5   63.41    5.47   3
  -4  11   5    9.65    3.57   3
   4  11  -5    5.79    2.78   3
   3  11  -5   -0.04    2.24   3
  -3  11   5   -0.97    2.37   3
   2  11  -5    4.41    2.57   3
  -2  11   5    5.38    3.42   3
   1  11  -5   -0.38    2.15   3
  -1  11   5    2.54    1.98   3
   0  11   5   21.93    3.94   3
   0  11  -5   19.99    3.94   3
  -1  11  -5   41.73    5.25   3
   1  11   5   50.47    5.24   3
   2  11   5    6.54    2.65   3
  -2  11  -5    5.52    2.88   3
   3  11   5   15.07    3.27   3
  -3  11  -5    9.75    2.98   3
  -4  11  -5    0.96    2.49   3
   4  11   5   -1.30    1.48   3
  -5  11  -5   11.12    3.72   3
   5  11   5   14.94    3.44   3
  -5  11  -5   21.24    3.27   2
  -6  11  -5    2.50    2.87   3
   6  11   5    5.67    2.19   3
  -6  11  -5    6.93    2.11   2
   4  12  -5    2.81    2.47   3
  -4  12   5    1.75    2.63   3
   3  12  -5   28.79    4.81   3
  -3  12   5   28.05    4.10   3
  -2  12   5    1.35    2.91   3
   2  12  -5    3.08    2.77   3
   1  12  -5   61.80    5.83   3
  -1  12   5   49.14    5.81   3
   0  12  -5    8.60    3.46   3
   0  12   5    9.46    3.12   3
  -1  12  -5    1.69    2.94   3
   1  12   5    2.59    2.05   3
   2  12   5   17.25    3.39   3
  -2  12  -5    9.93    3.63   3
  -3  12  -5   14.06    3.69   3
   3  12   5   20.52    3.56   3
   4  12   5    3.49    2.02   3
  -4  12  -5    4.39    2.93   3
  14   0  -6   47.20    4.17   3
 -13   0   6    5.88    1.99   2
  13   0  -6    1.94    1.62   3
 -12   0   6   10.02    2.32   2
 -12   0   6   13.22    2.35   1
  12   0  -6    6.02    2.05   3
 -11   0   6    0.83    1.13   1
 -11   0   6    2.74    1.52   2
  11   0  -6    1.16    1.09   3
 -10   0   6  115.54    5.60   2
  10   0  -6  111.89    5.55   3
 -10   0   6  115.03    5.33   1
  -9   0   6    1.56    1.16   2
  -9   0   6    0.16    0.75   1
   9   0  -6   -1.06    0.69   3
  -8   0   6  290.58    8.21   2
  -8   0   6  270.59    7.80   1
   8   0  -6  282.95    8.05   3
   7   0  -6    1.41    0.76   3
  -7   0   6    0.28    0.90   1
  -7   0   6   -0.50    0.93   2
   6   0  -6  133.89    4.73   2
   6   0  -6  144.15    4.75   3
  -6   0   6  133.35    4.78   1
   5   0  -6    0.51    0.46   3
  -5   0   6    0.72    0.69   1
   5   0  -6    0.33    0.68   2
   4   0  -6  561.17    9.57   3
   4   0  -6  564.94    9.95   2
  -4   0   6  559.43    9.96   1
   3   0  -6   -0.81    0.48   2
   3   0  -6   -0.28    0.45   3
  -3   0   6   -0.25    0.51   1
  -2   0   6  703.80   10.80   1
   2   0  -6  699.17    9.91   3
   2   0  -6  717.35   10.96   2
  -1   0   6    0.18    0.33   1
   1   0  -6    0.56    0.34   2
   1   0  -6    0.19    0.15   3
  -1   0   6    0.01    0.24   4
   0   0  -6 1669.65   21.69   2
   0   0  -6 1702.46   21.37   1
  -1   0  -6    0.22    0.29   2
  -1   0  -6   -0.13    0.27   1
  -2   0  -6  307.68    5.64   1
  -2   0  -6  301.64    5.44   2
   2   0   6  305.35    4.69   3
   3   0   6   -0.74    0.35   3
  -3   0  -6    0.47    0.41   2
  -3   0  -6   -0.84    0.31   1
   4   0   6  142.40    3.65   3
  -4   0  -6  140.74    3.97   1
  -4   0  -6  140.46    3.80   2
  -5   0  -6   -0.23    0.48   1
   5   0   6   -0.66    0.42   3
  -5   0  -6    1.36    0.58   2
  -6   0  -6   30.19    1.94   2
   6   0   6   28.31    2.04   3
  -6   0  -6   29.71    2.11   1
  -7   0  -6    3.49    1.02   2
   7   0   6    1.84    0.87   3
  -7   0  -6    0.33    0.85   1
  -8   0  -6  956.94   16.81   1
  -8   0  -6  976.60   16.87   2
   8   0   6  954.98   16.32   3
  -9   0  -6    1.11    0.95   2
  -9   0  -6    0.76    0.91   1
   9   0   6    0.33    0.76   3
 -10   0  -6    3.66    1.43   2
 -10   0  -6    2.08    1.13   1
  10   0   6    2.04    1.12   3
  11   0   6    1.70    1.03   3
 -11   0  -6    0.72    1.06   1
 -12   0  -6   31.75    3.44   1
  12   0   6   29.88    3.42   3
  13   0   6    1.96    1.46   3
  14   0   6   37.13    3.63   3
 -14   1   6    3.36    2.54   2
 -14  -1   6    5.19    1.83   1
  14   1  -6    4.55    1.69   3
  14  -1  -6    5.54    1.73   3
 -13  -1   6    9.09    2.43   1
  13  -1  -6    9.67    2.39   3
 -13   1   6   12.19    3.04   2
  13   1  -6    8.15    2.16   3
  12   1  -6   91.94    5.68   3
  12  -1  -6  101.66    5.77   3
 -12   1   6   98.55    5.81   2
 -12  -1   6   90.75    5.50   1
 -11  -1   6    8.43    1.87   1
  11   1  -6    6.02    1.88   3
 -11   1   6   11.71    1.95   1
  11  -1  -6   11.91    2.23   3
 -11  -1   6   14.50    2.15   2
 -11   1   6   11.57    2.36   2
  10  -1  -6   52.82    3.80   3
  10   1  -6   48.22    3.68   3
 -10  -1   6   56.63    3.79   2
 -10  -1   6   56.31    3.88   1
 -10   1   6   53.78    3.49   1
 -10   1   6   54.35    3.94   2
   9   1  -6    4.93    1.55   3
  -9   1   6    4.63    1.54   1
  -9  -1   6    7.77    1.69   2
  -9  -1   6    7.43    1.61   1
   9  -1  -6    6.67    1.64   3
  -9   1   6    5.54    1.62   2
  -8  -1   6   30.87    2.74   1
  -8   1   6   29.14    2.71   2
  -8  -1   6   28.15    2.49   2
   8   1  -6   27.30    2.57   3
  -8   1   6   29.35    2.46   1
   8  -1  -6   30.14    2.59   3
   7  -1  -6   36.28    2.70   3
  -7  -1   6   41.23    2.92   1
   7   1  -6   42.61    2.83   3
  -7   1   6   37.15    2.87   2
  -7   1   6   38.94    2.69   1
  -6  -1   6  963.49   16.67   1
  -6   1   6  971.31   15.85   1
   6   1  -6 1015.58   16.32   3
   6  -1  -6  979.67   15.98   3
  -6   1   6  981.73   17.14   2
   6   1  -6  984.62   15.93   2
  -5   1   6  329.76    7.26   1
   5  -1  -6  334.32    7.23   3
   5   1  -6  338.66    7.47   3
  -5  -1   6  330.95    7.78   1
   5   1  -6  330.86    7.09   2
   5  -1  -6  321.19    7.48   2
  -4   1   6  144.39    4.09   1
   4   1  -6  140.21    4.16   3
   4  -1  -6  139.00    4.30   2
   4   1  -6  133.82    3.99   2
   4  -1  -6  141.79    4.08   3
  -4  -1   6  138.27    4.42   1
   3  -1  -6  338.92    6.27   3
   3   1  -6  325.88    6.53   2
   3   1  -6  334.73    6.41   3
  -3   1   6  330.94    6.48   1
   3  -1  -6  343.34    6.87   2
  -3  -1   6  344.92    7.09   1
  -2   1   6  147.14    3.60   1
  -2   1   6  154.02    3.14   4
   2   1  -6  150.93    3.75   2
   2  -1  -6  152.79    3.45   3
   2   1  -6  153.33    3.44   3
   2  -1  -6  147.40    3.74   2
  -2  -1   6  154.03    4.00   1
   1  -1  -6  125.46    3.00   1
   1   1  -6  118.46    2.58   3
   1  -1  -6  117.82    3.07   2
   1  -1  -6  123.59    2.66   3
  -1  -1   6  119.35    3.17   1
   1   1  -6  125.65    3.21   2
   0   1  -6  310.20    4.50   3
   0  -1  -6  306.41    4.63   3
   0  -1  -6  309.53    5.43   1
   0   1  -6  312.96    5.65   2
   0  -1  -6  300.67    5.24   2
   1   1   6   16.47    0.88   3
  -1   1  -6   15.57    1.12   2
  -1  -1  -6   15.02    1.04   1
  -1  -1  -6   18.52    0.93   2
  -1   1  -6   15.90    0.95   1
   2   1   6  403.74    6.32   3
  -2  -1  -6  393.29    7.07   1
  -2   1  -6  404.57    7.09   2
   2  -1   6  410.15    5.88   3
  -2  -1  -6  413.19    6.43   2
  -2   1  -6  422.36    6.68   1
  -3   1  -6  292.25    6.13   2
  -3  -1  -6  297.59    5.28   2
   3   1   6  298.17    5.54   3
   3  -1   6  302.44    5.18   3
  -3  -1  -6  293.71    6.14   1
  -3   1  -6  298.65    5.56   1
  -4  -1  -6  521.97    9.47   1
  -4  -1  -6  524.78    8.49   2
   4   1   6  514.31    8.80   3
   4  -1   6  518.29    8.41   3
  -4   1  -6  514.91    8.72   1
  -4   1  -6  521.48    9.45   2
  -5  -1  -6  283.19    5.88   2
   5  -1   6  279.76    6.01   3
  -5  -1  -6  291.12    6.78   1
  -5   1  -6  275.45    6.11   1
   5   1   6  275.71    6.37   3
  -5   1  -6  279.37    6.72   2
   6   1   6  744.60   12.85   3
  -6   1  -6  735.07   13.28   2
  -6   1  -6  776.69   12.74   1
  -6  -1  -6  751.89   13.60   1
   6  -1   6  757.60   12.55   3
  -6  -1  -6  748.83   12.36   2
   7  -1   6   51.39    2.89   3
  -7  -1  -6   51.72    2.65   2
  -7  -1  -6   46.81    3.05   1
   7   1   6   53.83    3.11   3
  -7   1  -6   46.83    2.78   1
  -7   1  -6   51.87    3.13   2
   8  -1   6   24.76    2.31   3
  -8   1  -6   25.83    2.20   1
  -8  -1  -6   26.66    2.01   2
  -8   1  -6   25.35    2.40   2
   8   1   6   26.09    2.65   3
  -8  -1  -6   23.82    2.35   1
  -9   1  -6    1.78    1.24   2
   9  -1   6    1.04    0.87   3
   9   1   6    1.24    0.90   3
  -9  -1  -6    1.22    1.04   1
  -9   1  -6   -0.51    0.84   1
  -9  -1  -6    3.51    1.03   2
 -10   1  -6   82.48    4.31   1
 -10   1  -6   79.58    4.65   2
  10   1   6   75.19    4.29   3
  10  -1   6   79.62    4.30   3
 -10  -1  -6   78.40    4.55   1
  11  -1   6   17.34    2.37   3
 -11  -1  -6   14.61    2.36   1
  11   1   6   14.87    2.40   3
 -11   1  -6   21.99    2.84   2
  12  -1   6   36.51    3.41   3
 -12   1  -6   40.11    3.78   2
  12   1   6   35.92    3.42   3
 -12  -1  -6   35.24    3.75   1
  13  -1   6    1.71    1.28   3
 -13  -1  -6    1.27    1.66   1
  13   1   6    2.54    1.44   3
  14  -1   6   11.50    2.43   3
  14   1   6    9.08    2.29   3
  14  -2  -6   34.22    3.95   3
 -14   2   6   33.97    4.85   2
 -14  -2   6   33.60    4.04   1
  14   2  -6   36.45    4.13   3
  13  -2  -6   -0.70    1.06   3
 -13   2   6    2.20    2.28   2
 -13  -2   6    3.29    1.90   1
  13   2  -6    3.45    1.46   3
 -12   2   6    7.30    2.13   2
  12  -2  -6    6.40    2.07   3
 -12  -2   6    7.49    2.02   1
  12   2  -6    6.05    2.02   3
  11  -2  -6    0.65    1.25   3
 -11   2   6    1.97    1.70   2
 -11  -2   6    3.14    1.58   1
  11   2  -6    3.61    1.66   3
 -10  -2   6   75.52    4.60   1
 -10   2   6   71.44    4.57   2
  10  -2  -6   73.91    4.55   3
  10   2  -6   69.30    4.51   3
 -10  -2   6   72.03    4.19   2
  -9   2   6   47.64    3.73   2
   9  -2  -6   50.62    3.52   3
  -9   2   6   43.59    2.95   1
  -9  -2   6   47.85    3.36   2
   9   2  -6   48.24    3.49   3
  -9  -2   6   46.21    3.60   1
  -8   2   6  393.18   10.34   2
  -8  -2   6  404.43   10.51   1
  -8  -2   6  391.72    9.43   2
   8   2  -6  394.51   10.32   3
  -8   2   6  399.10    9.17   1
   8  -2  -6  387.41    9.75   3
   7   2  -6    8.67    1.55   2
  -7  -2   6    6.50    1.57   1
  -7   2   6    9.99    1.44   1
   7  -2  -6    6.49    1.49   3
   7   2  -6   10.22    1.66   3
  -7   2   6    3.84    1.42   2
   6  -2  -6    2.62    0.93   3
  -6  -2   6    2.19    0.98   1
   6   2  -6    2.71    0.88   2
  -6   2   6    2.75    1.07   2
   6   2  -6    4.01    1.14   3
  -6   2   6    4.13    0.94   1
  -5   2   6  127.52    4.00   1
  -5   2   6  130.60    4.85   2
   5  -2  -6  126.31    4.26   3
  -5  -2   6  131.49    4.81   1
   5   2  -6  124.98    4.01   2
   5   2  -6  124.09    4.39   3
  -4   2   6 1018.66   16.28   2
  -4  -2   6  986.11   16.16   1
   4  -2  -6  999.73   15.05   3
   4   2  -6  995.93   14.82   2
   4   2  -6  996.52   15.45   3
  -4   2   6 1014.62   14.83   1
   3  -2  -6 1943.45   25.28   3
  -3  -2   6 1982.96   26.84   1
  -3   2   6 1984.61   25.42   1
   3   2  -6 1963.32   25.94   2
   3  -2  -6 1961.51   26.60   2
   3   2  -6 1954.12   25.52   3
   2  -2  -6 1907.84   24.95   2
   2   2  -6 1878.21   23.77   3
   2  -2  -6 1863.17   23.85   3
   2   2  -6 1882.58   24.66   2
  -2  -2   6 1873.68   25.10   1
   1  -2  -6  453.59    7.25   1
  -1  -2   6  457.22    7.82   1
   1  -2  -6  451.91    7.21   3
   1   2  -6  447.99    7.65   2
   1   2  -6  443.74    7.19   3
   1  -2  -6  447.85    7.49   2
   0  -2  -6  131.84    3.26   1
   0  -2  -6  136.13    3.16   3
   0   2  -6  135.26    3.46   2
   0  -2   6  136.25    3.27   1
   0  -2  -6  134.27    2.98   2
   0   2  -6  131.39    2.89   3
  -1  -2  -6   41.31    1.29   2
  -1   2  -6   35.94    1.81   2
  -1  -2  -6   35.85    1.71   1
   1   2   6   37.63    1.65   3
   2  -2   6 3395.22   39.42   3
  -2   2  -6 3478.23   40.44   1
  -2  -2  -6 3389.48   41.55   1
   2   2   6 3299.94   39.98   3
  -2   2  -6 3202.51   42.12   2
  -2  -2  -6 3359.94   41.14   2
  -3  -2  -6    1.25    0.60   1
   3   2   6    1.87    0.68   3
  -3   2  -6    1.22    0.45   1
   3  -2   6    0.73    0.46   3
  -3   2  -6    0.31    0.55   2
  -4   2  -6  737.89   12.79   2
   4   2   6  743.65   11.92   3
  -4  -2  -6  750.15   12.65   1
  -4  -2  -6  713.45   10.36   2
   4  -2   6  733.62   11.17   3
  -4   2  -6  748.89   11.01   1
  -5  -2  -6   77.50    3.48   1
  -5   2  -6   78.39    3.47   2
  -5  -2  -6   80.02    2.43   2
   5  -2   6   79.76    3.00   3
  -5   2  -6   80.02    2.74   1
   5   2   6   78.15    3.38   3
  -6   2  -6  120.48    3.75   1
   6  -2   6  128.90    4.22   3
   6   2   6  121.90    4.49   3
  -6  -2  -6  122.93    3.49   2
  -6   2  -6  125.25    4.77   2
  -6  -2  -6  117.60    4.57   1
  -7   2  -6   56.67    3.37   2
  -7   2  -6   53.66    2.68   1
   7   2   6   61.28    3.42   3
   7  -2   6   56.07    3.05   3
  -7  -2  -6   61.58    2.59   2
  -7  -2  -6   63.37    3.68   1
  -8   2  -6  375.18    9.91   2
  -8   2  -6  400.97    8.62   1
   8   2   6  367.93    9.41   3
   8  -2   6  373.54    8.98   3
  -8  -2  -6  379.87   10.07   1
  -9  -2  -6   97.21    5.03   1
   9   2   6  102.67    4.90   3
   9  -2   6   98.72    4.55   3
  -9   2  -6   98.65    5.10   2
 -10  -2  -6   47.13    3.74   1
  10  -2   6   44.76    3.19   3
  10   2   6   37.42    3.17   3
 -10   2  -6   42.08    3.64   2
  11  -2   6   32.46    2.98   3
 -11  -2  -6   35.86    3.48   1
 -11   2  -6   33.89    3.48   2
  11   2   6   34.98    3.39   3
  12   2   6   24.66    3.31   3
 -12  -2  -6   18.82    2.88   1
  12  -2   6   26.85    3.29   3
 -12   2  -6   25.79    3.67   2
  13  -2   6   25.89    3.24   3
 -13  -2  -6   16.93    3.01   1
 -13   2  -6   22.59    3.86   2
  13   2   6   20.88    3.22   3
  13   3  -6    5.67    2.15   3
  13  -3  -6    8.11    2.20   3
 -13  -3   6    7.88    2.36   1
 -13   3   6    7.73    2.80   2
  12  -3  -6   31.51    3.77   3
 -12  -3   6   24.88    3.55   1
 -12   3   6   27.20    4.05   2
  12   3  -6   34.96    3.94   3
  11  -3  -6   48.32    3.97   3
  11   3  -6   55.22    4.44   3
 -11   3   6   50.53    4.31   2
 -11  -3   6   56.87    4.64   1
  10  -3  -6  123.10    5.95   3
 -10   3   6  115.90    6.12   2
 -10  -3   6  122.18    6.17   1
  10   3  -6  116.64    5.96   3
  -9  -3   6    7.44    1.83   1
  -9   3   6    6.12    2.01   2
   9   3  -6    8.26    2.00   3
   9  -3  -6    6.54    1.73   3
  -8  -3   6   64.90    4.09   1
  -8   3   6   64.69    4.16   2
   8   3  -6   58.22    3.82   3
   8  -3  -6   60.47    3.77   3
   7   3  -6  176.46    6.35   3
   7  -3  -6  172.96    6.02   3
  -7   3   6  173.04    6.49   2
   7   3  -6  181.55    5.31   2
  -7   3   6  188.16    5.24   1
  -7  -3   6  167.84    6.32   1
   6   3  -6  211.87    5.56   2
   6  -3  -6  207.02    6.33   3
  -6  -3   6  214.07    6.88   1
  -6   3   6  216.68    5.35   1
   6   3  -6  219.12    6.56   3
  -6   3   6  197.63    6.56   2
   5   3  -6   68.53    2.83   2
  -5   3   6   62.18    2.61   1
   5  -3  -6   64.55    3.07   3
  -5   3   6   71.05    3.63   2
  -5  -3   6   72.21    3.58   1
   5   3  -6   68.77    3.32   3
   4  -3  -6  177.91    5.08   3
   4   3  -6  186.05    4.77   2
  -4  -3   6  189.94    5.72   1
  -4   3   6  186.23    4.46   1
  -4   3   6  180.76    5.67   2
   4   3  -6  185.81    5.39   3
  -3   3   6   13.59    1.19   1
   3   3  -6   14.69    1.43   2
  -3  -3   6   13.53    1.56   1
   3   3  -6   17.48    1.57   3
  -3   3   6   12.47    1.62   2
  -3   3   6   13.13    0.99   4
   3  -3  -6   22.77    1.74   3
  -2   3   6  297.63    6.49   2
  -2  -3   6  296.01    6.66   1
   2   3  -6  307.97    6.42   3
   2  -3  -6  297.87    5.43   1
   2   3  -6  298.15    6.01   2
   2  -3  -6  298.13    6.25   3
  -1  -3   6  947.88   14.16   1
   1  -3  -6  960.08   13.41   1
   1   3  -6  945.07   14.11   2
   1  -3  -6  955.04   13.89   3
   1   3  -6  984.87   13.88   3
   0   3  -6  476.65    7.88   3
   0  -3  -6  480.18    8.07   1
   0   3  -6  488.16    8.54   2
   0  -3  -6  486.02    7.52   2
   0   3   6  472.98    8.40   3
   0  -3   6  486.27    8.02   1
   1   3   6  301.11    6.13   3
  -1  -3  -6  305.79    4.82   2
   1  -3   6  299.42    5.26   1
  -1   3  -6  294.35    6.26   2
  -1   3  -6  293.82    5.73   3
  -1  -3  -6  300.43    6.06   1
   2  -3   6  354.78    4.88   4
   2   3   6  355.98    7.03   3
  -2  -3  -6  355.14    7.13   1
   2  -3   6  350.56    5.69   1
   2  -3   6  362.37    6.49   3
  -2   3  -6  342.73    7.24   2
   3  -3   6   33.09    1.79   3
  -3   3  -6   33.20    1.35   1
  -3  -3  -6   34.22    2.15   1
   3   3   6   34.91    2.16   3
  -3   3  -6   33.49    2.16   2
   4  -3   6 1592.38   21.48   3
   4   3   6 1578.25   22.28   3
  -4  -3  -6 1614.11   23.19   1
  -4   3  -6 1573.47   23.52   2
  -4   3  -6 1572.30   20.20   1
   5  -3   6   98.72    3.59   3
   5   3   6  108.40    4.35   3
  -5   3  -6  104.47    4.33   2
  -5  -3  -6  102.72    4.17   1
  -5  -3  -6  102.49    2.38   2
  -5   3  -6   91.53    2.81   1
  -6  -3  -6  189.99    6.37   1
   6   3   6  194.68    6.12   3
  -6   3  -6  202.18    6.48   2
   6  -3   6  192.38    5.62   3
  -6   3  -6  203.06    4.71   1
   7   3   6  133.90    5.33   3
  -7  -3  -6  130.22    5.44   1
  -7   3  -6  131.00    5.48   2
   7  -3   6  126.37    4.68   3
   8  -3   6   12.33    1.88   3
   8   3   6   12.44    2.06   3
  -8   3  -6   10.26    1.96   2
  -8  -3  -6   12.15    2.17   1
   9  -3   6  101.44    4.66   3
  -9  -3  -6   98.35    5.13   1
  -9   3  -6  102.20    5.38   2
   9   3   6   94.96    4.99   3
 -10  -3  -6   52.37    4.04   1
  10  -3   6   63.98    3.91   3
  10   3   6   62.14    4.21   3
 -10   3  -6   62.93    4.55   2
  11  -3   6   68.53    4.35   3
 -11  -3  -6   70.34    4.99   1
 -11   3  -6   71.14    5.07   2
  11   3   6   74.77    4.86   3
  12  -3   6   30.00    3.42   3
  12   3   6   35.01    4.13   3
 -12   3  -6   30.19    3.96   2
 -12  -3  -6   26.32    3.52   1
  13   3   6    2.33    2.00   3
 -13   3  -6    2.19    2.48   2
  13  -3   6    2.55    1.35   3
 -13  -3  -6    2.24    1.59   1
 -13  -4   6   22.36    3.37   1
 -13   4   6   17.53    3.70   2
  13  -4  -6   26.65    3.52   3
  13   4  -6   20.45    3.38   3
 -12  -4   6   17.00    3.01   1
 -12   4   6   12.38    3.13   2
  12  -4  -6   11.44    2.45   3
  12   4  -6   10.89    2.62   3
  11   4  -6   15.71    2.84   3
 -11   4   6   17.45    3.22   2
 -11  -4   6   17.21    2.98   1
  11  -4  -6   15.43    2.69   3
 -10  -4   6   20.26    3.08   1
  10   4  -6   16.58    2.66   3
  10  -4  -6   21.98    2.93   3
 -10   4   6   18.94    3.07   2
  -9   4   6   77.72    4.92   2
   9   4  -6   81.20    4.90   3
  -9  -4   6   83.90    5.03   1
   9  -4  -6   76.93    4.56   3
  -8   4   6  157.83    6.73   2
  -8  -4   6  155.60    6.65   1
   8   4  -6  156.08    6.46   3
   8  -4  -6  160.45    6.29   3
   7  -4  -6   84.84    4.26   3
  -7   4   6   81.89    4.53   2
   7   4  -6   94.19    4.80   3
  -7  -4   6   92.44    4.89   1
  -6   4   6    2.17    1.35   2
   6  -4  -6    4.62    1.33   3
  -6  -4   6    4.94    1.32   1
   6   4  -6    6.44    1.43   3
   6   4  -6    3.90    1.01   2
  -5   4   6  212.28    6.80   2
   5   4  -6  213.07    5.32   2
  -5   4   6  217.90    4.97   1
   5   4  -6  223.74    6.68   3
   5  -4  -6  222.93    6.38   3
  -5  -4   6  219.25    6.85   1
   4   4  -6  314.80    6.59   2
   4  -4  -6  319.02    7.48   3
  -4  -4   6  323.85    8.12   1
  -4   4   6  314.20    8.07   2
  -4   4   6  317.57    6.07   1
   4   4  -6  316.56    7.75   3
  -3  -4   6  506.14   10.10   1
  -3   4   6  487.08    6.86   4
  -3   4   6  496.55    9.90   2
   3  -4  -6  508.02    9.74   3
   3   4  -6  496.53    9.83   3
  -3   4   6  488.80    8.05   1
   3   4  -6  492.27    8.78   2
  -2  -4   6  706.89   12.23   1
   2  -4  -6  699.76   10.45   1
   2   4  -6  724.83   12.17   3
   2  -4  -6  706.45   11.93   3
  -2   4   6  728.07   12.28   2
   2   4  -6  715.79   11.49   2
   1  -4  -6  204.58    5.28   3
   1  -4  -6  213.55    4.61   1
   1   4  -6  194.57    5.14   3
   1   4  -6  200.99    4.98   2
  -1  -4   6  201.04    5.02   1
  -1   4   6  197.02    4.91   2
   0   4   6   64.03    2.37   2
   0  -4  -6   65.10    2.47   1
   0   4  -6   63.76    2.73   2
   0   4  -6   66.04    2.69   3
   0  -4   6   70.38    2.49   1
   0   4   6   70.92    3.13   3
  -1  -4  -6    1.18    0.49   1
  -1   4  -6    1.54    0.60   3
   1   4   6    0.81    0.67   3
   1  -4   6    2.37    0.44   1
  -1   4  -6    3.07    0.82   2
   1   4   6    1.76    0.49   2
   2  -4   6  427.14    7.85   3
   2   4   6  415.63    8.50   3
  -2   4  -6  423.83    8.64   2
   2  -4   6  418.43    6.48   1
  -2  -4  -6  413.77    8.27   1
  -3   4  -6   45.23    2.72   2
   3   4   6   48.11    2.75   3
   3  -4   6   50.93    1.46   1
  -3  -4  -6   50.16    2.69   1
   3  -4   6   49.36    2.46   3
  -4   4  -6  166.14    5.59   2
  -4   4  -6  166.68    3.13   1
   4  -4   6  168.15    4.85   3
   4   4   6  165.78    5.35   3
  -4  -4  -6  171.98    5.48   1
   5  -4   6   11.76    1.61   3
   5   4   6   11.36    1.80   3
  -5   4  -6    7.62    1.59   2
  -5  -4  -6   11.53    1.58   1
  -6   4  -6  114.16    5.16   2
  -6  -4  -6  110.39    4.95   1
   6   4   6  133.71    5.24   3
   6  -4   6  136.24    4.67   3
  -7   4  -6   18.07    2.51   2
   7   4   6   19.98    2.61   3
  -7  -4  -6   15.90    2.28   1
   7  -4   6   19.19    2.22   3
  -8  -4  -6   46.68    3.53   1
   8   4   6   51.01    3.70   3
   8  -4   6   48.86    3.20   3
  -8   4  -6   47.02    3.63   2
   9   4   6   29.63    3.39   3
  -9  -4  -6   29.28    3.48   1
  -9   4  -6   26.43    3.27   2
   9  -4   6   26.04    2.49   3
 -10   4  -6   18.24    2.92   2
  10   4   6   18.02    2.75   3
 -10  -4  -6   19.09    2.86   1
  10  -4   6   20.54    2.57   3
  11   4   6    2.51    1.63   3
  11  -4   6    2.21    1.25   3
 -11  -4  -6    1.27    1.51   1
 -11   4  -6    3.12    2.01   2
 -12  -4  -6   17.62    3.12   1
  12  -4   6   20.42    2.94   3
  12   4   6   19.69    3.24   3
 -12   4  -6   15.38    3.48   2
 -13   4  -6   26.37    4.32   2
 -13  -4  -6   27.22    3.67   1
  13   4   6   33.19    4.26   3
 -13   5   6   19.91    3.80   2
 -13  -5   6   16.69    2.84   1
  13   5  -6   22.37    3.41   3
  13  -5  -6   18.72    2.99   3
  12  -5  -6    9.33    2.23   3
 -12  -5   6    7.01    2.21   1
  12   5  -6    2.72    1.69   3
 -12   5   6    3.20    2.41   2
  11  -5  -6   71.18    5.05   3
 -11  -5   6   68.24    5.09   1
  11   5  -6   76.86    5.27   3
 -11   5   6   76.46    5.64   2
 -10   5   6    0.36    1.80   2
 -10  -5   6    2.81    1.56   1
  10  -5  -6    2.24    1.30   3
  10   5  -6    1.63    1.46   3
  -9  -5   6    1.02    1.46   1
   9   5  -6    0.21    1.15   3
  -9   5   6   -0.34    1.41   2
   9  -5  -6    1.59    1.14   3
  -8  -5   6    3.02    1.53   1
  -8   5   6    2.79    1.63   2
   8  -5  -6    4.33    1.56   3
   8   5  -6    4.44    1.75   3
  -7  -5   6  214.32    7.71   1
   7   5  -6  199.15    7.50   3
   7  -5  -6  211.33    7.36   3
  -7   5   6  202.94    7.51   2
  -6   5   6   27.52    2.94   2
   6   5  -6   29.78    2.86   3
   6  -5  -6   27.93    2.49   3
  -6  -5   6   28.76    2.99   1
  -5   5   6   62.58    3.76   2
  -5  -5   6   60.05    3.56   1
   5   5  -6   60.60    2.77   2
   5  -5  -6   56.06    3.34   3
   5   5  -6   59.67    3.61   3
   4  -5  -6   16.70    1.90   3
   4   5  -6   14.24    1.59   2
  -4  -5   6   11.72    1.75   1
   4   5  -6   16.64    2.01   3
  -4   5   6   15.66    2.16   2
   3   5  -6   42.30    2.24   2
  -3   5   6   35.97    2.50   2
   3   5  -6   42.10    2.72   3
   3  -5  -6   42.46    2.70   3
  -3  -5   6   43.97    2.71   1
  -2  -5   6   23.45    1.85   1
   2   5  -6   24.20    1.81   2
   2   5  -6   24.68    1.95   3
  -2   5   6   19.21    1.73   2
   2  -5  -6   25.06    1.40   1
   2  -5  -6   27.58    1.98   3
   1  -5  -6  478.99    8.29   1
   1   5  -6  483.25    9.67   3
  -1  -5   6  464.30    8.87   1
   1   5  -6  484.99    9.16   2
   1  -5  -6  461.95    9.38   3
  -1   5   6  462.74    8.77   2
   0  -5   6  299.25    6.16   1
   0   5  -6  293.70    6.86   2
   0  -5  -6  308.95    6.40   1
   0   5   6  298.12    6.02   2
   0   5   6  301.42    7.51   3
   0   5  -6  295.91    7.09   3
   1  -5   6 1343.20   18.09   1
   1   5   6 1374.67   20.67   3
  -1  -5  -6 1374.78   19.69   1
   1   5   6 1366.56   17.95   2
  -1   5  -6 1324.03   20.19   2
  -1   5  -6 1358.53   20.00   3
  -2  -5  -6  125.00    4.23   1
   2   5   6  125.60    4.67   3
  -2   5  -6  128.18    4.48   3
  -2   5  -6  128.93    4.67   2
   2  -5   6  127.22    2.73   1
  -3  -5  -6  252.75    6.75   1
   3  -5   6  256.11    6.40   3
  -3   5  -6  251.91    7.09   2
   3   5   6  248.37    6.89   3
   4   5   6   86.67    4.11   3
   4  -5   6   83.94    3.61   3
  -4   5  -6   81.67    4.04   2
  -4  -5  -6   88.55    4.06   1
  -5  -5  -6  233.54    7.08   1
   5  -5   6  247.11    6.60   3
   5   5   6  231.63    7.06   3
  -5   5  -6  197.59    6.90   2
  -6   5  -6   28.32    2.78   2
   6  -5   6   31.38    2.55   3
   6   5   6   27.95    2.72   3
  -6  -5  -6   28.60    2.70   1
   7  -5   6    4.54    1.28   3
  -7  -5  -6    1.63    1.30   1
  -7   5  -6    2.94    1.65   2
   7   5   6    1.68    1.33   3
  -8  -5  -6   -0.52    1.12   1
   8   5   6    1.38    1.15   3
  -8   5  -6    0.10    1.51   2
   8  -5   6    0.98    0.90   3
   9   5   6   38.40    3.98   3
   9  -5   6   30.99    2.92   3
  -9   5  -6   33.22    3.70   2
  -9  -5  -6   34.57    3.60   1
 -10   5  -6   11.26    2.54   2
 -10  -5  -6    9.09    2.14   1
  10  -5   6    9.31    2.14   3
  10   5   6   14.87    2.76   3
 -11  -5  -6   47.42    4.35   1
 -11   5  -6   49.98    4.85   2
  11  -5   6   45.17    3.68   3
  11   5   6   47.57    4.20   3
  12   5   6    1.88    1.77   3
 -12  -5  -6   -0.39    1.15   1
  12  -5   6    1.28    1.11   3
 -12   5  -6   -1.32    1.95   2
 -12   6   6    1.17    2.57   2
  12   6  -6    4.44    1.78   3
 -12  -6   6    3.16    1.41   1
  12  -6  -6    4.80    1.62   3
  11   6  -6    9.25    2.56   3
 -11   6   6    7.32    2.95   2
 -11  -6   6    3.15    2.41   1
  11  -6  -6    9.36    2.33   3
 -10  -6   6    4.84    2.18   1
 -10   6   6    6.73    2.32   2
  10  -6  -6    8.07    2.11   3
  10   6  -6    4.91    2.22   3
   9  -6  -6   32.57    3.62   3
  -9   6   6   36.32    3.78   2
   9   6  -6   39.48    4.32   3
  -9  -6   6   35.22    3.85   1
   8  -6  -6    1.73    1.12   3
   8   6  -6    0.91    1.32   3
  -8   6   6    1.02    1.52   2
  -8  -6   6    0.76    1.30   1
   7  -6  -6   23.59    2.83   3
  -7   6   6   23.56    2.92   2
  -7  -6   6   21.87    2.93   1
   7   6  -6   23.78    3.20   3
   6  -6  -6    2.89    1.41   3
   6   6  -6    3.70    1.59   3
  -6  -6   6    1.44    1.43   1
  -6   6   6    3.35    1.71   2
   5   6  -6  187.09    6.83   3
   5  -6  -6  180.94    6.41   3
  -5   6   6  184.31    6.77   2
  -5  -6   6  196.74    7.04   1
   4   6  -6   13.34    2.16   3
   4  -6  -6   18.48    2.27   3
  -4   6   6   15.23    2.24   2
  -4  -6   6   14.75    2.04   1
   3  -6  -6  266.34    7.56   3
   3   6  -6  270.73    6.36   2
  -3  -6   6  259.62    7.24   1
   3   6  -6  278.32    7.74   3
  -3   6   6  259.16    7.16   2
   2  -6  -6    6.62    0.88   1
   2   6  -6    7.47    1.22   2
   2  -6  -6    8.31    1.44   3
   2   6  -6    8.84    1.48   3
  -2  -6   6    7.75    1.18   1
  -2   6   6    8.23    1.30   2
   1   6  -6   77.67    3.78   3
   1   6  -6   73.68    3.19   2
  -1  -6   6   76.64    3.07   1
  -1   6   6   74.25    4.00   3
   1  -6  -6   75.67    2.80   1
  -1   6   6   78.78    3.26   2
   0   6  -6    0.37    0.79   2
   0  -6  -6    1.87    0.59   1
   0  -6   6    2.15    0.69   1
   0   6   6    0.18    0.88   3
   0   6   6    0.09    0.74   2
   0   6  -6    1.45    0.80   3
   1  -6   6  255.30    5.06   1
  -1  -6  -6  261.94    6.38   1
  -1   6  -6  253.49    6.72   2
  -1   6  -6  256.56    7.10   3
   1   6   6  252.63    7.34   3
   2   6   6    8.60    1.82   3
  -2   6  -6    8.48    1.62   3
  -2  -6  -6    8.96    1.31   1
  -2   6  -6    8.13    1.58   2
   3  -6   6  263.08    6.99   3
  -3  -6  -6  268.07    7.20   1
   3   6   6  261.73    7.74   3
  -3   6  -6  251.89    7.39   2
   4   6   6    7.11    1.66   3
  -4   6  -6    6.67    1.53   2
   4  -6   6    7.26    1.41   3
  -4  -6  -6    7.32    1.40   1
  -5  -6  -6   -0.97    0.80   1
  -5   6  -6   -0.79    0.91   2
   5  -6   6    1.65    1.03   3
   5   6   6    1.54    1.04   3
   6  -6   6   10.45    1.75   3
   6   6   6   10.69    2.16   3
  -6  -6  -6    7.05    1.80   1
  -6   6  -6    8.09    2.03   2
   7   6   6  165.27    6.86   3
  -7  -6  -6  152.42    6.58   1
   7  -6   6  149.42    5.76   3
  -7   6  -6  168.69    7.16   2
  -8   6  -6    5.74    2.05   2
   8  -6   6    7.53    1.68   3
   8   6   6    8.92    2.19   3
  -8  -6  -6    4.93    1.74   1
   9   6   6   40.95    4.24   3
   9  -6   6   39.94    3.28   3
  -9   6  -6   37.36    4.19   2
  -9  -6  -6   36.99    3.69   1
  10   6   6    9.43    2.30   3
 -10  -6  -6    9.44    2.52   1
 -10   6  -6   11.05    2.92   2
  10  -6   6   16.49    2.58   3
 -11  -6  -6    2.99    1.63   1
 -11   6  -6    0.34    1.83   2
  11  -6   6    3.95    1.54   3
  11   6   6    3.00    1.57   3
  12   6   6    0.68    1.62   3
 -12   6  -6    4.08    2.29   2
 -12  -6  -6    4.48    1.72   1
  11  -7  -6   73.34    5.46   3
 -11  -7   6   56.47    5.31   1
  11   7  -6   67.69    5.55   3
 -11   7   6   65.99    5.39   2
  10  -7  -6   17.74    3.00   3
 -10  -7   6   12.47    2.95   1
  10   7  -6   15.02    3.52   3
 -10   7   6   14.16    3.04   2
  -9  -7   6    7.63    2.37   1
   9   7  -6    6.92    2.52   3
  -9   7   6    7.80    2.46   2
   9  -7  -6    8.65    2.15   3
   8   7  -6   31.00    3.95   3
   8  -7  -6   30.80    3.48   3
  -8   7   6   31.90    3.71   2
  -8  -7   6   30.43    3.59   1
  -7  -7   6  138.33    6.57   1
   7   7  -6  138.95    6.67   3
  -7   7   6  137.06    6.53   2
   7  -7  -6  123.77    5.96   3
  -6  -7   6    7.86    1.94   1
  -6   7   6    8.25    2.09   2
   6  -7  -6    8.55    1.82   3
   6   7  -6    7.78    2.21   3
   5  -7  -6  228.14    7.74   3
  -5   7   6  247.21    8.24   2
   5   7  -6  246.21    8.37   3
  -5  -7   6  245.71    8.17   1
   4  -7  -6    0.96    1.14   3
  -4  -7   6    0.90    0.91   1
  -4   7   6    0.85    1.14   2
   4   7  -6   -0.28    1.01   3
   3  -7  -6    2.40    1.15   3
  -3  -7   6    1.91    0.62   1
   3   7  -6    0.27    1.04   3
  -3   7   6    3.51    1.22   2
   2   7  -6    0.75    0.91   2
  -2   7   6    1.81    0.97   2
  -2  -7   6    2.46    0.67   1
   2   7  -6    1.04    1.10   3
  -1   7   6  598.62   11.17   2
   1   7  -6  584.51   12.74   3
   1   7  -6  614.40   11.50   2
  -1  -7   6  596.75   10.94   1
  -1   7   6  609.96   13.25   3
   0   7   6   27.36    3.00   3
   0  -7  -6   28.15    1.88   1
   0   7  -6   27.80    2.35   2
   0   7  -6   26.27    2.40   3
  -1   7  -6  163.17    5.98   3
  -1  -7  -6  152.46    4.95   1
   1   7   6  154.85    6.23   3
  -1   7  -6  156.39    5.46   2
  -2  -7  -6   17.07    1.70   1
  -2   7  -6   16.73    2.27   2
  -2   7  -6   17.85    2.27   3
   2   7   6   14.09    2.31   3
   3   7   6   32.51    2.89   3
  -3  -7  -6   31.17    2.50   1
  -3   7  -6   31.96    2.96   3
  -3   7  -6   26.58    2.58   2
   4   7   6   31.81    3.06   3
   4  -7   6   31.28    2.67   3
  -4   7  -6   30.68    2.91   2
  -4  -7  -6   31.74    2.73   1
  -5  -7  -6  225.60    7.74   1
   5  -7   6  219.12    7.05   3
  -5   7  -6  215.24    7.65   2
   5   7   6  224.60    8.01   3
   6   7   6    0.33    1.21   3
   6  -7   6    2.84    1.19   3
  -6  -7  -6   -0.60    1.02   1
  -6   7  -6    0.81    1.25   2
  -7   7  -6   75.69    4.86   2
  -7  -7  -6   80.93    4.99   1
   7  -7   6   75.65    4.35   3
   7   7   6   75.63    4.97   3
  -8  -7  -6   12.70    2.42   1
  -8   7  -6   11.94    2.64   2
   8  -7   6   15.08    2.32   3
   8   7   6   12.66    2.61   3
   9  -7   6   45.24    3.67   3
   9   7   6   46.13    4.14   3
  -9  -7  -6   44.47    4.24   1
  -9   7  -6   48.31    4.41   2
  10   7   6    7.43    2.38   3
 -10  -7  -6    5.04    2.31   1
 -10   7  -6    4.01    2.71   2
  10  -7   6    7.01    2.01   3
  11   7   6   46.63    4.63   3
  11  -7   6   49.14    4.20   3
 -11  -7  -6   47.99    5.25   1
 -11   7  -6   51.55    5.54   2
  11  -8  -6    9.72    2.20   3
 -11   8   6    9.64    2.39   2
  11   8  -6   10.67    3.48   3
 -10  -8   6    9.44    2.93   1
  10  -8  -6   13.28    2.69   3
  10   8  -6   12.42    3.42   3
 -10   8   6    6.94    2.54   2
   9  -8  -6   34.18    4.05   3
  -9   8   6   36.68    4.25   2
  -9  -8   6   30.44    4.17   1
   9   8  -6   27.40    4.04   3
   8   8  -6   13.21    3.05   3
  -8  -8   6   14.62    2.83   1
   8  -8  -6   13.86    2.78   3
  -8   8   6   14.28    2.75   2
   7   8  -6   35.93    4.11   3
  -7   8   6   34.61    3.43   2
   7  -8  -6   33.01    3.73   3
  -7  -8   6   38.36    3.83   1
   6   8  -6    5.58    2.03   3
   6  -8  -6    9.87    2.03   3
  -6  -8   6    5.99    1.95   1
  -6   8   6    8.95    2.08   2
  -5  -8   6   27.23    2.99   1
  -5   8   6   27.97    2.80   2
   5   8  -6   24.92    3.29   3
   5  -8  -6   30.30    3.18   3
  -4   8   6   10.62    2.12   2
  -4  -8   6    9.99    1.90   1
   4  -8  -6    8.04    1.88   3
   4   8  -6    9.65    2.40   3
  -3   8   6  536.82   12.42   2
   3   8  -6  604.90   13.76   3
  -3  -8   6  600.99   12.33   1
  -2   8   6   27.93    3.46   3
   2   8  -6   30.40    3.36   3
  -2  -8   6   30.38    2.25   1
  -2   8   6   27.89    2.55   2
  -1   8   6    1.72    1.22   3
   1   8  -6   -0.12    1.15   3
   0   8  -6    1.37    1.00   2
   0   8   6   -0.95    0.93   3
   0   8  -6    1.35    1.33   3
  -1  -8  -6   14.87    1.68   1
  -1   8  -6   10.37    1.89   2
   1   8   6    8.92    2.11   3
  -1   8  -6   12.65    2.43   3
   2   8   6   78.29    4.68   3
  -2  -8  -6   80.68    3.95   1
  -2   8  -6   82.06    4.31   2
  -2   8  -6   79.29    4.69   3
  -3  -8  -6  216.84    7.06   1
  -3   8  -6  226.41    7.94   3
  -3   8  -6  227.49    7.64   2
   3   8   6  222.80    8.04   3
  -4   8  -6   16.30    2.79   3
   4   8   6   20.50    3.06   3
  -4   8  -6   24.93    2.97   2
  -4  -8  -6   18.12    2.51   1
  -5  -8  -6   13.67    2.27   1
   5   8   6   12.37    2.64   3
  -5   8  -6   23.42    2.96   2
   5  -8   6   18.30    2.49   3
   6  -8   6   13.88    2.19   3
  -6  -8  -6   11.40    2.17   1
  -6   8  -6   18.46    2.73   2
   6   8   6   11.50    2.48   3
  -7   8  -6   62.43    4.77   2
   7   8   6   62.63    4.75   3
  -7  -8  -6   64.12    4.55   1
   7  -8   6   65.48    4.27   3
   8   8   6    3.45    1.82   3
   8  -8   6    5.63    1.63   3
  -8   8  -6    5.82    2.17   2
  -8  -8  -6    3.52    1.71   1
   9  -8   6   50.23    4.06   3
  -9   8  -6   44.76    4.43   2
   9   8   6   44.64    4.91   3
  -9  -8  -6   47.40    5.02   1
 -10  -8  -6    5.57    2.60   1
  10  -8   6   11.30    2.10   3
 -10   8  -6    8.95    2.46   2
  10   8   6    6.92    2.35   3
 -10  -9   6    2.46    2.15   1
 -10   9   6    7.61    2.11   2
  10   9  -6   -1.22    2.12   3
  10  -9  -6    5.11    1.64   3
   9   9  -6    7.77    2.99   3
  -9  -9   6    4.73    2.44   1
  -9   9   6    7.28    2.44   2
   9  -9  -6    8.99    2.27   3
   8  -9  -6    6.02    1.93   3
  -8  -9   6    2.68    1.99   1
  -8   9   6    3.02    1.87   2
   8   9  -6    2.53    2.39   3
  -7  -9   6   32.64    3.74   1
  -7   9   6   31.69    3.80   2
   7   9  -6   34.87    4.41   3
   7  -9  -6   32.18    3.70   3
  -6  -9   6   22.16    3.07   1
   6  -9  -6   22.93    3.17   3
  -6   9   6   22.59    3.02   2
   6   9  -6   18.53    3.30   3
  -5   9   6  118.21    5.72   2
   5  -9  -6  113.57    5.91   3
  -5  -9   6  118.22    5.79   1
   5   9  -6  113.29    6.51   3
   4   9  -6   -0.03    1.29   3
  -4  -9   6   -0.93    1.01   1
  -4   9   6    3.55    1.24   2
   3   9  -6    1.12    1.41   3
  -3   9   6   -0.64    1.53   3
   2   9  -6   25.67    3.44   3
  -2   9   6   25.50    3.53   3
   1   9  -6  157.48    6.86   3
  -1   9   6  152.51    7.05   3
   0   9   6   10.22    2.46   3
   0   9  -6   15.21    2.68   3
  -1   9  -6   43.30    3.97   3
  -1   9  -6   45.87    3.28   2
   1   9   6   43.11    3.83   3
  -2   9  -6   16.13    3.25   3
  -2   9  -6   21.26    2.76   2
   2   9   6   17.74    2.94   3
  -3   9  -6    2.27    1.21   2
  -3  -9  -6    2.21    1.28   1
   3   9   6    0.46    1.41   3
  -3   9  -6    3.30    2.04   3
  -4   9  -6   25.65    3.05   2
   4   9   6   21.93    3.32   3
  -4  -9  -6   22.45    2.80   1
  -4   9  -6   13.37    3.02   3
  -5  -9  -6  112.55    5.72   1
   5   9   6  116.79    6.52   3
  -5   9  -6  129.50    6.28   2
  -6   9  -6   59.17    4.44   2
   6  -9   6   46.99    3.66   3
   6   9   6   41.09    3.99   3
  -6  -9  -6   48.64    4.00   1
   7  -9   6   31.51    3.06   3
   7   9   6   23.51    3.65   3
  -7  -9  -6   25.92    3.38   1
  -7   9  -6   28.35    3.90   2
  -8   9  -6    6.51    2.16   2
  -8  -9  -6    4.21    2.18   1
   8  -9   6   10.36    2.23   3
   8   9   6    5.53    2.28   3
  -9   9  -6   10.78    2.72   2
  -9  -9  -6    6.02    2.43   1
   9  -9   6    9.86    2.21   3
   9   9   6    5.04    2.03   3
   8 -10  -6    6.72    1.79   3
   8  10  -6    8.43    2.93   3
  -8 -10   6    6.66    2.78   1
  -8  10   6   10.91    2.71   2
  -7  10   6   12.48    2.70   2
   7  10  -6    7.40    3.05   3
  -7 -10   6    8.23    2.65   1
   7 -10  -6   15.98    2.82   3
  -6 -10   6    2.53    1.71   1
   6 -10  -6    3.51    1.61   3
  -6  10   6    6.37    2.02   2
   6  10  -6    2.15    2.38   3
   5  10  -6    1.29    2.08   3
  -4  10   6   99.05    6.54   3
   4  10  -6  114.56    6.57   3
  -3  10   6   27.38    4.00   3
   3  10  -6   26.14    3.73   3
   2  10  -6   18.99    3.28   3
  -2  10   6   17.63    3.18   3
  -1  10   6   -0.25    1.65   3
   1  10  -6    1.13    1.85   3
   0  10  -6   19.30    3.33   3
   0  10   6   18.66    3.32   3
   1  10   6   32.10    4.05   3
  -1  10  -6   23.57    3.54   3
  -2  10  -6   49.40    4.39   3
   2  10   6   48.64    4.35   3
  -3  10  -6   35.02    3.17   2
  -3  10  -6   15.12    2.95   3
   3  10   6   28.34    3.75   3
  -4  10  -6   31.95    3.19   2
   4  10   6   19.06    3.45   3
  -4  10  -6   18.44    3.65   3
  -5  10  -6   -1.17    1.92   3
  -5 -10  -6    0.52    1.49   1
  -5  10  -6    2.63    1.46   2
   5  10   6    2.96    1.88   3
  -6  10  -6   -1.47    2.07   3
  -6 -10  -6    0.06    1.65   1
   6  10   6    2.62    1.87   3
  -6  10  -6    3.70    1.75   2
   7  10   6   12.87    3.13   3
  -7  10  -6   18.76    3.08   2
  -7 -10  -6    9.60    2.74   1
  -8  10  -6   33.41    3.32   2
   8  10   6   38.83    4.56   3
   8 -10   6   38.28    3.55   3
  -8 -10  -6   38.30    4.62   1
   7  11  -6   20.88    4.11   3
   7 -11  -6   24.53    3.33   3
  -6  11   6   48.22    5.88   3
   6  11  -6   66.38    5.73   3
   5  11  -6   -0.14    2.06   3
  -5  11   6    0.90    3.00   3
  -4  11   6    2.57    2.69   3
   4  11  -6    2.97    2.47   3
  -3  11   6    8.92    3.51   3
   3  11  -6   11.11    3.34   3
   2  11  -6   31.84    4.39   3
  -2  11   6   21.53    3.26   3
   1  11  -6    6.45    2.85   3
  -1  11   6    6.15    2.58   3
   0  11   6   42.72    4.97   3
   0  11  -6   41.02    5.15   3
   1  11   6   12.46    3.14   3
  -1  11  -6   16.00    3.76   3
   2  11   6    1.57    2.00   3
  -2  11  -6   -0.31    2.23   3
   3  11   6   23.80    3.90   3
  -3  11  -6   17.00    3.67   3
   4  11   6    9.81    2.72   3
  -4  11  -6    3.39    2.58   3
  -5  11  -6    1.89    3.04   3
   5  11   6    2.24    2.07   3
  -5  11  -6    4.93    1.98   2
   6  11   6   50.36    4.73   3
  -6  11  -6   32.06    4.76   3
  -6  11  -6   58.09    4.80   2
  -4  12   6   33.00    5.46   3
   4  12  -6   31.51    4.60   3
  -3  12   6   -0.42    2.64   3
   3  12  -6   -1.54    2.39   3
   2  12  -6   33.18    4.90   3
  -2  12   6   27.73    4.35   3
   1  12  -6   14.12    3.81   3
  -1  12   6   18.14    3.95   3
   0  12  -6   -0.99    2.51   3
   0  12   6    4.28    2.30   3
   1  12   6    1.24    1.98   3
  -1  12  -6    1.33    3.02   3
  -2  12  -6   43.02    5.38   3
   2  12   6   42.41    4.98   3
   3  12   6    7.05    2.51   3
  -3  12  -6   11.81    4.15   3
  -4  12  -6   10.94    3.86   3
   4  12   6   33.15    4.74   3
  14   0  -7    4.14    1.58   3
  13   0  -7    6.11    1.94   3
 -13   0   7    7.82    2.44   2
 -13   0   7    7.03    1.90   1
  12   0  -7   -0.68    1.20   3
 -12   0   7    1.80    1.60   2
 -12   0   7    3.67    1.30   1
  11   0  -7  127.43    6.22   3
 -11   0   7  118.50    5.82   2
 -11   0   7  108.82    5.47   1
 -10   0   7    0.79    1.03   1
  10   0  -7    1.02    1.00   3
 -10   0   7    1.88    1.46   2
  -9   0   7   29.00    2.67   1
  -9   0   7   31.88    2.93   2
   9   0  -7   30.24    2.81   3
  -8   0   7   -0.92    0.62   1
   8   0  -7    0.93    0.88   3
  -8   0   7   -0.16    0.94   2
   7   0  -7  153.55    5.34   3
  -7   0   7  154.12    5.47   1
  -7   0   7  141.94    5.36   2
  -6   0   7    0.07    0.79   1
   6   0  -7   -0.47    0.79   2
   6   0  -7    1.30    0.54   3
  -5   0   7  679.07   12.23   1
   5   0  -7  667.31   11.75   3
   5   0  -7  690.84   12.20   2
   4   0  -7    0.46    0.37   3
  -4   0   7    0.25    0.51   1
   4   0  -7   -0.22    0.52   2
   3   0  -7  395.36    7.59   2
  -3   0   7  392.84    7.68   1
   3   0  -7  399.41    7.09   3
  -2   0   7   -0.91    0.42   1
   2   0  -7   -0.32    0.54   2
   2   0  -7   -0.78    0.29   3
  -1   0   7  268.11    4.52   4
   1   0  -7  268.97    4.24   3
   1   0  -7  276.62    5.36   2
  -1   0   7  267.55    5.27   1
   0   0  -7    0.71    0.46   2
   0   0  -7    0.46    0.41   1
  -1   0  -7 4349.02   52.62   2
  -1   0  -7 4301.03   51.89   1
  -2   0  -7    0.22    0.28   2
  -2   0  -7   -0.24    0.27   1
   2   0   7    0.52    0.28   3
  -3   0  -7   46.05    2.04   1
   3   0   7   44.64    1.66   3
  -3   0  -7   45.28    1.94   2
  -4   0  -7   -0.35    0.34   1
  -4   0  -7    0.58    0.49   2
   4   0   7   -0.23    0.44   3
   5   0   7   32.80    1.97   3
  -5   0  -7   29.35    1.96   1
  -5   0  -7   30.48    1.89   2
  -6   0  -7    0.20    0.71   1
   6   0   7   -0.24    0.60   3
  -6   0  -7    1.54    0.68   2
  -7   0  -7  923.31   15.78   2
  -7   0  -7  966.25   16.12   1
   7   0   7  943.88   15.46   3
  -8   0  -7    4.45    1.22   2
  -8   0  -7   -1.32    0.82   1
   8   0   7   -0.08    0.89   3
  -9   0  -7   24.65    2.52   1
  -9   0  -7   26.59    2.32   2
   9   0   7   23.41    2.53   3
 -10   0  -7   -0.53    0.81   1
  10   0   7   -0.02    0.79   3
 -10   0  -7    3.34    1.35   2
 -11   0  -7  111.69    5.61   1
  11   0   7  117.22    5.47   3
  12   0   7    1.39    1.18   3
  13   0   7   65.59    4.62   3
 -14  -1   7    3.33    1.52   1
  14   1  -7    4.32    1.63   3
 -14   1   7    2.84    2.32   2
  14  -1  -7    2.76    1.37   3
 -13   1   7   72.98    5.59   2
 -13  -1   7   79.65    5.45   1
  13  -1  -7   76.65    5.29   3
  13   1  -7   75.41    5.39   3
 -12  -1   7   16.66    2.77   1
  12  -1  -7   13.58    2.64   3
 -12   1   7   14.41    3.08   2
  12   1  -7   15.66    2.70   3
  11  -1  -7   13.15    2.49   3
 -11   1   7   19.81    2.44   1
 -11  -1   7   13.63    2.41   1
 -11   1   7   19.25    2.84   2
 -11  -1   7   20.88    2.80   2
  11   1  -7   16.45    2.69   3
 -10  -1   7    1.92    1.16   1
 -10   1   7    0.73    1.03   1
  10   1  -7    0.52    0.91   3
 -10   1   7    0.14    1.32   2
 -10  -1   7    2.43    1.32   2
  10  -1  -7    2.06    1.12   3
   9   1  -7  107.66    5.33   3
  -9   1   7  106.21    5.29   2
  -9  -1   7  114.22    5.34   1
  -9   1   7  109.10    4.91   1
   9  -1  -7  117.89    5.42   3
  -9  -1   7   98.69    4.85   2
   8   1  -7   21.28    2.61   3
   8  -1  -7   21.12    2.50   3
  -8   1   7   18.96    2.16   1
  -8  -1   7   21.42    2.15   2
  -8  -1   7   18.82    2.32   1
  -8   1   7   19.56    2.52   2
   7  -1  -7  599.96   11.87   3
   7   1  -7  601.67   12.10   3
  -7  -1   7  556.19   12.11   1
  -7   1   7  589.99   12.64   2
   7   1  -7  590.20   11.57   2
  -7   1   7  578.15   11.59   1
  -6   1   7  105.29    4.50   2
   6   1  -7  114.49    4.25   2
   6   1  -7  120.91    4.49   3
  -6  -1   7  110.46    4.60   1
   6  -1  -7  110.54    4.19   3
  -6   1   7  114.89    4.28   1
   5  -1  -7   23.42    1.85   3
  -5  -1   7   20.85    1.91   1
   5   1  -7   26.35    1.95   3
   5  -1  -7   24.06    2.02   2
  -5   1   7   22.18    1.76   1
   5   1  -7   21.99    1.93   2
   4  -1  -7  371.84    7.37   3
  -4   1   7  371.99    7.60   1
   4   1  -7  369.30    7.56   2
  -4  -1   7  368.25    7.99   1
   4   1  -7  374.98    7.54   3
   4  -1  -7  375.95    7.99   2
   3  -1  -7  262.36    5.94   2
   3  -1  -7  272.11    5.49   3
   3   1  -7  261.33    5.75   2
   3   1  -7  259.57    5.53   3
  -3  -1   7  263.77    6.12   1
  -3   1   7  266.02    5.73   1
   2  -1  -7   67.94    2.56   2
   2  -1  -7   68.52    2.18   3
  -2  -1   7   69.16    2.66   1
   2   1  -7   68.87    2.57   2
  -2   1   7   65.17    2.38   1
  -2   1   7   65.99    2.06   4
   2   1  -7   66.59    2.17   3
   1  -1  -7 1504.07   20.03   2
  -1  -1   7 1496.37   20.00   1
   1  -1  -7 1512.90   19.61   1
   1   1  -7 1496.90   18.55   3
   1   1  -7 1477.28   20.12   2
  -1  -1   7 1485.63   17.05   4
   1  -1  -7 1517.51   18.59   3
   0   1  -7  232.78    4.86   2
   0   1  -7  244.50    4.75   1
   0  -1  -7  231.64    4.71   1
   0  -1  -7  235.80    4.63   2
   0   1  -7  240.10    3.63   3
   0  -1  -7  232.66    3.83   3
   1   1   7  562.23    7.71   3
  -1  -1  -7  544.86    8.32   2
  -1  -1  -7  548.18    8.92   1
  -1   1  -7  558.41    8.50   1
   2   1   7   21.17    1.17   3
  -2   1  -7   18.48    1.20   1
  -2  -1  -7   20.44    1.40   1
  -2  -1  -7   22.09    1.14   2
  -2   1  -7   18.78    1.36   2
   2  -1   7   18.60    0.89   3
  -3   1  -7 1449.75   20.27   2
   3  -1   7 1482.18   18.32   3
  -3  -1  -7 1446.31   20.17   1
  -3   1  -7 1458.10   19.44   1
   3   1   7 1449.36   18.82   3
  -3  -1  -7 1476.30   19.31   2
  -4   1  -7   18.09    1.32   1
   4   1   7   18.55    1.47   3
  -4   1  -7   18.04    1.54   2
  -4  -1  -7   18.21    1.53   1
  -4  -1  -7   19.29    1.31   2
   4  -1   7   17.80    1.29   3
  -5  -1  -7  736.19   11.81   2
  -5   1  -7  759.16   13.08   2
   5   1   7  750.08   12.25   3
  -5  -1  -7  763.35   13.04   1
   5  -1   7  762.44   11.79   3
  -5   1  -7  749.53   12.11   1
  -6   1  -7    9.88    1.32   1
  -6  -1  -7    9.98    1.60   1
  -6  -1  -7   13.41    1.30   2
   6   1   7   12.48    1.61   3
  -6   1  -7   11.79    1.61   2
   6  -1   7   11.58    1.49   3
   7   1   7   54.97    3.08   3
  -7  -1  -7   51.21    2.60   2
  -7   1  -7   50.75    2.85   1
   7  -1   7   52.39    2.89   3
  -7  -1  -7   51.87    3.18   1
  -7   1  -7   48.93    3.05   2
   8  -1   7    0.54    0.88   3
   8   1   7    0.30    0.94   3
  -8   1  -7    2.21    0.98   2
  -8  -1  -7    3.54    0.89   2
  -8   1  -7   -0.39    0.68   1
  -8  -1  -7    0.47    0.88   1
  -9  -1  -7  157.21    5.40   2
  -9   1  -7  147.00    5.58   1
  -9   1  -7  148.84    5.85   2
   9  -1   7  158.65    5.74   3
  -9  -1  -7  151.38    6.08   1
   9   1   7  152.20    5.83   3
 -10   1  -7   79.54    4.26   1
 -10   1  -7   69.52    4.35   2
  10  -1   7   64.76    3.83   3
 -10  -1  -7   70.07    4.51   1
  10   1   7   67.30    4.06   3
 -11  -1  -7    4.04    1.48   1
  11  -1   7    4.86    1.38   3
  11   1   7    5.59    1.70   3
 -11   1  -7   12.02    2.21   2
  12   1   7    3.69    1.77   3
  12  -1   7    3.11    1.39   3
 -12   1  -7    2.77    1.87   2
 -12  -1  -7    3.60    1.65   1
 -13  -1  -7    7.86    2.27   1
  13   1   7    5.34    1.78   3
  13  -1   7    9.10    2.33   3
 -14   2   7    8.43    3.26   2
  14   2  -7    5.70    1.90   3
  14  -2  -7    7.04    1.88   3
 -14  -2   7    7.07    2.11   1
  13  -2  -7    1.77    1.32   3
 -13  -2   7    3.04    1.77   1
  13   2  -7    5.75    1.98   3
 -13   2   7    4.18    2.38   2
  12   2  -7    4.55    1.76   3
 -12  -2   7    3.95    1.81   1
 -12   2   7    5.56    2.10   2
  12  -2  -7    6.73    2.12   3
 -11   2   7  109.21    6.03   2
  11   2  -7  103.23    5.69   3
  11  -2  -7  104.87    5.77   3
 -11  -2   7  103.73    5.78   1
 -10   2   7   65.66    4.58   2
  10  -2  -7   67.79    4.35   3
 -10  -2   7   67.88    4.07   2
 -10  -2   7   66.55    4.47   1
  10   2  -7   59.53    4.20   3
   9  -2  -7  150.98    6.17   3
  -9  -2   7  144.67    6.22   1
  -9   2   7  151.92    6.52   2
  -9  -2   7  145.56    5.80   2
   9   2  -7  143.75    6.12   3
  -9   2   7  152.44    5.62   1
  -8   2   7   47.89    3.04   1
  -8   2   7   46.94    3.61   2
  -8  -2   7   47.36    3.52   1
   8  -2  -7   47.86    3.28   3
   8   2  -7   46.84    3.49   3
   7  -2  -7    1.08    0.79   3
   7   2  -7    3.35    0.95   3
   7   2  -7    1.70    0.98   2
  -7   2   7    2.91    1.33   2
  -7   2   7    1.38    0.89   1
  -7  -2   7    1.50    1.07   1
   6  -2  -7    1.33    0.76   3
  -6   2   7    0.47    0.88   2
  -6  -2   7    0.30    0.80   1
   6   2  -7    2.69    0.88   2
   6   2  -7    1.85    0.80   3
  -6   2   7    1.12    0.73   1
  -5   2   7  275.83    7.37   2
   5  -2  -7  268.93    6.65   3
  -5   2   7  269.60    6.33   1
  -5  -2   7  257.83    7.15   1
   5   2  -7  267.34    6.82   3
   5   2  -7  268.03    6.42   2
   4   2  -7  283.85    6.33   2
   4   2  -7  282.92    6.59   3
  -4  -2   7  279.99    7.04   1
   4  -2  -7  285.82    6.85   2
   4  -2  -7  288.11    6.42   3
  -4   2   7  284.44    6.19   1
  -3  -2   7  413.76    8.44   1
   3   2  -7  399.25    7.63   3
   3   2  -7  405.36    7.70   2
   3  -2  -7  404.73    8.03   2
  -3   2   7  398.82    7.31   1
   3  -2  -7  406.24    7.51   3
   2   2  -7  131.16    3.71   2
   2   2  -7  130.45    3.51   3
   2  -2  -7  127.43    3.74   2
   2  -2  -7  132.34    3.40   1
  -2  -2   7  126.55    3.88   1
   2  -2  -7  133.06    3.50   3
   1  -2  -7    1.48    0.43   2
   1   2  -7    0.96    0.54   2
   1   2  -7    1.67    0.44   3
  -1  -2   7    0.15    0.40   1
   1  -2  -7    0.80    0.36   1
   0  -2  -7 1000.67   13.73   2
   0  -2  -7  972.31   13.19   3
   0  -2   7  993.27   11.91   4
   0   2  -7  986.89   14.47   2
   0   2  -7 1001.71   13.04   3
   0  -2  -7 1008.50   14.11   1
   0  -2   7  990.28   14.01   1
  -1   2  -7   25.24    1.12   3
   1   2   7   23.00    1.33   3
  -1  -2  -7   25.95    1.14   2
  -1   2  -7   22.33    1.48   2
  -1  -2  -7   24.47    1.51   1
  -1   2  -7   23.23    1.24   1
  -2   2  -7  410.47    7.89   2
  -2  -2  -7  419.78    7.76   1
  -2  -2  -7  408.05    6.25   2
   2  -2   7  407.51    6.39   3
   2   2   7  401.14    6.94   3
  -2   2  -7  406.15    6.67   1
   3  -2   7   79.69    2.43   3
  -3  -2  -7   85.43    3.23   1
  -3   2  -7   76.52    2.42   1
   3   2   7   76.68    2.77   3
  -3   2  -7   73.57    3.00   2
  -3  -2  -7   76.40    2.05   2
  -4  -2  -7  173.27    3.68   2
  -4  -2  -7  186.13    5.22   1
  -4   2  -7  176.14    4.21   1
   4   2   7  176.25    4.71   3
  -4   2  -7  172.70    5.08   2
   4  -2   7  176.77    4.23   3
  -5   2  -7  120.41    3.59   1
  -5   2  -7  124.86    4.51   2
   5   2   7  118.41    4.16   3
   5  -2   7  123.48    3.77   3
  -5  -2  -7  118.70    4.49   1
  -5  -2  -7  120.80    3.22   2
  -6   2  -7  162.73    4.50   1
  -6  -2  -7  163.21    5.58   1
   6  -2   7  167.65    4.88   3
  -6  -2  -7  165.79    4.19   2
   6   2   7  161.46    5.22   3
  -6   2  -7  161.67    5.56   2
   7  -2   7  310.46    7.45   3
  -7  -2  -7  301.06    8.20   1
  -7  -2  -7  309.67    6.59   2
  -7   2  -7  312.37    7.10   1
   7   2   7  312.39    8.03   3
  -7   2  -7  305.78    8.39   2
   8  -2   7   43.68    2.94   3
   8   2   7   41.23    3.03   3
  -8   2  -7   43.10    3.27   2
  -8   2  -7   45.57    2.79   1
  -8  -2  -7   42.91    3.13   1
  -9  -2  -7   23.64    2.77   1
   9   2   7   28.50    3.01   3
  -9   2  -7   25.75    2.88   2
   9  -2   7   24.71    2.36   3
  10   2   7   -0.55    0.96   3
  10  -2   7    1.02    0.77   3
 -10  -2  -7    0.14    0.94   1
 -10   2  -7    0.18    1.18   2
  11   2   7  102.69    5.54   3
 -11  -2  -7  102.40    5.94   1
 -11   2  -7  103.60    5.79   2
  11  -2   7   99.98    5.05   3
 -12  -2  -7   30.30    3.70   1
  12  -2   7   29.57    3.42   3
  12   2   7   38.40    3.93   3
 -12   2  -7   39.89    4.33   2
 -13  -2  -7   23.35    3.45   1
  13   2   7   32.87    3.78   3
 -13   2  -7   26.30    3.91   2
  13  -3  -7   15.00    2.86   3
 -13  -3   7   14.45    2.84   1
 -13   3   7   16.58    3.48   2
  13   3  -7   17.20    3.12   3
 -12  -3   7   21.29    3.32   1
 -12   3   7   21.55    3.58   2
  12  -3  -7   21.98    3.26   3
  12   3  -7   22.55    3.37   3
  11   3  -7   38.65    4.01   3
 -11   3   7   43.37    4.54   2
  11  -3  -7   36.82    3.90   3
 -11  -3   7   40.20    3.92   1
  10  -3  -7   15.01    2.49   3
 -10  -3   7   15.88    2.61   1
  10   3  -7   11.99    2.34   3
 -10   3   7   18.07    3.06   2
   9   3  -7   49.36    3.77   3
  -9   3   7   48.17    4.02   2
  -9  -3   7   50.76    3.97   1
   9  -3  -7   53.35    3.73   3
   8  -3  -7   59.20    3.76   3
   8   3  -7   61.99    3.90   3
   8   3  -7   61.35    3.32   2
  -8   3   7   61.78    4.18   2
  -8  -3   7   59.05    3.99   1
  -7  -3   7  270.45    8.23   1
   7  -3  -7  270.20    7.75   3
  -7   3   7  278.24    6.81   1
  -7   3   7  261.76    8.23   2
   7   3  -7  273.98    8.03   3
   7   3  -7  263.90    6.87   2
  -6   3   7   23.47    2.47   2
  -6  -3   7   22.45    2.29   1
   6   3  -7   21.24    1.87   2
   6  -3  -7   21.36    1.96   3
  -6   3   7   22.79    1.77   1
   6   3  -7   21.95    2.02   3
   5   3  -7    2.35    0.77   3
   5  -3  -7    1.23    0.57   3
  -5   3   7    2.60    0.75   1
  -5   3   7    0.23    0.83   2
  -5  -3   7    0.66    0.66   1
   5   3  -7    0.85    0.66   2
  -4  -3   7   53.38    3.06   1
  -4   3   7   55.20    3.26   2
   4  -3  -7   50.99    2.66   3
   4   3  -7   45.51    2.43   2
  -4   3   7   48.07    2.29   1
   4   3  -7   46.96    2.65   3
  -3   3   7 1763.38   24.93   2
  -3   3   7 1723.76   22.85   1
   3   3  -7 1722.47   23.60   2
  -3   3   7 1723.69   19.42   4
   3   3  -7 1723.66   23.66   3
   3  -3  -7 1745.43   23.48   3
  -3  -3   7 1749.63   24.75   1
   2  -3  -7  743.39   11.14   1
   2  -3  -7  749.86   12.06   2
   2  -3  -7  752.86   11.87   3
   2   3  -7  756.53   11.90   2
   2   3  -7  760.31   11.86   3
  -2  -3   7  750.90   12.53   1
   1  -3  -7  124.77    3.61   3
   1  -3  -7  124.75    3.36   1
   1  -3  -7  122.30    3.44   2
   1   3  -7  124.82    3.66   2
   1   3  -7  129.96    3.54   3
  -1  -3   7  121.00    3.67   1
   0   3   7  211.31    5.01   3
   0  -3  -7  210.12    4.29   2
   0   3  -7  213.81    4.59   3
   0   3  -7  211.96    5.09   2
   0  -3   7  211.36    4.69   1
   0  -3  -7  214.68    4.80   1
  -1  -3  -7   22.56    1.50   1
  -1  -3  -7   26.44    1.10   2
  -1   3  -7   22.07    1.67   2
  -1   3  -7   24.46    1.37   3
   1   3   7   21.32    1.52   3
   1  -3   7   22.73    1.27   1
   2  -3   7   18.66    1.09   1
   2   3   7   21.81    1.63   3
  -2   3  -7   18.96    1.60   2
   2  -3   7   18.09    1.28   3
  -2  -3  -7   18.00    1.44   1
  -2  -3  -7   23.14    0.81   2
   3   3   7  719.83   11.75   3
  -3  -3  -7  741.32   12.56   1
  -3   3  -7  725.43   10.24   1
  -3  -3  -7  704.26    9.65   2
   3  -3   7  717.13   10.96   3
  -3   3  -7  723.96   12.51   2
   4  -3   7  773.61   11.96   3
   4   3   7  763.27   12.89   3
  -4   3  -7  775.09   13.71   2
  -4  -3  -7  767.46   10.36   2
  -4   3  -7  775.33   11.12   1
  -4  -3  -7  739.91   13.32   1
   5  -3   7  284.89    6.54   3
  -5   3  -7  292.49    5.74   1
  -5  -3  -7  287.03    7.75   1
  -5  -3  -7  287.93    4.98   2
  -5   3  -7  296.41    7.82   2
   5   3   7  314.43    7.66   3
   6   3   7   24.57    2.46   3
  -6   3  -7   22.49    2.17   2
   6  -3   7   20.46    1.85   3
  -6   3  -7   19.41    1.44   1
  -6  -3  -7   22.90    2.37   1
   7   3   7  173.05    6.12   3
  -7  -3  -7  177.53    6.37   1
  -7   3  -7  177.21    6.40   2
   7  -3   7  179.33    5.51   3
  -8  -3  -7    5.05    1.50   1
  -8   3  -7    5.35    1.79   2
   8   3   7    7.97    1.70   3
   8  -3   7    4.46    1.33   3
  -9  -3  -7   69.09    4.34   1
  -9   3  -7   81.05    4.84   2
   9  -3   7   72.68    3.96   3
   9   3   7   74.26    4.39   3
  10  -3   7  101.35    4.95   3
  10   3   7  106.16    5.48   3
 -10   3  -7  103.09    5.65   2
 -10  -3  -7  106.36    5.78   1
  11  -3   7   31.84    3.00   3
 -11   3  -7   39.23    4.39   2
  11   3   7   33.34    3.63   3
 -11  -3  -7   31.41    3.85   1
 -12   3  -7    3.12    2.29   2
  12   3   7    3.47    1.93   3
 -12  -3  -7    0.99    1.66   1
  12  -3   7    6.81    1.83   3
 -13  -3  -7   10.40    2.54   1
 -13   3  -7   11.73    3.04   2
  13   3   7   15.82    3.02   3
 -13  -4   7    4.95    1.91   1
  13  -4  -7    3.86    1.63   3
 -13   4   7    0.38    2.23   2
  13   4  -7    4.80    1.77   3
  12  -4  -7   15.73    2.86   3
  12   4  -7   15.42    2.92   3
 -12   4   7    9.35    3.08   2
 -12  -4   7   14.63    2.91   1
  11   4  -7    5.85    2.07   3
  11  -4  -7    2.63    1.55   3
 -11   4   7    3.66    2.12   2
 -11  -4   7    3.81    1.91   1
 -10   4   7   50.77    4.29   2
  10   4  -7   50.39    4.13   3
 -10  -4   7   51.89    4.25   1
  10  -4  -7   51.79    3.95   3
  -9  -4   7   69.99    4.62   1
   9  -4  -7   79.87    4.67   3
  -9   4   7   79.45    5.11   2
   9   4  -7   78.04    4.82   3
   8  -4  -7   20.33    2.48   3
  -8  -4   7   18.73    2.58   1
  -8   4   7   24.02    2.95   2
   8   4  -7   18.88    2.71   3
   7  -4  -7    1.77    0.88   3
   7   4  -7    1.79    1.18   3
   7   4  -7    3.30    1.18   2
  -7   4   7    0.51    1.10   2
  -7  -4   7    1.27    1.09   1
   6  -4  -7  357.83    9.04   3
  -6   4   7  394.54   10.12   2
   6   4  -7  386.37    9.57   3
   6   4  -7  383.73    8.12   2
  -6  -4   7  387.73    9.95   1
  -5   4   7  196.86    4.97   1
   5  -4  -7  211.65    6.27   3
  -5  -4   7  203.07    6.72   1
  -5   4   7  207.24    6.68   2
   5   4  -7  205.23    5.36   2
   5   4  -7  204.53    6.33   3
  -4  -4   7  489.62   10.61   1
   4   4  -7  474.33    9.07   2
  -4   4   7  498.99   10.76   2
   4   4  -7  497.56   10.25   3
   4  -4  -7  487.73    9.84   3
  -4   4   7  478.93    8.42   1
  -3  -4   7  112.75    4.27   1
   3   4  -7  117.27    4.17   3
   3  -4  -7  116.22    4.09   3
  -3   4   7  109.82    2.75   4
   3   4  -7  111.27    3.66   2
  -3   4   7  114.24    4.25   2
  -3   4   7  106.69    3.20   1
   2  -4  -7   79.98    2.59   1
   2   4  -7   79.92    3.30   3
   2   4  -7   79.98    3.09   2
  -2  -4   7   79.75    3.35   1
   2  -4  -7   85.25    3.37   3
  -2   4   7   78.80    3.40   2
   1  -4  -7   15.05    1.43   3
   1  -4  -7   14.48    1.15   1
  -1   4   7   13.64    1.38   2
   1   4  -7   12.82    1.38   2
   1   4  -7   17.99    1.40   3
  -1  -4   7   13.81    1.28   1
   0   4   7  398.76    7.12   2
   0   4  -7  399.24    7.72   3
   0  -4   7  400.74    7.40   1
   0  -4  -7  397.64    7.50   1
   0   4  -7  389.80    7.74   2
   0   4   7  405.15    8.30   3
  -1   4  -7  110.24    3.59   3
   1  -4   7  113.32    3.13   1
  -1   4  -7  109.29    3.87   2
  -1  -4  -7  114.53    3.76   1
   1   4   7  113.82    2.80   2
   1   4   7  114.15    3.92   3
   2  -4   7  327.84    6.66   3
  -2  -4  -7  328.10    7.27   1
  -2   4  -7  325.24    7.61   2
   2   4   7  337.18    7.44   3
   2  -4   7  327.96    5.59   1
   2   4   7  317.50    4.91   2
   3  -4   7  597.85    8.74   1
  -3  -4  -7  600.90   11.31   1
   3  -4   7  607.80    7.52   4
   3  -4   7  613.38   10.38   3
   3   4   7  610.06   11.12   3
  -3   4  -7  595.03   11.54   2
  -4  -4  -7   11.26    1.50   1
   4  -4   7   11.14    1.45   3
  -4   4  -7   11.80    1.83   2
   4   4   7    9.88    1.65   3
  -4   4  -7   10.87    0.82   1
   5  -4   7  308.61    7.26   3
  -5   4  -7  298.66    8.23   2
   5   4   7  304.83    8.03   3
  -5  -4  -7  311.36    8.42   1
   6   4   7  471.57   10.67   3
  -6   4  -7  477.27   11.35   2
   6  -4   7  479.80    9.92   3
   7   4   7   16.65    2.41   3
  -7   4  -7   12.82    2.25   2
   7  -4   7   17.63    2.19   3
  -7  -4  -7   11.20    1.89   1
  -8   4  -7   64.08    4.30   2
   8  -4   7   56.36    3.42   3
  -8  -4  -7   60.49    4.05   1
   8   4   7   60.56    3.97   3
  -9  -4  -7   28.23    3.18   1
  -9   4  -7   27.16    3.35   2
   9   4   7   27.98    3.21   3
   9  -4   7   25.17    2.48   3
 -10   4  -7   34.37    3.84   2
  10  -4   7   30.99    2.86   3
 -10  -4  -7   35.64    3.81   1
  10   4   7   30.93    3.57   3
  11   4   7   38.61    4.11   3
  11  -4   7   39.88    3.38   3
 -11  -4  -7   39.11    4.31   1
 -11   4  -7   40.05    4.46   2
 -12  -4  -7   29.57    3.79   1
  12  -4   7   32.39    3.61   3
  12   4   7   30.03    3.81   3
 -12   4  -7   34.26    4.56   2
 -13   4  -7    4.18    2.63   2
 -13  -4  -7    3.31    1.53   1
  13   4   7    3.56    2.07   3
 -13   5   7    8.45    2.95   2
  13  -5  -7    5.19    1.63   3
 -13  -5   7   10.91    2.40   1
  13   5  -7    6.66    1.97   3
 -12  -5   7   49.64    4.66   1
 -12   5   7   49.64    5.52   2
  12  -5  -7   44.66    4.15   3
  12   5  -7   46.91    4.64   3
 -11  -5   7   16.35    3.00   1
  11   5  -7   13.05    2.91   3
 -11   5   7   12.37    3.09   2
  11  -5  -7   15.66    2.77   3
  10   5  -7    6.03    2.20   3
 -10  -5   7    5.35    1.90   1
  10  -5  -7    7.06    1.92   3
 -10   5   7    6.05    2.25   2
   9  -5  -7    1.17    1.16   3
   9   5  -7    1.95    1.42   3
  -9   5   7    1.93    1.57   2
  -9  -5   7    1.20    1.29   1
   8  -5  -7   95.31    5.03   3
  -8  -5   7   92.99    5.31   1
  -8   5   7   85.32    5.16   2
   8   5  -7  102.01    5.52   3
   7   5  -7  129.54    5.93   3
   7  -5  -7  124.63    5.64   3
  -7   5   7  132.29    6.11   2
  -7  -5   7  126.42    6.01   1
  -6   5   7  222.40    7.52   2
   6  -5  -7  209.46    6.93   3
   6   5  -7  224.02    7.52   3
  -6  -5   7  227.38    7.49   1
  -5  -5   7   22.73    2.54   1
   5   5  -7   24.89    2.63   3
   5  -5  -7   22.79    2.41   3
   5   5  -7   20.15    1.82   2
  -5   5   7   23.13    2.60   2
   4  -5  -7  411.40    9.44   3
  -4  -5   7  430.65   10.04   1
   4   5  -7  422.82    9.77   3
   4   5  -7  404.31    8.31   2
  -4   5   7  411.35    9.73   2
   3  -5  -7   45.85    1.93   1
   3   5  -7   43.11    2.69   3
   3  -5  -7   44.62    2.74   3
  -3  -5   7   39.78    2.59   1
  -3   5   7   42.08    2.71   2
   3   5  -7   42.65    2.36   2
   2   5  -7  344.16    7.31   2
  -2  -5   7  337.22    7.80   1
   2   5  -7  338.13    8.09   3
   2  -5  -7  342.38    6.54   1
  -2   5   7  345.21    7.69   2
   2  -5  -7  326.08    7.76   3
   1  -5  -7   91.51    3.08   1
  -1   5   7   88.09    3.39   2
   1   5  -7   92.09    3.73   3
  -1  -5   7   94.18    3.49   1
   1  -5  -7   92.85    3.69   3
   1   5  -7   92.85    3.54   2
   0  -5  -7  191.81    4.91   1
   0   5  -7  186.59    5.46   3
   0   5   7  191.41    5.80   3
   0  -5   7  186.75    4.72   1
   0   5  -7  190.25    5.27   2
   0   5   7  186.13    4.52   2
   1   5   7    0.68    0.57   2
   1  -5   7    0.91    0.48   1
  -1  -5  -7    1.08    0.59   1
   1   5   7    0.59    0.89   3
  -1   5  -7   -0.02    0.56   3
  -1   5  -7    0.39    0.84   2
  -2  -5  -7   78.77    3.36   1
  -2   5  -7   80.51    3.47   3
   2   5   7   73.99    3.68   3
   2  -5   7   78.05    2.24   1
  -2   5  -7   78.00    3.65   2
   3  -5   7    0.41    0.64   3
  -3   5  -7    0.76    0.71   2
   3   5   7    0.51    0.87   3
  -3  -5  -7    1.54    0.75   1
  -4   5  -7  300.61    8.16   2
   4  -5   7  286.52    7.11   3
  -4  -5  -7  288.13    7.84   1
   4   5   7  301.11    8.13   3
  -5   5  -7    7.59    1.71   2
  -5  -5  -7    6.71    1.45   1
   5   5   7    8.31    1.81   3
   5  -5   7    8.21    1.50   3
  -6  -5  -7  215.48    7.25   1
   6   5   7  207.09    6.94   3
  -6   5  -7  196.53    7.23   2
   6  -5   7  202.52    6.24   3
  -7  -5  -7   -0.40    1.03   1
   7  -5   7    2.92    1.01   3
   7   5   7    1.27    1.30   3
  -7   5  -7    0.33    1.35   2
   8  -5   7  195.26    6.73   3
  -8  -5  -7  206.24    7.84   1
  -8   5  -7  204.78    8.00   2
   8   5   7  201.27    7.57   3
   9   5   7   17.40    2.88   3
  -9   5  -7   16.38    2.86   2
  -9  -5  -7   17.59    2.69   1
   9  -5   7   19.04    2.51   3
  10  -5   7   61.78    3.95   3
 -10  -5  -7   61.93    4.72   1
  10   5   7   64.53    4.72   3
 -10   5  -7   68.63    5.10   2
 -11  -5  -7    3.08    1.94   1
  11  -5   7    3.34    1.59   3
  11   5   7    1.38    1.53   3
 -11   5  -7    3.05    2.29   2
 -12   5  -7    1.12    2.46   2
 -12  -5  -7    0.68    1.53   1
  12   5   7    0.52    1.67   3
 -12   6   7   10.66    3.06   2
  12   6  -7   12.74    2.70   3
  12  -6  -7   10.68    2.25   3
 -12  -6   7   13.70    2.53   1
 -11   6   7    3.43    2.48   2
 -11  -6   7    3.84    2.35   1
  11  -6  -7    5.41    1.99   3
  11   6  -7    3.10    2.52   3
 -10  -6   7   70.77    5.52   1
 -10   6   7   80.60    5.72   2
  10   6  -7   81.18    5.72   3
  10  -6  -7   78.32    5.26   3
   9  -6  -7   -0.96    0.86   3
  -9   6   7    0.64    1.55   2
   9   6  -7    1.52    1.50   3
  -9  -6   7   -1.03    1.00   1
  -8  -6   7   52.68    4.19   1
   8   6  -7   50.70    4.16   3
  -8   6   7   52.01    4.23   2
   8  -6  -7   46.23    3.68   3
   7  -6  -7    0.98    1.03   3
   7   6  -7    1.32    1.40   3
  -7  -6   7    0.06    1.30   1
  -7   6   7    0.53    1.42   2
   6  -6  -7  601.95   13.40   3
   6   6  -7  617.80   13.94   3
  -6   6   7  610.54   14.07   2
  -6  -6   7  608.29   13.97   1
   5  -6  -7   14.65    2.21   3
  -5   6   7    9.13    2.14   2
  -5  -6   7   11.06    2.15   1
   5   6  -7   14.46    2.38   3
  -4  -6   7  357.01    9.19   1
   4   6  -7  366.17    9.66   3
  -4   6   7  377.75    9.49   2
   4  -6  -7  366.23    9.21   3
  -3  -6   7   16.41    1.91   1
  -3   6   7   18.52    2.09   2
   3   6  -7   20.98    2.29   3
   3  -6  -7   18.23    2.05   3
   3   6  -7   18.94    1.88   2
   2  -6  -7    6.20    1.28   3
   2   6  -7    3.17    0.99   2
  -2   6   7    3.09    1.05   2
  -2  -6   7    4.51    1.07   1
   2  -6  -7    7.75    0.79   1
   2   6  -7    3.03    0.94   3
   1   6  -7    1.35    0.76   2
   1  -6  -7    2.20    0.52   1
  -1  -6   7    1.55    0.71   1
   1   6  -7    0.76    0.85   3
  -1   6   7   -0.21    0.74   2
  -1   6   7    0.38    0.94   3
   0   6  -7  528.84   10.78   3
   0   6   7  541.02   11.51   3
   0   6   7  529.40    9.40   2
   0  -6  -7  530.05    9.84   1
   0   6  -7  527.98   10.42   2
   0  -6   7  532.06    9.51   1
   1   6   7  125.15    5.13   3
   1  -6   7  128.79    3.50   1
  -1  -6  -7  138.02    4.64   1
  -1   6  -7  138.87    4.95   3
  -1   6  -7  125.09    4.74   2
  -2  -6  -7  245.11    6.57   1
  -2   6  -7  239.46    7.03   2
  -2   6  -7  235.99    6.83   3
   2   6   7  228.93    7.12   3
  -3  -6  -7   27.04    2.15   1
  -3   6  -7   26.87    2.61   2
   3   6   7   30.22    2.77   3
  -4  -6  -7    4.54    1.14   1
   4  -6   7    3.31    1.00   3
   4   6   7    2.49    1.20   3
  -4   6  -7    2.62    1.25   2
  -5  -6  -7    2.59    1.31   1
  -5   6  -7    2.56    1.42   2
   5   6   7    2.56    1.22   3
   5  -6   7    2.82    1.23   3
  -6   6  -7  378.26   10.63   2
   6   6   7  383.27   10.48   3
   6  -6   7  379.86    9.61   3
  -6  -6  -7  384.41   10.54   1
   7  -6   7   10.98    1.90   3
  -7  -6  -7    8.73    2.21   1
   7   6   7   11.92    2.32   3
  -7   6  -7   12.72    2.33   2
  -8  -6  -7  108.02    5.96   1
   8   6   7   99.65    5.64   3
  -8   6  -7   94.47    5.63   2
   8  -6   7   99.79    4.84   3
  -9  -6  -7    8.07    2.25   1
  -9   6  -7    6.95    2.59   2
   9   6   7    7.68    2.15   3
   9  -6   7   12.80    2.18   3
  10   6   7   24.67    3.46   3
 -10  -6  -7   24.33    3.52   1
 -10   6  -7   28.34    4.06   2
  10  -6   7   32.19    3.42   3
  11   6   7   13.66    2.89   3
 -11  -6  -7    8.90    2.47   1
  11  -6   7   12.39    2.43   3
 -11   6  -7   13.87    3.24   2
  12   6   7   24.16    3.67   3
 -12   6  -7   26.02    4.15   2
 -12  -6  -7   19.88    3.15   1
  11  -7  -7    4.50    1.64   3
 -11   7   7    2.34    1.64   2
  11   7  -7    1.50    2.25   3
 -11  -7   7    1.17    2.01   1
  10  -7  -7    2.87    1.50   3
 -10   7   7    2.49    1.77   2
 -10  -7   7    0.22    1.87   1
  10   7  -7    0.61    2.01   3
  -9   7   7   10.04    2.65   2
   9  -7  -7    7.07    2.19   3
  -9  -7   7    8.87    2.53   1
   9   7  -7    8.35    2.75   3
  -8   7   7   59.00    4.62   2
   8   7  -7   59.74    4.64   3
   8  -7  -7   57.02    4.25   3
  -8  -7   7   53.56    4.40   1
   7   7  -7    4.99    1.99   3
  -7  -7   7    4.54    1.78   1
   7  -7  -7    2.20    1.26   3
  -7   7   7    4.54    1.82   2
  -6   7   7   66.95    4.49   2
   6  -7  -7   70.51    4.31   3
  -6  -7   7   70.31    4.59   1
   6   7  -7   65.43    4.53   3
   5   7  -7    5.02    1.80   3
   5  -7  -7    4.23    1.55   3
  -5  -7   7    4.05    1.65   1
  -5   7   7    8.81    2.05   2
   4   7  -7   19.35    2.65   3
   4  -7  -7   17.07    2.63   3
  -4  -7   7   13.65    2.18   1
  -4   7   7   15.75    2.32   2
  -3   7   7   18.81    2.27   2
   3   7  -7   17.21    2.61   3
   3  -7  -7   21.02    2.55   3
   2   7  -7  463.42   11.11   3
   2   7  -7  472.11    9.85   2
  -2   7   7  495.37   10.37   2
  -2  -7   7  511.96   10.38   1
  -1   7   7   95.39    4.98   3
   1   7  -7   90.77    3.92   2
  -1  -7   7   92.33    3.63   1
  -1   7   7   86.19    3.60   2
   1   7  -7   78.40    4.15   3
   0   7   7  253.82    7.97   3
   0   7  -7  242.91    7.43   3
   0  -7  -7  266.61    6.61   1
   0   7  -7  258.22    7.25   2
  -1   7  -7   27.35    2.42   3
  -1  -7  -7   27.96    2.09   1
   1   7   7   24.91    2.96   3
  -1   7  -7   23.41    2.50   2
  -2  -7  -7   91.73    4.01   1
   2   7   7   96.66    4.89   3
  -2   7  -7   95.76    4.51   2
  -2   7  -7   97.28    4.53   3
  -3  -7  -7    3.43    1.09   1
  -3   7  -7    1.87    1.24   3
   3   7   7    1.06    1.18   3
  -3   7  -7    3.05    1.37   2
   4  -7   7  271.78    7.77   3
   4   7   7  279.81    8.72   3
  -4   7  -7  283.89    8.71   2
  -4  -7  -7  262.33    7.95   1
   5   7   7    6.70    1.79   3
   5  -7   7    8.96    1.71   3
  -5   7  -7   10.04    2.16   2
  -5  -7  -7    5.95    1.69   1
  -6   7  -7   37.76    3.50   2
  -6  -7  -7   31.48    3.03   1
   6   7   7   39.26    3.96   3
   6  -7   7   36.03    2.97   3
  -7   7  -7    8.37    2.00   2
   7  -7   7    9.46    1.98   3
   7   7   7    6.81    2.13   3
  -7  -7  -7   10.63    2.28   1
  -8  -7  -7   42.49    4.00   1
  -8   7  -7   41.32    3.89   2
   8   7   7   39.10    3.69   3
   8  -7   7   35.79    3.15   3
   9  -7   7    2.79    1.22   3
  -9   7  -7    0.69    1.55   2
  -9  -7  -7   -1.27    1.54   1
   9   7   7    0.70    1.42   3
 -10   7  -7   53.28    5.07   2
  10  -7   7   59.31    4.31   3
 -10  -7  -7   51.03    4.70   1
  10   7   7   55.75    4.89   3
  11   7   7    1.40    1.88   3
 -11  -7  -7    0.27    1.83   1
 -11   7  -7    3.87    2.72   2
 -11  -8   7    4.27    2.35   1
  11   8  -7    1.44    2.22   3
  11  -8  -7    5.33    1.71   3
 -11   8   7    8.49    2.33   2
  10  -8  -7   87.21    5.80   3
 -10   8   7   80.39    5.95   2
 -10  -8   7   84.42    6.28   1
  10   8  -7   78.06    6.23   3
   9  -8  -7    5.88    2.06   3
  -9   8   7    6.10    2.19   2
   9   8  -7    5.48    2.61   3
  -9  -8   7    3.42    2.53   1
   8  -8  -7   -0.33    1.08   3
  -8  -8   7    0.74    1.57   1
  -8   8   7    1.17    1.60   2
   8   8  -7    1.66    1.81   3
   7   8  -7    8.19    2.42   3
  -7  -8   7    9.66    2.27   1
   7  -8  -7    9.49    2.14   3
  -7   8   7   11.81    2.33   2
   6   8  -7   33.61    3.92   3
  -6   8   7   33.80    3.22   2
   6  -8  -7   33.56    3.10   3
  -6  -8   7   34.73    3.34   1
   5   8  -7    4.90    1.93   3
  -5   8   7    6.56    1.75   2
   5  -8  -7    6.32    1.64   3
  -5  -8   7    4.64    1.59   1
  -4   8   7  209.82    7.29   2
   4  -8  -7  196.52    7.40   3
  -4  -8   7  195.16    7.03   1
   4   8  -7  188.89    7.57   3
   3  -8  -7    5.56    1.79   3
   3   8  -7    7.86    2.06   3
  -3  -8   7    6.05    1.36   1
  -3   8   7    6.20    1.75   2
  -2   8   7   43.23    3.08   2
  -2  -8   7   39.93    2.61   1
  -2   8   7   40.03    3.56   3
   2   8  -7   37.90    3.35   3
  -1   8   7   25.79    3.23   3
   1   8  -7   31.51    3.35   3
   0   8  -7  181.90    6.90   3
   0   8  -7  180.54    6.10   2
   0   8   7  178.08    7.00   3
  -1  -8  -7    8.91    1.28   1
   1   8   7    5.56    1.81   3
  -1   8  -7    4.11    1.77   3
  -1   8  -7    4.28    1.50   2
  -2   8  -7  107.97    5.43   3
  -2   8  -7  111.88    5.24   2
   2   8   7  109.27    5.54   3
  -2  -8  -7  115.75    4.75   1
   3   8   7    5.82    1.85   3
  -3   8  -7    5.20    2.07   3
  -3   8  -7    5.82    1.92   2
  -3  -8  -7    5.07    1.66   1
  -4   8  -7   40.68    3.53   2
  -4   8  -7   37.54    3.66   3
  -4  -8  -7   33.77    3.07   1
   4   8   7   39.03    3.50   3
  -5  -8  -7    0.46    1.05   1
   5  -8   7    0.63    0.97   3
   5   8   7   -0.70    1.30   3
  -5   8  -7    3.28    1.42   2
   6  -8   7   81.36    4.44   3
  -6  -8  -7   77.48    4.90   1
   6   8   7   74.44    4.99   3
  -6   8  -7   73.76    4.71   2
  -7   8  -7   23.08    3.34   2
   7   8   7   22.09    3.42   3
   7  -8   7   26.34    3.05   3
  -7  -8  -7   19.33    3.01   1
   8   8   7   22.74    3.38   3
  -8   8  -7   26.06    3.50   2
  -8  -8  -7   24.49    3.41   1
   8  -8   7   32.20    3.45   3
  -9  -8  -7    4.91    2.30   1
  -9   8  -7    8.21    2.46   2
   9  -8   7    7.40    1.90   3
   9   8   7    5.46    2.42   3
  10   8   7    6.25    2.41   3
 -10  -8  -7    0.93    2.14   1
 -10   8  -7    6.92    2.03   2
  10  -9  -7    4.37    1.46   3
 -10  -9   7    2.15    1.91   1
  10   9  -7    3.43    2.54   3
 -10   9   7    5.61    1.74   2
   9  -9  -7   26.99    3.61   3
   9   9  -7   26.52    4.42   3
  -9   9   7   25.41    3.85   2
  -9  -9   7   18.81    3.66   1
  -8   9   7   20.27    3.13   2
  -8  -9   7   14.51    3.10   1
   8   9  -7   23.60    3.90   3
   8  -9  -7   22.38    3.32   3
  -7   9   7   42.49    4.09   2
   7  -9  -7   38.15    4.15   3
   7   9  -7   34.75    4.49   3
  -7  -9   7   36.76    3.87   1
   6  -9  -7   25.62    3.35   3
  -6   9   7   32.43    3.67   2
  -6  -9   7   36.47    3.95   1
   6   9  -7   30.05    3.99   3
   5   9  -7    0.39    1.46   3
  -5   9   7    2.46    1.19   2
   5  -9  -7    2.07    1.37   3
  -5  -9   7    3.85    1.55   1
   4   9  -7   10.35    2.55   3
  -4   9   7   17.07    2.38   2
  -4  -9   7   13.62    2.38   1
   4  -9  -7   14.72    2.52   3
   3   9  -7   56.69    4.30   3
  -3   9   7   57.76    4.66   3
  -2   9   7  140.25    6.84   3
   2   9  -7  140.53    6.53   3
   1   9  -7    2.54    1.72   3
  -1   9   7    3.45    1.97   3
   0   9   7    9.93    2.41   3
   0   9  -7    8.86    2.40   3
  -1   9  -7    3.43    1.16   2
   1   9   7    1.09    1.53   3
  -1   9  -7    1.82    1.70   3
   2   9   7   38.46    3.73   3
  -2   9  -7   39.40    3.84   3
  -2   9  -7   40.66    3.27   2
  -3   9  -7   67.41    4.68   3
   3   9   7   59.99    4.64   3
  -3  -9  -7   74.47    4.31   1
  -3   9  -7   75.65    4.66   2
  -4   9  -7  106.29    5.93   3
  -4   9  -7  109.57    5.66   2
   4   9   7   98.57    5.72   3
  -4  -9  -7  106.50    5.36   1
  -5   9  -7   20.14    2.89   2
  -5  -9  -7   16.73    2.59   1
  -5   9  -7   10.03    2.79   3
   5   9   7   16.95    3.21   3
   6   9   7   -1.14    1.31   3
  -6   9  -7    3.40    1.48   2
  -6  -9  -7   -0.34    1.37   1
   7  -9   7    3.59    1.34   3
  -7   9  -7    3.94    2.00   2
  -7  -9  -7    3.58    1.88   1
   7   9   7    2.38    1.77   3
   8  -9   7    3.40    1.68   3
   8   9   7    4.15    2.12   3
  -8   9  -7    5.23    1.87   2
  -8  -9  -7    0.01    1.71   1
   9  -9   7    8.71    2.11   3
  -9  -9  -7    4.95    2.59   1
   9   9   7    6.59    2.24   3
  -9   9  -7    6.11    2.04   2
  -8  10   7   10.54    2.76   2
   8 -10  -7    9.46    2.04   3
   8  10  -7    5.62    2.80   3
  -8 -10   7    5.83    2.53   1
  -7  10   7    2.80    2.05   2
   7 -10  -7    6.22    1.94   3
   7  10  -7    2.65    2.43   3
  -7 -10   7    2.17    2.06   1
  -6  10   7   24.17    3.36   2
  -6 -10   7   22.63    3.36   1
   6  10  -7   12.70    3.33   3
   6 -10  -7   19.74    3.24   3
   5  10  -7   47.03    4.50   3
  -4  10   7   38.16    4.71   3
   4  10  -7   39.81    4.59   3
   3  10  -7   34.53    4.35   3
  -3  10   7   32.85    4.26   3
  -2  10   7    3.31    1.91   3
   2  10  -7    3.02    1.97   3
   1  10  -7    0.25    1.56   3
  -1  10   7   -0.22    1.60   3
   0  10  -7   41.41    4.37   3
   0  10   7   36.40    4.74   3
   1  10   7  139.27    6.97   3
  -1  10  -7  150.78    7.25   3
   2  10   7   52.36    4.49   3
  -2  10  -7   57.62    4.63   3
   3  10   7    2.67    1.90   3
  -3  10  -7    4.36    1.67   2
  -3  10  -7    1.02    1.58   3
   4  10   7   14.95    3.22   3
  -4  10  -7   14.32    3.26   3
  -4  10  -7   21.55    3.05   2
  -5  10  -7    1.18    1.59   2
  -5  10  -7    1.37    2.15   3
  -5 -10  -7    1.62    1.61   1
   5  10   7    3.22    1.98   3
  -6 -10  -7   39.11    4.15   1
  -6  10  -7   38.53    4.01   2
   6  10   7   36.52    4.62   3
  -6  10  -7   16.64    3.53   3
   7  10   7   20.19    3.61   3
  -7  10  -7   29.73    3.75   2
  -7 -10  -7   19.12    3.45   1
   8  10   7    9.84    2.52   3
  -8  10  -7   10.80    2.38   2
   8 -10   7   13.91    2.30   3
  -8 -10  -7    7.27    2.78   1
   6  11  -7   39.33    5.00   3
  -6  11   7   26.55    4.89   3
  -5  11   7   -1.99    2.56   3
   5  11  -7    0.42    2.14   3
  -4  11   7    5.15    2.81   3
   4  11  -7    9.04    3.03   3
  -3  11   7   25.54    4.27   3
   3  11  -7   20.28    3.77   3
   2  11  -7    6.25    2.60   3
  -2  11   7    7.72    2.45   3
  -1  11   7   55.04    4.98   3
   1  11  -7   59.43    5.31   3
   0  11  -7   -1.64    1.92   3
   0  11   7   -0.17    1.79   3
  -1  11  -7    1.94    2.60   3
   1  11   7   -0.57    1.78   3
   2  11   7    2.49    1.91   3
  -2  11  -7    1.91    2.62   3
  -3  11  -7   27.12    4.55   3
   3  11   7   37.58    4.75   3
   4  11   7   24.91    3.83   3
  -4  11  -7   11.17    3.28   3
  -5  11  -7    7.76    3.32   3
  -5  11  -7   13.05    2.61   2
  -6  11  -7   -1.94    2.62   3
  -6  11  -7    5.47    2.20   2
   6  11   7    2.53    1.59   3
   4  12  -7    2.91    2.45   3
  -4  12   7    5.01    3.55   3
  -3  12   7   26.94    4.18   3
   3  12  -7   17.62    3.95   3
   2  12  -7    0.80    2.56   3
  -2  12   7    3.23    2.06   3
   1  12  -7    6.39    3.19   3
  -1  12   7    8.62    2.90   3
   0  12   7    2.10    1.82   3
   0  12  -7    0.34    2.70   3
  -1  12  -7   37.81    5.31   3
   1  12   7   34.59    4.71   3
  -2  12  -7    2.56    3.00   3
   2  12   7    5.38    2.13   3
  -3  12  -7   -0.02    2.98   3
   3  12   7    5.84    2.24   3
  14   0  -8    2.91    1.39   3
  13   0  -8    2.58    1.32   3
 -13   0   8    1.25    1.35   1
 -13   0   8    1.35    1.89   2
  12   0  -8  105.09    5.95   3
 -12   0   8  105.72    5.73   1
 -12   0   8  103.84    5.78   2
  11   0  -8    0.90    1.07   3
 -11   0   8    2.11    1.13   1
 -11   0   8    4.24    1.58   2
 -10   0   8   90.23    4.82   1
  10   0  -8   89.99    4.96   3
 -10   0   8  100.19    5.29   2
   9   0  -8    0.29    0.95   3
  -9   0   8   -0.02    0.80   1
  -9   0   8    0.04    1.18   2
  -8   0   8  130.93    5.35   1
   8   0  -8  121.36    5.27   3
  -8   0   8  122.74    5.36   2
   7   0  -8   -0.20    1.03   2
  -7   0   8    1.08    1.01   1
   7   0  -8    1.98    0.96   3
   6   0  -8 1142.80   18.68   2
   6   0  -8 1191.13   18.48   3
  -6   0   8 1130.78   18.72   1
   5   0  -8    0.37    0.66   2
   5   0  -8    0.43    0.43   3
  -5   0   8    0.61    0.60   1
  -4   0   8  136.61    4.40   1
   4   0  -8  127.80    3.84   3
   4   0  -8  140.11    4.37   2
  -3   0   8   -0.44    0.52   1
   3   0  -8    1.76    0.74   2
   3   0  -8   -0.77    0.32   3
  -2   0   8   62.15    2.47   1
   2   0  -8   63.90    2.56   2
   2   0  -8   65.02    2.07   3
   1   0  -8   -0.08    0.44   2
   1   0  -8    1.08    0.34   3
  -1   0   8   -0.86    0.37   1
   0   0  -8 6202.36   73.17   1
   0   0  -8 6182.00   78.20   2
  -1   0  -8    0.81    0.34   2
  -1   0  -8    0.40    0.36   1
  -2   0  -8  122.69    3.49   1
  -2   0  -8  118.13    3.28   2
   2   0   8  122.02    2.35   3
  -3   0  -8    0.34    0.42   2
  -3   0  -8    0.30    0.41   1
   3   0   8   -0.29    0.32   3
   4   0   8  760.31   11.18   3
  -4   0  -8  758.69   12.21   2
  -4   0  -8  779.35   12.43   1
  -5   0  -8   -0.32    0.38   1
   5   0   8    0.21    0.50   3
  -5   0  -8   -0.19    0.44   2
  -6   0  -8  954.18   15.63   1
  -6   0  -8  954.30   15.54   2
   6   0   8  932.11   14.70   3
  -7   0  -8   -0.06    0.84   1
   7   0   8    0.47    0.81   3
  -7   0  -8    3.37    0.97   2
   8   0   8    0.76    0.92   3
  -8   0  -8   -0.18    0.94   1
  -8   0  -8    3.22    1.02   2
  -9   0  -8    0.51    0.98   1
   9   0   8    0.56    0.94   3
  -9   0  -8    2.97    1.03   2
  10   0   8   25.00    2.81   3
 -10   0  -8   29.16    2.61   2
 -10   0  -8   26.16    2.66   1
 -11   0  -8    0.22    0.93   1
  11   0   8    0.74    0.87   3
  12   0   8   33.28    3.17   3
  14  -1  -8   41.19    4.50   3
 -14   1   8   40.10    4.82   2
  14   1  -8   39.02    4.28   3
 -14  -1   8   39.12    4.26   1
  13   1  -8    5.96    1.92   3
 -13   1   8   11.60    2.95   2
  13  -1  -8    9.12    2.32   3
 -13  -1   8    9.86    2.41   1
 -12   1   8    7.59    2.50   2
 -12  -1   8    9.89    2.28   1
  12   1  -8    5.93    2.02   3
  12  -1  -8   11.31    2.65   3
 -12  -1   8   12.12    2.39   2
  11  -1  -8    9.37    2.17   3
  11   1  -8   10.18    2.29   3
 -11   1   8    8.80    1.92   1
 -11  -1   8    8.34    1.91   1
 -11   1   8   11.46    2.39   2
 -11  -1   8   11.33    2.25   2
 -10   1   8   60.59    3.87   1
  10  -1  -8   64.42    4.11   3
 -10  -1   8   60.05    4.11   1
 -10  -1   8   65.61    4.22   2
 -10   1   8   67.36    4.57   2
  10   1  -8   60.10    4.22   3
  -9   1   8   56.26    3.63   1
   9   1  -8   72.85    4.33   3
  -9   1   8   76.17    4.53   2
  -9  -1   8   70.11    4.22   1
  -9  -1   8   74.37    4.31   2
   9  -1  -8   78.92    4.44   3
   8   1  -8  261.94    7.91   3
  -8   1   8  260.65    7.58   1
  -8  -1   8  258.65    8.05   1
  -8   1   8  264.53    8.22   2
   8  -1  -8  253.59    7.67   3
  -7   1   8   59.01    3.78   2
   7   1  -8   58.21    3.44   2
  -7   1   8   64.17    3.46   1
   7   1  -8   58.94    3.43   3
   7  -1  -8   58.10    3.29   3
  -7  -1   8   62.63    3.80   1
   6  -1  -8    3.57    1.12   2
   6  -1  -8    2.32    0.92   3
   6   1  -8    3.22    1.14   2
  -6  -1   8    3.13    1.17   1
   6   1  -8    2.29    0.82   3
  -6   1   8    2.89    0.94   1
  -5   1   8    6.37    1.26   1
  -5  -1   8    7.26    1.45   1
   5  -1  -8    6.36    1.21   3
   5  -1  -8    7.89    1.53   2
   5   1  -8    6.27    1.18   3
   5   1  -8    6.99    1.31   2
   4  -1  -8  995.62   14.83   3
   4  -1  -8  972.29   15.79   2
  -4   1   8  982.84   15.29   1
  -4  -1   8  990.87   16.04   1
   4   1  -8  987.36   14.93   3
   4   1  -8  976.90   15.43   2
   3   1  -8   49.21    2.37   2
   3  -1  -8   48.33    2.05   3
  -3  -1   8   46.61    2.44   1
   3   1  -8   49.97    2.17   3
  -3   1   8   46.61    2.26   1
   3  -1  -8   48.65    2.44   2
  -2  -1   8  312.38    6.63   1
  -2   1   8  312.18    5.38   4
   2   1  -8  312.54    6.35   2
  -2   1   8  309.80    6.30   1
   2  -1  -8  306.30    6.38   2
   2  -1  -8  321.83    5.54   3
   2   1  -8  319.23    5.69   3
   1  -1  -8  374.35    5.82   3
  -1  -1   8  361.77    6.92   1
   1  -1  -8  374.69    6.72   1
   1  -1  -8  367.16    6.85   2
   1   1  -8  363.15    5.70   3
   1   1  -8  364.14    6.85   2
  -1  -1   8  359.11    5.87   4
   0   1  -8   65.35    2.31   1
   0  -1  -8   69.04    1.71   3
   0   1  -8   67.27    1.49   3
   0   1  -8   59.06    2.32   2
   0  -1  -8   63.47    2.34   1
   0  -1  -8   72.14    2.39   2
   1   1   8   62.14    1.68   3
  -1  -1  -8   56.64    2.25   1
  -1   1  -8   58.68    2.30   2
  -1   1  -8   61.59    2.14   1
  -1  -1  -8   62.29    2.05   2
   2   1   8 2983.81   35.79   3
  -2  -1  -8 3008.80   37.91   1
  -2   1  -8 2988.89   38.30   2
  -2   1  -8 3085.50   37.32   1
  -2  -1  -8 3070.98   37.62   2
   2  -1   8 3023.82   35.59   3
  -3   1  -8  455.24    8.45   2
  -3  -1  -8  457.27    8.51   1
   3  -1   8  454.17    6.84   3
  -3  -1  -8  461.39    7.61   2
   3   1   8  459.94    7.39   3
  -3   1  -8  441.83    7.82   1
  -4  -1  -8  477.19    9.13   1
  -4   1  -8  480.66    9.20   2
  -4   1  -8  472.57    8.46   1
  -4  -1  -8  470.58    8.12   2
   4  -1   8  483.98    7.74   3
   4   1   8  470.01    8.19   3
  -5   1  -8   53.78    2.55   1
  -5  -1  -8   49.82    2.33   2
   5  -1   8   55.90    2.42   3
  -5  -1  -8   52.42    2.89   1
   5   1   8   52.34    2.51   3
  -5   1  -8   53.52    2.78   2
   6  -1   8  169.78    4.85   3
  -6  -1  -8  171.32    5.50   1
  -6   1  -8  176.50    5.15   1
   6   1   8  161.93    4.95   3
  -6  -1  -8  170.11    4.68   2
  -6   1  -8  170.25    5.32   2
  -7  -1  -8   20.09    2.27   1
  -7   1  -8   20.62    1.97   1
  -7  -1  -8   28.35    1.87   2
  -7   1  -8   19.34    2.01   2
   7  -1   8   21.53    2.19   3
   7   1   8   21.50    2.07   3
  -8  -1  -8  513.30   11.61   1
  -8   1  -8  494.17   11.28   2
  -8  -1  -8  513.61   10.43   2
   8   1   8  502.66   10.84   3
  -8   1  -8  522.43   10.99   1
   8  -1   8  511.23   10.65   3
  -9   1  -8   24.39    2.75   2
  -9  -1  -8   22.56    2.66   1
   9  -1   8   23.08    2.28   3
   9   1   8   24.79    2.44   3
  -9   1  -8   23.15    2.30   1
  10   1   8   18.47    2.45   3
 -10   1  -8   18.99    2.36   1
 -10   1  -8   21.67    2.71   2
 -10  -1  -8   15.62    2.40   1
  10  -1   8   16.58    2.32   3
 -11   1  -8    7.99    1.83   2
 -11  -1  -8    4.07    1.55   1
  11   1   8    3.65    1.41   3
  11  -1   8    5.83    1.48   3
 -12  -1  -8   30.49    3.50   1
  12   1   8   32.62    3.74   3
  12  -1   8   31.03    3.43   3
 -13  -1  -8    6.81    2.20   1
 -14   2   8    8.01    3.23   2
  14   2  -8    7.34    2.06   3
 -14  -2   8    8.65    2.12   1
  14  -2  -8    8.29    2.04   3
  13   2  -8    2.73    1.47   3
 -13   2   8    2.79    2.47   2
  13  -2  -8    1.68    1.47   3
 -13  -2   8    2.70    1.71   1
  12  -2  -8   62.07    4.69   3
 -12  -2   8   62.82    4.94   1
 -12   2   8   59.14    4.86   2
  12   2  -8   59.41    4.63   3
  11   2  -8   20.35    3.20   3
  11  -2  -8   21.81    3.03   3
 -11   2   8   18.77    3.00   2
 -11  -2   8   23.11    3.13   1
 -10  -2   8   20.12    2.75   1
 -10  -2   8   23.39    2.79   2
  10   2  -8   19.19    2.76   3
  10  -2  -8   19.31    2.77   3
 -10   2   8   21.92    2.98   2
   9  -2  -8   22.96    2.85   3
  -9  -2   8   23.49    2.68   2
   9   2  -8   25.16    3.09   3
  -9   2   8   25.77    2.75   1
  -9   2   8   26.14    3.12   2
  -9  -2   8   21.43    2.70   1
   8  -2  -8   34.93    2.90   3
   8   2  -8   29.98    2.56   2
  -8   2   8   31.99    2.70   1
  -8   2   8   27.93    3.08   2
   8   2  -8   30.74    2.89   3
  -8  -2   8   30.86    2.87   1
  -7   2   8  246.25    7.84   2
  -7   2   8  247.75    6.81   1
  -7  -2   8  237.10    7.57   1
   7   2  -8  240.67    6.75   2
   7   2  -8  248.27    7.36   3
   7  -2  -8  244.15    7.14   3
   6   2  -8  296.46    7.27   2
  -6  -2   8  302.66    8.36   1
  -6   2   8  290.08    7.07   1
   6  -2  -8  289.87    7.43   3
   6   2  -8  292.85    7.67   3
  -6   2   8  293.84    8.23   2
   5   2  -8   19.02    1.75   2
   5   2  -8   17.25    1.86   3
  -5   2   8   18.01    1.60   1
   5  -2  -8   17.73    2.01   2
   5  -2  -8   17.16    1.57   3
  -5  -2   8   19.01    2.06   1
  -4   2   8   13.05    1.43   1
   4  -2  -8   11.67    1.33   3
   4   2  -8   10.41    1.39   3
   4  -2  -8   13.32    1.39   2
   4   2  -8   13.41    1.55   2
  -4  -2   8   16.06    1.61   1
   3  -2  -8   28.73    1.86   2
   3   2  -8   30.13    1.86   3
   3  -2  -8   24.07    1.58   3
  -3   2   8   24.07    1.62   1
   3   2  -8   24.53    1.75   2
  -3   2   8   21.35    1.32   4
  -3  -2   8   26.20    1.90   1
   2  -2  -8  540.27    8.81   1
   2  -2  -8  536.10    8.73   3
  -2  -2   8  528.61    9.65   1
   2   2  -8  525.82    8.61   3
   2   2  -8  532.81    9.34   2
   2  -2  -8  527.40    9.38   2
   1   2  -8 1287.51   18.18   2
  -1  -2   8 1283.96   18.08   1
   1   2  -8 1271.48   16.71   3
   1  -2  -8 1280.78   17.77   2
   1  -2  -8 1287.07   17.56   1
   1  -2  -8 1281.34   16.79   3
   0  -2  -8  688.72   10.26   2
   0   2  -8  672.51    9.40   3
   0  -2  -8  672.37   10.64   1
   0  -2   8  665.78    8.91   4
   0  -2  -8  663.93    9.66   3
   0   2  -8  693.35   11.05   2
   0  -2   8  664.38   10.48   1
  -1  -2  -8    5.75    0.57   2
  -1   2  -8    6.53    0.54   3
  -1  -2  -8    3.12    0.66   1
   1   2   8    4.73    0.76   3
  -1   2  -8    3.94    0.63   1
  -1   2  -8    3.23    0.76   2
   2  -2   8  120.48    2.68   3
  -2  -2  -8  114.54    2.72   2
  -2   2  -8  119.49    3.08   1
  -2  -2  -8  106.87    3.49   1
   2   2   8  112.17    3.09   3
  -2   2  -8  118.49    3.78   2
   3  -2   8    3.34    0.65   3
  -3  -2  -8    4.53    0.61   2
   3   2   8    4.66    0.92   3
  -3   2  -8    3.04    0.90   2
  -3  -2  -8    2.85    0.80   1
  -3   2  -8    3.34    0.65   1
  -4  -2  -8 1455.17   21.18   1
  -4  -2  -8 1433.57   19.02   2
   4  -2   8 1411.85   18.96   3
   4   2   8 1401.95   19.66   3
  -4   2  -8 1416.48   21.40   2
  -4   2  -8 1442.54   19.43   1
   5   2   8  857.44   13.86   3
  -5   2  -8  846.20   13.04   1
  -5   2  -8  857.07   14.92   2
   5  -2   8  838.90   12.89   3
  -5  -2  -8  834.44   14.63   1
  -5  -2  -8  833.30   12.45   2
   6  -2   8  301.63    6.83   3
   6   2   8  310.08    7.48   3
  -6   2  -8  299.52    6.76   1
  -6  -2  -8  301.69    7.93   1
  -6  -2  -8  299.23    6.13   2
  -6   2  -8  305.51    8.01   2
  -7  -2  -8   28.09    1.56   2
   7  -2   8   22.32    1.99   3
  -7   2  -8   23.52    2.48   2
   7   2   8   26.00    2.61   3
  -7   2  -8   23.51    1.93   1
  -7  -2  -8   22.75    2.29   1
   8   2   8   14.75    2.13   3
  -8   2  -8   14.00    1.74   1
   8  -2   8   13.11    1.89   3
  -8   2  -8   16.40    2.46   2
  -8  -2  -8   14.39    2.10   1
   9   2   8    6.71    1.55   3
  -9   2  -8    6.98    1.88   2
  -9  -2  -8    4.86    1.49   1
   9  -2   8    4.04    1.28   3
  10  -2   8  135.95    5.61   3
 -10  -2  -8  128.93    6.12   1
 -10   2  -8  142.67    6.46   2
  10   2   8  144.38    6.14   3
 -11   2  -8   38.40    3.93   2
 -11  -2  -8   37.23    3.63   1
  11   2   8   42.12    3.63   3
  11  -2   8   37.55    3.14   3
 -12   2  -8   43.25    4.17   2
  12  -2   8   44.04    3.59   3
  12   2   8   39.78    3.63   3
 -12  -2  -8   44.69    4.17   1
  13   2   8    2.98    1.73   3
 -13   2  -8   -0.40    2.00   2
 -13  -2  -8    2.15    1.64   1
 -13  -3   8    6.48    2.18   1
 -13   3   8    5.22    2.63   2
  13  -3  -8    3.78    1.58   3
  13   3  -8    7.13    2.16   3
 -12  -3   8    5.78    2.02   1
  12  -3  -8    6.02    1.75   3
 -12   3   8    5.24    2.31   2
  12   3  -8    6.93    2.10   3
  11   3  -8   10.14    2.37   3
 -11  -3   8   11.91    2.41   1
  11  -3  -8    8.26    2.01   3
 -11   3   8    9.15    2.47   2
 -10  -3   8   72.94    4.95   1
 -10   3   8   82.81    5.26   2
  10  -3  -8   81.51    4.86   3
  10   3  -8   86.35    5.15   3
   9  -3  -8   95.26    4.98   3
  -9  -3   8   81.80    4.89   1
   9   3  -8   89.27    5.03   3
  -9   3   8   89.79    5.27   2
  -9  -3   8  101.17    4.63   2
   8   3  -8   74.79    4.36   3
  -8   3   8   75.00    4.70   2
  -8  -3   8   78.48    4.58   1
  -8   3   8   76.83    3.71   1
   8   3  -8   78.15    3.88   2
   8  -3  -8   76.33    4.31   3
   7   3  -8    2.24    1.16   2
  -7   3   8    3.21    1.00   1
  -7   3   8    1.91    1.35   2
  -7  -3   8    1.79    1.22   1
   7   3  -8    2.47    1.28   3
   7  -3  -8    2.53    1.24   3
   6   3  -8   28.85    2.34   3
  -6  -3   8   28.32    2.66   1
   6  -3  -8   34.24    2.45   3
   6   3  -8   32.49    2.23   2
  -6   3   8   26.73    1.99   1
  -6   3   8   27.30    2.61   2
   5   3  -8  301.49    7.65   3
  -5   3   8  308.47    6.85   1
  -5  -3   8  316.20    8.38   1
   5  -3  -8  312.87    7.56   3
  -5   3   8  310.47    8.36   2
   5   3  -8  307.44    7.04   2
   4   3  -8 1101.27   17.09   3
  -4   3   8 1104.39   18.15   2
   4   3  -8 1084.93   16.72   2
  -4  -3   8 1114.02   18.11   1
  -4   3   8 1103.29   16.29   1
   4  -3  -8 1096.57   16.83   3
  -3   3   8  497.91    7.43   4
  -3   3   8  502.84    8.77   1
   3  -3  -8  509.03    9.74   2
   3  -3  -8  509.81    9.22   3
   3   3  -8  494.34    9.27   2
  -3  -3   8  515.36   10.16   1
   3   3  -8  489.93    9.25   3
   2  -3  -8  971.96   14.48   3
  -2  -3   8  948.06   15.30   1
   2   3  -8  981.57   14.95   2
   2  -3  -8  971.92   14.97   2
   2   3  -8  979.93   14.36   3
   2  -3  -8  974.52   14.07   1
   1  -3  -8   34.16    1.77   2
  -1  -3   8   35.47    1.97   1
   1  -3  -8   37.42    1.95   3
   1   3  -8   35.24    2.02   2
   1   3  -8   36.53    1.82   3
   1  -3  -8   34.93    1.74   1
   0  -3  -8  380.85    6.66   2
   0  -3   8  388.89    7.25   1
   0   3  -8  390.55    6.86   3
   0   3  -8  387.15    7.68   2
   0  -3  -8  382.24    7.21   1
   1   3   8   71.27    2.77   3
  -1   3  -8   73.52    3.00   2
  -1  -3  -8   71.78    2.07   2
  -1  -3  -8   72.33    2.85   1
  -1   3  -8   72.55    2.41   3
   1  -3   8   71.56    2.06   4
   1  -3   8   72.32    2.44   1
  -2  -3  -8  105.58    2.35   2
  -2  -3  -8  104.98    3.64   1
   2  -3   8  103.66    2.92   3
  -2   3  -8   97.40    3.64   2
   2   3   8  107.38    3.48   3
  -3  -3  -8  899.14   12.08   2
   3   3   8  905.45   13.96   3
   3  -3   8  899.27   13.05   3
  -3   3  -8  907.19   12.66   1
  -3  -3  -8  926.77   14.84   1
  -3   3  -8  902.18   15.12   2
  -4   3  -8  614.02   11.59   2
  -4   3  -8  595.99    9.25   1
   4   3   8  605.03   10.91   3
   4  -3   8  572.34    9.81   3
  -4  -3  -8  596.24   11.40   1
  -4  -3  -8  602.02    8.58   2
  -5  -3  -8    9.05    1.52   1
   5   3   8   14.83    1.95   3
  -5   3  -8   12.04    1.22   1
  -5   3  -8   11.48    1.70   2
   5  -3   8   12.07    1.49   3
  -5  -3  -8   16.00    0.91   2
   6   3   8   97.99    4.28   3
  -6   3  -8   94.42    3.22   1
  -6   3  -8   95.83    4.41   2
   6  -3   8   94.60    3.72   3
  -6  -3  -8  102.94    4.61   1
  -7  -3  -8   38.68    3.06   1
  -7   3  -8   37.57    3.10   2
   7   3   8   41.71    3.03   3
   7  -3   8   36.04    2.52   3
   8  -3   8  140.19    5.20   3
  -8  -3  -8  142.75    6.16   1
  -8   3  -8  135.53    5.95   2
   8   3   8  138.81    5.67   3
  -9  -3  -8    4.83    1.60   1
   9  -3   8    7.51    1.46   3
   9   3   8    4.30    1.59   3
  -9   3  -8    6.30    1.96   2
 -10  -3  -8   33.41    3.50   1
  10  -3   8   33.40    2.81   3
 -10   3  -8   31.92    3.66   2
  10   3   8   34.89    3.58   3
  11   3   8    4.16    1.51   3
 -11  -3  -8    3.57    1.76   1
 -11   3  -8    2.59    2.11   2
  11  -3   8    2.46    1.22   3
 -12   3  -8   62.19    5.19   2
 -12  -3  -8   59.27    4.86   1
  12   3   8   68.60    4.94   3
 -13  -3  -8   12.06    2.66   1
 -13   3  -8   13.94    3.30   2
  13   3   8   12.92    2.78   3
  13   4  -8   21.39    3.30   3
 -13   4   8   16.34    3.76   2
  13  -4  -8   26.63    3.47   3
 -13  -4   8   24.55    3.48   1
  12   4  -8   13.88    3.01   3
 -12  -4   8   14.11    2.87   1
  12  -4  -8   23.24    3.35   3
 -12   4   8   15.53    3.40   2
 -11  -4   8   40.18    4.38   1
 -11   4   8   38.41    4.38   2
  11   4  -8   33.34    4.20   3
  11  -4  -8   37.66    4.02   3
  10  -4  -8   63.45    4.37   3
 -10   4   8   59.06    4.63   2
 -10  -4   8   56.84    4.45   1
  10   4  -8   61.59    4.58   3
  -9  -4   8    6.61    1.96   1
   9  -4  -8    5.56    1.66   3
   9   4  -8    6.24    1.78   3
  -9   4   8    5.52    1.92   2
  -8  -4   8  150.30    6.44   1
   8   4  -8  144.80    6.29   3
   8  -4  -8  134.39    5.73   3
  -8   4   8  141.72    6.38   2
  -7   4   8   24.11    2.79   2
  -7  -4   8   21.65    2.69   1
   7   4  -8   25.38    2.21   2
   7   4  -8   23.61    2.75   3
   7  -4  -8   24.15    2.70   3
   6   4  -8   22.68    1.95   2
   6   4  -8   19.06    2.35   3
  -6   4   8   19.77    2.58   2
  -6   4   8   21.17    1.71   1
  -6  -4   8   18.47    2.45   1
   6  -4  -8   19.13    2.29   3
  -5   4   8  494.84   11.16   2
   5   4  -8  479.51   10.66   3
  -5  -4   8  506.81   11.32   1
   5   4  -8  476.41    9.43   2
   5  -4  -8  478.88   10.33   3
  -5   4   8  486.69    9.02   1
  -4  -4   8  229.63    6.74   1
  -4   4   8  234.90    5.36   1
  -4   4   8  242.67    6.98   2
   4  -4  -8  235.09    6.34   3
   4   4  -8  225.81    6.44   3
   4   4  -8  230.79    5.87   2
  -3   4   8    2.33    0.87   2
  -3   4   8    3.31    0.66   4
  -3  -4   8    5.31    1.12   1
   3   4  -8    3.54    0.95   2
   3  -4  -8    4.02    0.91   3
  -3   4   8    3.23    0.79   1
   3   4  -8    3.70    0.98   3
   2   4  -8  757.23   12.58   3
   2  -4  -8  730.68   11.43   1
   2  -4  -8  746.44   12.58   3
   2   4  -8  741.76   12.45   2
  -2  -4   8  750.96   13.03   1
  -2   4   8  727.55   12.72   2
  -1   4   8  533.98    9.72   2
  -1  -4   8  552.59   10.06   1
   1  -4  -8  536.66    9.79   3
   1   4  -8  568.92    9.87   3
   1   4  -8  531.52    9.95   2
   1  -4  -8  564.26    9.44   1
   0  -4  -8   34.85    1.97   1
   0   4   8   35.07    2.32   3
   0   4  -8   33.67    2.15   2
   0  -4   8   36.56    1.93   1
   0   4  -8   38.93    2.12   3
  -1   4  -8  244.06    6.25   2
  -1  -4  -8  251.25    5.98   1
   1  -4   8  238.95    5.12   1
   1   4   8  244.80    6.14   3
  -1   4  -8  236.07    5.52   3
   2  -4   8    2.15    0.51   1
  -2   4  -8    0.01    0.65   2
   2   4   8    0.44    0.66   3
  -2  -4  -8    1.54    0.59   1
   3   4   8   31.97    2.27   3
  -3   4  -8   29.84    2.41   2
   3  -4   8   32.38    1.29   4
   3  -4   8   31.68    1.98   3
   3  -4   8   35.59    1.56   1
  -3  -4  -8   31.68    2.19   1
  -4  -4  -8    2.39    0.93   1
   4  -4   8    3.30    0.98   3
   4   4   8    2.46    1.13   3
  -4   4  -8    3.50    0.63   1
  -4   4  -8    3.53    1.33   2
   5   4   8  274.16    7.53   3
  -5  -4  -8  286.13    7.88   1
  -5   4  -8  263.44    7.74   2
   5  -4   8  281.33    6.67   3
   6  -4   8  183.74    5.61   3
   6   4   8  182.46    6.21   3
  -6  -4  -8  186.28    6.58   1
  -6   4  -8  190.66    6.99   2
  -7   4  -8  161.28    6.60   2
  -7  -4  -8  151.09    6.24   1
   7  -4   8  152.02    5.37   3
   7   4   8  150.90    5.94   3
   8  -4   8    4.15    1.29   3
   8   4   8    2.62    1.42   3
  -8  -4  -8    1.80    1.34   1
  -8   4  -8    2.67    1.66   2
  -9   4  -8   29.08    3.46   2
  -9  -4  -8   30.27    3.36   1
   9   4   8   30.69    3.35   3
   9  -4   8   27.83    2.55   3
 -10  -4  -8   57.79    4.46   1
 -10   4  -8   62.24    4.62   2
  10  -4   8   60.70    3.95   3
  10   4   8   66.37    4.49   3
 -11  -4  -8   45.88    4.19   1
  11  -4   8   57.76    3.95   3
 -11   4  -8   57.12    4.98   2
  11   4   8   59.39    4.54   3
 -12   4  -8    1.01    2.24   2
 -12  -4  -8    2.03    1.69   1
  12   4   8    2.43    1.77   3
 -13   4  -8   -0.59    2.40   2
 -13  -4  -8    3.14    1.37   1
  13   4   8    3.03    1.81   3
  13   5  -8   22.96    3.52   3
 -13  -5   8   20.37    3.33   1
  13  -5  -8   24.04    3.43   3
 -12  -5   8    8.99    2.45   1
 -12   5   8    9.54    2.94   2
  12   5  -8   10.27    3.19   3
  12  -5  -8   16.95    2.99   3
  11   5  -8   19.70    3.44   3
  11  -5  -8   22.39    3.11   3
 -11   5   8   17.87    3.35   2
 -11  -5   8   18.74    3.29   1
  10   5  -8    0.82    1.51   3
 -10  -5   8    0.80    1.23   1
 -10   5   8    1.66    1.86   2
  10  -5  -8    1.46    1.09   3
  -9   5   8   35.55    3.78   2
   9   5  -8   29.96    3.65   3
   9  -5  -8   26.94    3.18   3
  -9  -5   8   24.48    3.30   1
  -8   5   8   22.36    3.04   2
   8   5  -8   22.79    3.09   3
   8  -5  -8   20.62    2.70   3
  -8  -5   8   20.55    2.88   1
   7   5  -8   48.24    3.77   3
   7  -5  -8   50.18    3.63   3
  -7   5   8   49.80    3.88   2
  -7  -5   8   55.02    4.18   1
  -6   5   8   -0.26    0.98   2
  -6  -5   8   -0.57    1.02   1
   6  -5  -8    0.42    0.94   3
   6   5  -8    2.04    1.39   3
  -5   5   8  336.87    9.20   2
  -5  -5   8  338.37    9.27   1
   5   5  -8  337.83    7.44   2
   5   5  -8  331.84    8.83   3
   5  -5  -8  319.62    8.63   3
   4   5  -8   20.56    1.97   3
  -4  -5   8   24.94    2.26   1
   4   5  -8   22.93    1.96   2
   4  -5  -8   22.17    2.13   3
  -4   5   8   19.58    2.38   2
  -4   5   8   20.37    1.59   1
   3   5  -8  216.83    6.26   3
   3   5  -8  209.74    5.61   2
   3  -5  -8  206.21    6.20   3
  -3  -5   8  208.05    6.29   1
  -3   5   8  208.70    6.28   2
   3  -5  -8  215.16    4.94   1
   2   5  -8  131.96    4.30   2
  -2  -5   8  137.81    4.72   1
   2  -5  -8  134.23    4.62   3
  -2   5   8  127.77    4.42   2
   2   5  -8  134.14    4.65   3
   2  -5  -8  130.16    3.73   1
  -1   5   8  303.70    6.74   2
   1  -5  -8  292.33    6.30   1
   1   5  -8  298.40    7.11   3
   1   5  -8  296.92    6.99   2
   1  -5  -8  301.36    7.22   3
  -1  -5   8  303.64    6.94   1
   0   5  -8   14.39    1.67   2
   0  -5  -8   14.20    1.27   1
   0   5   8   15.20    1.92   3
   0   5  -8   15.62    1.54   3
   0  -5   8   16.12    1.33   1
   0   5   8   14.59    1.47   2
   1  -5   8  455.21    8.07   1
  -1   5  -8  444.45    8.90   3
   1   5   8  449.43    7.51   2
  -1   5  -8  444.74    9.43   2
   1   5   8  443.00    9.54   3
  -1  -5  -8  463.12    9.17   1
  -2  -5  -8   74.14    3.34   1
   2  -5   8   78.32    2.46   1
  -2   5  -8   74.61    3.56   2
   2   5   8   77.72    3.75   3
  -2   5  -8   75.81    3.43   3
   3   5   8  188.16    5.90   3
  -3   5  -8  187.12    6.14   2
   3  -5   8  198.04    5.38   3
  -3  -5  -8  192.11    5.95   1
  -4  -5  -8    8.24    1.41   1
  -4   5  -8    7.60    1.65   2
   4   5   8    8.48    1.72   3
   4  -5   8    8.48    1.48   3
  -5   5  -8    4.42    1.31   2
  -5  -5  -8    3.37    1.29   1
   5  -5   8    3.87    1.20   3
   5   5   8    5.01    1.54   3
   6   5   8   18.16    2.43   3
   6  -5   8   23.41    2.36   3
  -6   5  -8   13.66    2.25   2
  -6  -5  -8   12.80    2.11   1
   7   5   8  202.85    7.30   3
  -7   5  -8  196.47    7.64   2
  -7  -5  -8  200.62    7.58   1
   7  -5   8  198.95    6.45   3
  -8  -5  -8   17.22    2.76   1
   8   5   8   22.71    2.89   3
  -8   5  -8   21.30    3.09   2
   8  -5   8   24.89    2.41   3
   9  -5   8  110.07    5.11   3
  -9  -5  -8   96.35    5.54   1
  -9   5  -8  104.34    5.88   2
   9   5   8   99.46    5.55   3
  10   5   8    2.09    1.49   3
 -10   5  -8    1.27    1.80   2
  10  -5   8    0.85    1.11   3
 -10  -5  -8    1.24    1.49   1
  11   5   8    9.56    2.44   3
 -11  -5  -8    8.57    2.41   1
 -11   5  -8    6.88    2.84   2
 -12  -5  -8   14.80    2.94   1
 -12   5  -8   12.63    3.32   2
  12   5   8   15.42    3.16   3
  12   6  -8   -0.64    1.73   3
  12  -6  -8    4.41    1.40   3
 -12   6   8    3.90    2.46   2
 -12  -6   8    2.58    1.44   1
 -11  -6   8   43.76    4.91   1
 -11   6   8   41.00    4.26   2
  11   6  -8   34.50    4.58   3
  11  -6  -8   43.05    4.08   3
 -10   6   8   21.83    3.53   2
  10  -6  -8   17.46    2.92   3
 -10  -6   8   14.94    3.11   1
  10   6  -8   14.81    3.23   3
   9   6  -8    0.09    1.57   3
   9  -6  -8    1.82    1.15   3
  -9  -6   8    0.71    1.44   1
  -9   6   8    3.81    1.95   2
   8  -6  -8   32.61    3.14   3
   8   6  -8   30.49    3.70   3
  -8   6   8   33.58    3.75   2
  -8  -6   8   36.51    3.86   1
  -7  -6   8   84.62    5.05   1
  -7   6   8   82.66    5.16   2
   7  -6  -8   80.15    4.63   3
   7   6  -8   85.41    5.22   3
   6  -6  -8   47.19    3.55   3
   6   6  -8   45.18    3.63   3
  -6  -6   8   40.94    3.52   1
  -6   6   8   51.24    3.97   2
   5   6  -8  380.46   10.12   3
  -5   6   8  380.00   10.24   2
   5  -6  -8  377.38    9.84   3
  -5  -6   8  373.08   10.16   1
   4   6  -8    9.00    1.42   2
   4  -6  -8    8.10    1.76   3
  -4   6   8    4.92    1.70   2
   4   6  -8    8.49    1.88   3
  -4  -6   8    7.72    1.68   1
   3  -6  -8    9.52    1.61   3
  -3   6   8    8.24    1.58   2
   3   6  -8   11.30    1.82   3
  -3  -6   8   11.15    1.68   1
   3   6  -8   10.81    1.52   2
  -2  -6   8  130.90    4.76   1
   2   6  -8  139.26    5.09   3
  -2   6   8  130.01    4.70   2
   2  -6  -8  143.09    4.03   1
   2  -6  -8  135.56    5.11   3
   2   6  -8  137.78    4.61   2
   1   6  -8  437.58    9.69   3
   1   6  -8  436.28    9.12   2
  -1   6   8  417.20   10.04   3
  -1  -6   8  421.82    8.77   1
   1  -6  -8  421.64    8.29   1
  -1   6   8  418.85    8.67   2
   0   6  -8   98.23    4.10   2
   0   6  -8  100.67    4.21   3
   0   6   8  108.63    4.75   3
   0   6   8  104.23    3.56   2
   0  -6   8  101.37    3.55   1
   0  -6  -8  103.33    3.68   1
   1  -6   8  166.23    4.28   1
   1   6   8  178.60    6.10   3
  -1   6  -8  173.71    5.77   2
  -1   6  -8  172.04    5.65   3
  -1  -6  -8  178.55    5.35   1
  -2   6  -8    1.54    0.82   3
   2   6   8    0.69    1.06   3
  -2   6  -8    0.47    0.96   2
  -2  -6  -8    3.32    0.81   1
   3   6   8  108.27    4.84   3
  -3  -6  -8   99.37    4.29   1
  -3   6  -8  107.04    4.55   3
  -3   6  -8   95.72    4.63   2
   4  -6   8   43.96    2.76   3
   4   6   8   33.94    2.87   3
  -4   6  -8   42.14    3.19   2
  -4  -6  -8   35.31    2.76   1
  -5  -6  -8   65.39    3.95   1
  -5   6  -8   65.81    4.25   2
   5   6   8   72.96    4.19   3
   5  -6   8   69.85    3.63   3
   6  -6   8    1.79    1.10   3
  -6  -6  -8   -0.29    1.06   1
  -6   6  -8    1.50    1.46   2
   6   6   8    1.46    1.33   3
   7  -6   8  148.99    5.77   3
   7   6   8  147.11    6.59   3
  -7  -6  -8  153.83    6.62   1
  -7   6  -8  154.80    6.85   2
  -8  -6  -8    8.85    2.23   1
   8   6   8    9.65    2.35   3
   8  -6   8   13.31    2.09   3
  -8   6  -8   10.38    2.37   2
   9  -6   8   95.16    4.95   3
   9   6   8   93.37    5.64   3
  -9  -6  -8   97.33    5.91   1
  -9   6  -8   88.10    5.65   2
  10   6   8    1.72    1.64   3
 -10  -6  -8   -0.73    0.99   1
 -10   6  -8    0.57    1.76   2
  10  -6   8    1.81    1.16   3
  11   6   8   33.31    4.23   3
 -11  -6  -8   29.11    3.74   1
 -11   6  -8   37.93    4.87   2
 -12  -6  -8    3.44    1.52   1
 -12   6  -8    3.05    2.45   2
  12   6   8    1.65    1.85   3
  11  -7  -8    6.60    2.06   3
 -11   7   8    5.98    2.22   2
 -11  -7   8    5.80    2.83   1
  11   7  -8    5.73    2.77   3
  10  -7  -8    2.53    1.61   3
 -10   7   8    1.83    2.00   2
 -10  -7   8    1.09    2.03   1
  10   7  -8    2.17    2.31   3
   9   7  -8  142.05    7.61   3
   9  -7  -8  139.93    7.18   3
  -9  -7   8  142.62    7.45   1
  -9   7   8  136.66    7.26   2
   8   7  -8    1.00    1.62   3
   8  -7  -8    2.84    1.48   3
  -8  -7   8    4.72    1.93   1
  -8   7   8    3.05    1.79   2
  -7  -7   8   26.21    3.23   1
  -7   7   8   28.52    3.53   2
   7   7  -8   23.17    3.21   3
   7  -7  -8   28.98    3.22   3
  -6  -7   8   12.22    2.47   1
  -6   7   8   13.37    2.43   2
   6  -7  -8   10.01    2.06   3
   6   7  -8   13.43    2.57   3
   5   7  -8  198.53    7.50   3
  -5  -7   8  192.02    7.27   1
  -5   7   8  198.77    7.50   2
   5  -7  -8  183.69    6.99   3
  -4  -7   8    1.71    1.40   1
   4   7  -8    2.10    1.37   3
  -4   7   8    0.41    1.27   2
   4  -7  -8    2.96    1.47   3
   3   7  -8   92.55    4.83   3
  -3   7   8   93.59    4.47   2
   3  -7  -8   89.23    4.54   3
   2   7  -8   15.99    2.36   3
   2   7  -8   21.71    2.27   2
  -2  -7   8   25.27    2.07   1
  -2   7   8   22.30    2.35   2
  -1   7   8   34.97    2.41   2
  -1  -7   8   32.39    2.23   1
   1   7  -8   27.94    2.59   3
  -1   7   8   29.61    3.30   3
   1   7  -8   30.79    2.41   2
   0  -7  -8  218.46    5.92   1
   0   7  -8  210.08    6.49   2
   0   7  -8  210.82    6.70   3
   0   7   8  226.16    7.55   3
  -1   7  -8  166.83    5.92   3
   1   7   8  155.42    6.19   3
  -1   7  -8  162.70    5.79   2
  -1  -7  -8  163.45    5.48   1
  -2   7  -8   38.90    2.86   3
  -2  -7  -8   39.35    2.64   1
   2   7   8   33.81    3.12   3
  -2   7  -8   32.87    2.85   2
  -3  -7  -8  151.69    5.65   1
   3   7   8  159.56    6.33   3
  -3   7  -8  168.82    6.50   2
  -3   7  -8  141.42    5.76   3
   4   7   8   20.04    2.72   3
  -4   7  -8   17.19    2.48   2
  -4  -7  -8   17.28    2.29   1
   5  -7   8    2.01    0.90   3
  -5  -7  -8    1.08    1.11   1
   5   7   8    1.35    1.05   3
  -5   7  -8    0.03    0.93   2
   6   7   8    3.41    1.73   3
  -6  -7  -8    3.30    1.51   1
   6  -7   8    5.15    1.38   3
  -6   7  -8    6.87    1.97   2
   7   7   8   71.81    4.77   3
  -7   7  -8   78.87    5.23   2
  -7  -7  -8   75.85    4.83   1
   7  -7   8   77.80    4.37   3
   8  -7   8   19.68    2.53   3
  -8  -7  -8   18.20    2.82   1
   8   7   8   13.73    2.74   3
  -8   7  -8   17.31    2.81   2
  -9  -7  -8   22.42    3.36   1
   9  -7   8   31.97    3.32   3
  -9   7  -8   25.40    3.51   2
   9   7   8   31.89    3.96   3
 -10   7  -8    5.25    2.64   2
 -10  -7  -8    1.76    1.86   1
  10   7   8    4.51    1.94   3
 -11   7  -8   14.25    3.35   2
  11   7   8   15.47    3.21   3
 -11  -7  -8   10.70    3.01   1
 -10  -8   8   -1.33    1.71   1
  10   8  -8    0.27    2.22   3
 -10   8   8    3.97    2.09   2
  10  -8  -8    3.12    1.52   3
   9   8  -8   -1.25    1.62   3
   9  -8  -8    2.62    1.63   3
  -9   8   8   -0.12    1.66   2
  -9  -8   8   -0.10    2.00   1
  -8   8   8   21.25    3.46   2
  -8  -8   8   18.36    3.10   1
   8  -8  -8   16.12    2.88   3
   8   8  -8   18.44    3.45   3
   7   8  -8   94.37    5.79   3
  -7  -8   8   97.34    5.77   1
  -7   8   8   95.67    5.63   2
   7  -8  -8   96.93    5.62   3
  -6   8   8    3.34    1.57   2
   6  -8  -8    4.76    1.66   3
  -6  -8   8    2.14    1.50   1
   6   8  -8    2.86    1.70   3
   5  -8  -8  133.21    6.19   3
  -5   8   8  134.53    6.11   2
   5   8  -8  139.19    6.60   3
  -5  -8   8  136.00    6.27   1
  -4  -8   8    5.49    1.69   1
   4  -8  -8    5.99    1.69   3
   4   8  -8    4.67    2.03   3
  -4   8   8    5.43    1.58   2
   3  -8  -8    6.23    1.85   3
  -3  -8   8    6.59    1.43   1
   3   8  -8    8.04    2.01   3
  -3   8   8    7.16    1.77   2
   2   8  -8   28.02    3.18   3
  -2   8   8   19.75    2.96   3
  -1   8   8  175.11    7.10   3
   1   8  -8  181.05    6.11   2
   1   8  -8  177.70    6.89   3
   0   8  -8   -1.21    1.08   3
   0   8  -8    1.46    1.23   2
   0   8   8    0.96    1.45   3
  -1   8  -8   67.13    3.85   2
   1   8   8   67.85    4.51   3
  -1   8  -8   66.03    4.33   3
  -1  -8  -8   76.05    3.66   1
  -2   8  -8    6.17    1.64   2
  -2   8  -8    3.09    1.76   3
   2   8   8    2.71    1.68   3
  -2  -8  -8    5.21    1.20   1
  -3   8  -8   39.15    3.34   2
   3   8   8   39.48    3.47   3
  -3  -8  -8   41.09    3.21   1
  -3   8  -8   40.31    3.53   3
  -4   8  -8   47.20    3.94   3
  -4   8  -8   39.82    3.52   2
   4   8   8   47.70    3.90   3
  -4  -8  -8   41.32    3.44   1
  -5   8  -8  303.13    9.81   2
  -5  -8  -8  279.69    9.03   1
   5   8   8  275.44    9.62   3
  -6   8  -8   21.40    2.92   2
  -6  -8  -8   15.76    2.61   1
   6   8   8   16.76    3.04   3
   6  -8   8   26.20    2.75   3
   7   8   8   -0.38    1.41   3
   7  -8   8    2.39    1.13   3
  -7   8  -8    1.77    1.45   2
  -7  -8  -8    0.56    1.18   1
   8   8   8    9.89    2.46   3
   8  -8   8   12.96    2.33   3
  -8  -8  -8    8.73    2.57   1
  -8   8  -8   13.88    2.94   2
   9   8   8    8.93    2.56   3
  -9  -8  -8    5.46    2.32   1
  -9   8  -8    7.21    2.36   2
  10   8   8    6.10    2.46   3
 -10  -8  -8    2.94    2.30   1
 -10   8  -8    9.86    2.36   2
   9   9  -8   72.13    6.06   3
  -9  -9   8   71.84    5.75   1
  -9   9   8   75.94    5.77   2
   9  -9  -8   69.36    5.18   3
   8   9  -8   20.83    3.85   3
  -8   9   8   20.65    3.42   2
   8  -9  -8   21.17    3.13   3
  -8  -9   8   20.52    3.58   1
  -7   9   8    5.38    2.08   2
   7   9  -8    5.04    2.32   3
  -7  -9   8    2.80    1.89   1
   7  -9  -8    5.56    2.06   3
   6   9  -8   -0.43    1.45   3
   6  -9  -8    1.12    1.17   3
  -6  -9   8    0.43    1.30   1
  -6   9   8    0.54    1.32   2
   5   9  -8   13.68    2.89   3
  -5   9   8   15.84    2.28   2
   5  -9  -8   14.79    2.85   3
  -5  -9   8   16.88    2.49   1
   4  -9  -8   22.26    3.12   3
  -4   9   8   27.10    2.92   2
   4   9  -8   23.69    3.38   3
  -4  -9   8   21.99    2.88   1
   3   9  -8   57.34    4.30   3
  -3   9   8   55.23    4.53   3
  -2   9   8   67.65    4.94   3
   2   9  -8   64.36    4.46   3
  -1   9   8    0.93    1.55   3
   1   9  -8   -0.42    1.47   3
   0   9  -8    3.15    1.96   3
   0   9   8    3.71    1.80   3
   1   9   8   29.32    3.66   3
  -1   9  -8   26.47    2.71   2
  -1   9  -8   26.93    3.43   3
  -2   9  -8   76.03    5.10   3
  -2   9  -8   74.89    4.42   2
   2   9   8   69.85    4.89   3
  -3   9  -8  160.89    6.99   3
  -3   9  -8  167.60    6.97   2
   3   9   8  156.81    7.39   3
  -3  -9  -8  158.46    6.41   1
  -4   9  -8   14.86    2.99   3
   4   9   8   18.04    3.06   3
  -4   9  -8   19.25    2.72   2
  -4  -9  -8   14.26    2.38   1
  -5   9  -8   32.38    3.65   2
   5   9   8   28.32    3.83   3
  -5   9  -8   19.14    3.30   3
  -5  -9  -8   29.25    3.33   1
  -6   9  -8    9.74    2.49   2
  -6  -9  -8    3.74    1.91   1
   6   9   8    6.86    2.34   3
   7  -9   8   38.81    3.34   3
  -7  -9  -8   36.71    4.17   1
  -7   9  -8   41.97    4.10   2
   7   9   8   33.20    4.28   3
  -8   9  -8   16.46    2.83   2
  -8  -9  -8   13.14    2.85   1
   8  -9   8   19.11    2.93   3
   8   9   8   14.53    3.16   3
  -9  -9  -8   -0.06    2.01   1
   9   9   8    2.49    1.79   3
  -9   9  -8    5.88    1.64   2
  -8  10   8   12.42    2.90   2
  -8 -10   8   11.57    3.09   1
   8 -10  -8   17.13    2.79   3
   8  10  -8   16.97    3.64   3
   7 -10  -8   18.70    2.90   3
  -7  10   8   15.12    3.06   2
  -7 -10   8    9.09    2.71   1
   7  10  -8   12.02    3.29   3
   6  10  -8   41.59    4.99   3
   6 -10  -8   45.05    4.11   3
  -6  10   8   43.02    3.99   2
   5  10  -8   50.92    4.70   3
  -4  10   8    6.20    2.70   3
   4  10  -8    7.40    2.55   3
  -3  10   8   11.38    3.08   3
   3  10  -8   10.97    2.72   3
   2  10  -8    3.05    1.82   3
  -2  10   8    3.19    2.14   3
  -1  10   8   41.19    4.61   3
   1  10  -8   44.50    4.10   3
   0  10   8   48.57    4.68   3
   0  10  -8   47.06    4.27   3
  -1  10  -8    7.03    2.44   3
   1  10   8    8.64    2.35   3
  -2  10  -8    4.97    2.45   3
   2  10   8   10.64    2.65   3
   3  10   8    0.34    1.78   3
  -3  10  -8   -0.43    1.99   3
  -3  10  -8    2.73    1.56   2
   4  10   8   46.79    4.55   3
  -4  10  -8   57.31    4.50   2
   5  10   8   58.86    4.99   3
  -5  10  -8   62.74    4.93   2
  -5 -10  -8   56.99    4.33   1
  -5  10  -8   65.70    5.02   3
   6  10   8   25.69    3.99   3
  -6  10  -8   24.47    3.53   2
  -6 -10  -8   17.56    3.20   1
  -6  10  -8    9.32    3.03   3
   7  10   8    1.28    1.90   3
  -7 -10  -8    3.53    2.29   1
  -7  10  -8    1.95    2.41   3
  -7  10  -8    5.31    1.97   2
   8  10   8    1.70    1.61   3
  -8  10  -8    4.38    1.72   2
  -8 -10  -8   -0.47    1.94   1
  -6  11   8   -1.36    2.56   3
   6  11  -8    5.36    2.94   3
   5  11  -8    0.20    2.18   3
  -5  11   8    3.07    2.49   3
   4  11  -8   33.90    4.67   3
  -4  11   8   26.75    4.50   3
  -3  11   8   47.77    5.58   3
   3  11  -8   37.22    4.74   3
  -2  11   8   16.78    3.50   3
   2  11  -8   18.00    3.72   3
  -1  11   8   13.84    3.20   3
   1  11  -8   12.61    3.28   3
   0  11  -8    0.52    2.21   3
   0  11   8   -0.11    1.70   3
   1  11   8   26.86    4.09   3
  -1  11  -8   29.47    4.55   3
  -2  11  -8  132.47    7.44   3
   2  11   8  121.97    7.29   3
  -3  11  -8    1.30    2.49   3
   3  11   8    1.79    2.12   3
   4  11   8    6.18    2.38   3
  -4  11  -8    4.76    3.07   3
   5  11   8    2.44    1.98   3
  -5  11  -8    2.13    2.64   3
  -5  11  -8    3.92    2.21   2
  -6  11  -8    6.08    2.29   2
   6  11   8    9.76    2.52   3
  -6  11  -8    4.51    3.13   3
  -4  12   8    2.17    2.37   3
   4  12  -8    3.17    2.39   3
   3  12  -8    0.06    2.32   3
  -3  12   8    2.03    1.79   3
   2  12  -8   24.95    4.48   3
  -2  12   8   20.35    3.80   3
  -1  12   8    6.01    2.44   3
   1  12  -8    3.65    2.71   3
   0  12  -8   28.93    4.78   3
   0  12   8   26.60    3.94   3
  -1  12  -8    0.15    2.59   3
   1  12   8    2.21    1.87   3
   2  12   8    6.05    2.15   3
  -2  12  -8    0.37    2.66   3
  -3  12  -8   -1.54    2.83   3
   3  12   8    4.64    2.11   3
  14   0  -9    1.68    1.22   3
 -13   0   9   50.87    4.69   2
  13   0  -9   54.92    4.52   3
 -13   0   9   53.26    4.44   1
 -12   0   9    2.15    1.33   1
 -12   0   9    5.36    2.12   2
  12   0  -9    0.58    1.33   3
 -11   0   9    1.25    1.47   2
 -11   0   9   -0.08    0.85   1
  11   0  -9    1.77    1.39   3
 -10   0   9    1.39    1.10   1
  10   0  -9    0.40    1.20   3
 -10   0   9    1.77    1.43   2
  -9   0   9   25.43    2.69   1
  -9   0   9   26.91    2.89   2
   9   0  -9   22.31    2.75   3
   8   0  -9   -0.41    0.93   3
  -8   0   9    0.85    1.05   2
  -8   0   9    0.24    0.93   1
  -7   0   9  727.76   14.34   1
   7   0  -9  756.26   14.39   2
   7   0  -9  743.29   14.01   3
  -6   0   9    0.38    0.73   1
   6   0  -9   -0.04    0.86   2
   6   0  -9    1.09    0.72   3
   5   0  -9   93.58    3.96   2
   5   0  -9   95.68    3.77   3
  -5   0   9   97.07    4.02   1
  -4   0   9    0.32    0.61   1
   4   0  -9    0.79    0.42   3
   4   0  -9   -0.06    0.66   2
   3   0  -9 2627.55   32.04   3
   3   0  -9 2625.14   34.53   2
  -3   0   9 2560.44   33.93   1
  -2   0   9   -0.11    0.38   1
   2   0  -9    0.56    0.38   3
  -2   0   9    1.07    0.48   4
   2   0  -9    1.13    0.60   2
   1   0  -9   18.60    1.37   2
   1   0  -9   17.70    0.82   3
   1   0  -9   17.11    1.32   1
  -1   0  -9  105.83    3.19   2
  -1   0  -9  103.51    3.15   1
  -2   0  -9    0.61    0.44   2
   2   0   9   -0.20    0.22   3
  -2   0  -9    0.38    0.40   1
  -3   0  -9 1784.70   23.73   1
   3   0   9 1722.43   21.30   3
  -3   0  -9 1708.15   23.43   2
  -4   0  -9    0.34    0.47   1
  -4   0  -9    0.73    0.58   2
   4   0   9   -0.83    0.29   3
   5   0   9  236.46    5.25   3
  -5   0  -9  233.55    5.87   2
  -5   0  -9  225.89    5.95   1
  -6   0  -9    0.08    0.69   1
  -6   0  -9    1.16    0.76   2
   6   0   9   -0.20    0.65   3
  -7   0  -9   70.84    3.60   1
  -7   0  -9   67.16    3.35   2
   7   0   9   64.82    3.20   3
  -8   0  -9   -0.25    0.84   1
   8   0   9    0.54    0.74   3
   9   0   9  274.31    7.81   3
  -9   0  -9  267.53    7.97   2
  -9   0  -9  281.30    8.32   1
  10   0   9    1.36    1.03   3
 -10   0  -9    0.36    0.75   1
 -10   0  -9    3.12    1.34   2
  11   0   9   71.16    4.20   3
 -11   0  -9   70.62    4.43   1
  14  -1  -9    4.49    1.64   3
 -14  -1   9    3.51    1.74   1
  14   1  -9    2.86    1.85   3
 -14   1   9    2.33    2.51   2
  13   1  -9    2.31    1.55   3
 -13   1   9   -0.30    2.01   2
  13  -1  -9    1.14    1.17   3
 -13  -1   9    1.60    1.27   1
  12   1  -9    1.31    1.34   3
 -12  -1   9    2.32    1.59   1
  12  -1  -9    3.69    1.79   3
 -12  -1   9    6.65    1.93   2
 -12   1   9    1.42    1.74   2
  11  -1  -9   46.40    3.90   3
 -11  -1   9   40.98    3.62   1
 -11   1   9   40.57    3.86   2
 -11  -1   9   43.01    3.74   2
  11   1  -9   43.45    3.82   3
 -11   1   9   47.06    3.61   1
 -10   1   9   49.59    3.56   1
 -10   1   9   49.02    4.07   2
  10   1  -9   50.19    3.90   3
  10  -1  -9   52.15    3.97   3
 -10  -1   9   51.34    3.91   2
 -10  -1   9   52.86    3.95   1
   9  -1  -9   53.24    3.70   3
  -9   1   9   50.44    3.44   1
  -9  -1   9   46.06    3.58   1
   9   1  -9   45.54    3.46   3
  -9   1   9   41.99    3.50   2
  -9  -1   9   46.74    3.50   2
   8   1  -9    9.12    1.86   2
  -8   1   9    8.58    1.73   1
   8  -1  -9    7.65    1.76   3
  -8   1   9    9.64    2.18   2
  -8  -1   9    9.16    1.84   1
   8   1  -9    8.63    1.77   3
  -7   1   9   14.47    1.95   1
   7   1  -9   16.25    2.03   3
  -7  -1   9   11.84    1.92   1
   7  -1  -9   10.62    1.71   3
   7   1  -9   11.44    1.87   2
   6  -1  -9   49.24    2.87   3
  -6   1   9   48.60    2.98   1
   6  -1  -9   45.57    2.95   2
  -6  -1   9   44.40    3.04   1
   6   1  -9   44.87    2.78   3
   6   1  -9   46.55    2.88   2
   5  -1  -9 1536.05   21.95   3
  -5  -1   9 1549.56   23.49   1
   5   1  -9 1550.00   22.82   2
  -5   1   9 1551.18   22.74   1
   5   1  -9 1531.39   22.08   3
   5  -1  -9 1529.12   23.30   2
   4  -1  -9  195.70    5.59   2
   4   1  -9  194.91    5.12   3
  -4   1   9  198.80    5.46   1
   4  -1  -9  199.98    5.09   3
  -4  -1   9  190.91    5.71   1
   4   1  -9  193.69    5.31   2
   3  -1  -9  377.47    6.98   3
  -3  -1   9  380.65    8.09   1
   3   1  -9  382.16    7.78   2
   3  -1  -9  385.94    7.98   2
  -3   1   9  374.78    7.64   1
   3   1  -9  387.83    7.16   3
   2  -1  -9  344.48    6.97   2
  -2   1   9  327.23    6.68   1
   2   1  -9  334.97    6.86   2
  -2  -1   9  338.10    7.10   1
   2   1  -9  338.96    5.98   3
  -2   1   9  333.29    5.76   4
   2  -1  -9  328.68    5.90   3
   1  -1  -9   42.26    2.02   2
   1   1  -9   43.54    1.48   3
  -1  -1   9   39.53    2.02   1
   1   1  -9   43.93    2.11   2
   1  -1  -9   41.84    1.92   1
   1  -1  -9   42.66    1.49   3
  -1  -1   9   40.09    1.74   4
   0   1  -9   44.22    2.08   2
   0   1  -9   46.40    2.01   1
   0  -1  -9   43.84    2.00   1
   0   1  -9   49.23    1.19   3
   0  -1  -9   45.38    1.94   2
   0  -1  -9   50.49    1.41   3
   1   1   9  639.43    8.66   3
  -1   1  -9  639.05   10.51   2
  -1  -1  -9  631.85   10.35   1
  -1  -1  -9  640.54    9.89   2
  -1   1  -9  630.02    9.97   1
  -2   1  -9    3.90    0.91   2
  -2  -1  -9    3.19    0.79   1
  -2   1  -9    2.87    0.68   1
   2  -1   9    4.01    0.47   3
  -2  -1  -9    4.88    0.70   2
   3  -1   9  205.78    3.77   3
  -3  -1  -9  208.00    4.61   2
  -3   1  -9  203.64    5.21   2
  -3  -1  -9  209.42    5.36   1
   3   1   9  206.43    4.29   3
  -3   1  -9  210.39    4.95   1
  -4   1  -9   55.90    2.51   1
  -4   1  -9   53.97    2.67   2
  -4  -1  -9   52.48    2.71   1
   4   1   9   57.20    2.35   3
   4  -1   9   52.37    2.04   3
  -4  -1  -9   50.50    2.22   2
  -5   1  -9  100.51    3.64   1
   5   1   9  105.07    3.52   3
  -5   1  -9  105.99    3.98   2
  -5  -1  -9   99.73    3.95   1
   5  -1   9  104.00    3.27   3
  -5  -1  -9  100.98    3.36   2
  -6  -1  -9  269.43    7.20   1
   6   1   9  260.58    6.45   3
  -6  -1  -9  258.04    6.17   2
  -6   1  -9  264.68    6.98   2
  -6   1  -9  264.32    6.63   1
   6  -1   9  255.18    6.09   3
  -7   1  -9  561.34   11.05   1
  -7   1  -9  544.08   11.54   2
   7   1   9  544.72   10.76   3
  -7  -1  -9  540.61   10.41   2
  -7  -1  -9  553.44   11.69   1
   7  -1   9  554.13   10.51   3
  -8   1  -9   12.84    1.87   1
  -8  -1  -9    9.02    1.80   1
  -8  -1  -9   16.92    1.65   2
   8   1   9   12.38    1.91   3
   8  -1   9    9.79    1.70   3
  -8   1  -9   15.78    1.96   2
  -9   1  -9   16.23    2.13   1
   9  -1   9   24.61    2.54   3
  -9  -1  -9   26.73    2.83   1
  -9   1  -9   24.43    2.85   2
   9   1   9   21.77    2.49   3
  10  -1   9   12.39    2.00   3
 -10  -1  -9    9.01    1.96   1
 -10   1  -9   11.88    1.99   1
 -10   1  -9   11.27    2.16   2
  10   1   9   13.85    2.07   3
 -11  -1  -9   40.35    3.60   1
  11  -1   9   40.27    3.17   3
 -11   1  -9   55.73    4.07   2
  11   1   9   42.43    3.34   3
  12   1   9    9.35    2.24   3
 -12  -1  -9    9.85    2.23   1
 -13  -1  -9   24.12    3.44   1
 -14   2   9   22.73    3.94   2
  14   2  -9   22.54    3.33   3
  14  -2  -9   23.48    3.36   3
 -14  -2   9   25.70    3.34   1
  13  -2  -9   57.24    4.71   3
 -13  -2   9   51.75    4.76   1
  13   2  -9   59.19    4.76   3
 -13   2   9   58.54    5.22   2
 -12   2   9    0.58    2.05   2
 -12  -2   9    2.46    1.54   1
  12  -2  -9    0.94    1.24   3
  12   2  -9    0.95    1.65   3
 -11   2   9    8.45    2.31   2
  11  -2  -9    7.05    1.98   3
  11   2  -9    2.82    1.66   3
 -11  -2   9    3.24    1.71   1
 -10   2   9   23.62    2.56   1
 -10  -2   9   23.84    2.96   2
  10  -2  -9   23.29    3.09   3
 -10  -2   9   23.12    2.95   1
  10   2  -9   22.56    3.05   3
 -10   2   9   22.22    3.13   2
   9   2  -9  159.76    6.55   3
   9  -2  -9  166.71    6.59   3
  -9  -2   9  165.88    6.89   1
  -9   2   9  159.15    5.96   1
  -9   2   9  157.45    6.75   2
   8   2  -9  254.31    7.96   3
  -8   2   9  253.70    7.37   1
  -8  -2   9  252.91    8.26   1
  -8   2   9  255.93    8.44   2
   8  -2  -9  236.82    7.59   3
   8   2  -9  247.58    7.38   2
  -7   2   9  397.29    9.08   1
  -7  -2   9  384.29   10.10   1
   7   2  -9  408.82    9.15   2
  -7   2   9  365.77   10.26   2
   7   2  -9  408.40    9.81   3
   7  -2  -9  378.46    9.41   3
   6   2  -9   79.09    3.77   3
  -6   2   9   84.19    3.63   1
  -6   2   9   82.06    4.19   2
  -6  -2   9   83.18    4.22   1
   6  -2  -9   72.03    3.50   3
   6   2  -9   77.23    3.56   2
   5  -2  -9    3.77    0.81   3
   5  -2  -9    5.81    1.28   2
   5   2  -9    4.81    1.05   2
   5   2  -9    4.35    0.98   3
  -5  -2   9    1.78    0.88   1
  -5   2   9    3.76    0.93   1
   4  -2  -9    8.15    1.15   3
   4  -2  -9    6.71    1.11   2
   4   2  -9    9.25    1.35   2
   4   2  -9    5.82    1.09   3
  -4  -2   9    6.75    1.21   1
  -4   2   9    6.86    1.13   1
   3  -2  -9  747.11   12.73   2
  -3   2   9  758.89   12.22   1
  -3  -2   9  770.48   13.27   1
   3   2  -9  767.93   12.04   3
  -3   2   9  756.33   10.36   4
   3  -2  -9  758.57   11.86   3
   3   2  -9  744.83   12.52   2
   2   2  -9 1077.34   14.93   3
   2  -2  -9 1059.57   16.17   2
   2  -2  -9 1075.42   15.48   1
  -2  -2   9 1081.25   16.48   1
   2   2  -9 1084.96   16.22   2
   2  -2  -9 1068.39   14.99   3
   1   2  -9 1433.23   20.48   2
   1  -2  -9 1473.38   19.88   1
   1  -2  -9 1449.14   20.06   2
  -1  -2   9 1479.58   20.45   1
   1  -2  -9 1451.43   18.86   3
   1   2  -9 1450.75   18.66   3
   0  -2   9    9.83    1.10   1
   0   2  -9   13.52    0.78   3
   0  -2  -9   12.15    0.89   3
   0  -2  -9    8.22    0.96   1
   0  -2   9    9.29    0.92   4
   0  -2  -9   10.12    0.93   2
   0   2  -9    9.61    1.17   2
  -1  -2  -9    1.59    0.55   1
   1   2   9    2.97    0.65   3
  -1   2  -9    1.80    0.63   2
  -1  -2  -9    1.91    0.47   2
  -1   2  -9    3.00    0.60   1
  -2   2  -9    0.30    0.45   1
   2  -2   9    0.24    0.34   3
   2   2   9    0.60    0.46   3
  -2  -2  -9    1.59    0.44   2
  -2  -2  -9    0.73    0.47   1
  -2   2  -9    0.98    0.60   2
  -3  -2  -9 1238.26   18.53   1
   3  -2   9 1230.20   15.97   3
   3   2   9 1230.09   17.00   3
  -3   2  -9 1226.87   18.67   2
  -3  -2  -9 1216.41   16.61   2
  -3   2  -9 1248.64   17.13   1
  -4   2  -9  480.59    8.48   1
  -4  -2  -9  484.20    9.78   1
  -4  -2  -9  479.11    7.93   2
   4  -2   9  482.93    7.94   3
   4   2   9  482.17    8.75   3
  -4   2  -9  480.75    9.84   2
   5   2   9   89.65    3.62   3
  -5   2  -9   95.38    4.09   2
  -5   2  -9   95.67    3.32   1
  -5  -2  -9   91.73    2.92   2
  -5  -2  -9   90.62    3.99   1
   5  -2   9   89.65    3.11   3
   6   2   9   10.36    1.68   3
  -6  -2  -9    8.15    1.58   1
   6  -2   9    9.88    1.39   3
  -6   2  -9    8.31    1.27   1
  -6   2  -9   11.87    1.64   2
  -6  -2  -9   14.01    1.33   2
   7  -2   9    8.87    1.44   3
  -7   2  -9    9.45    1.63   2
   7   2   9    8.12    1.67   3
  -7  -2  -9    5.29    1.42   1
  -7   2  -9    6.28    1.19   1
  -8   2  -9   17.59    1.95   1
  -8   2  -9   14.92    2.32   2
  -8  -2  -9   16.68    2.34   1
   8   2   9   17.32    2.28   3
   8  -2   9   19.10    2.14   3
  -9   2  -9  149.17    6.24   2
   9  -2   9  144.30    5.46   3
  -9  -2  -9  151.44    6.40   1
   9   2   9  156.59    5.97   3
  10  -2   9    1.39    1.00   3
  10   2   9    2.24    1.27   3
 -10   2  -9    1.48    1.52   2
 -10  -2  -9    0.25    1.17   1
 -11   2  -9   32.91    3.72   2
  11  -2   9   28.18    2.55   3
  11   2   9   25.36    3.06   3
 -11  -2  -9   24.18    3.18   1
 -12   2  -9    5.21    2.05   2
 -12  -2  -9    5.93    2.13   1
  12   2   9    4.97    1.94   3
 -13  -2  -9   27.57    3.69   1
  13  -3  -9    0.54    1.28   3
  13   3  -9   -1.83    0.95   3
 -13  -3   9    1.63    1.79   1
 -13   3   9    0.34    2.08   2
  12  -3  -9   18.71    3.09   3
  12   3  -9   16.36    3.27   3
 -12   3   9   15.14    3.19   2
 -12  -3   9   26.60    3.54   1
 -11   3   9   38.62    3.92   2
  11   3  -9   40.13    3.83   3
  11  -3  -9   37.56    3.58   3
 -11  -3   9   40.66    3.93   1
  10  -3  -9   42.84    3.56   3
 -10   3   9   40.99    3.83   2
 -10  -3   9   39.00    3.74   1
  10   3  -9   37.82    3.53   3
  -9  -3   9   52.55    4.01   1
   9   3  -9   57.87    4.08   3
  -9   3   9   57.41    4.30   2
   9  -3  -9   59.46    4.10   3
   9   3  -9   61.96    3.73   2
   8   3  -9   50.87    3.60   3
  -8   3   9   48.92    4.00   2
  -8  -3   9   51.30    3.91   1
  -8   3   9   53.11    3.27   1
   8  -3  -9   55.55    3.70   3
   8   3  -9   52.68    3.26   2
  -7   3   9  206.30    6.12   1
  -7   3   9  203.78    7.42   2
  -7  -3   9  208.44    7.38   1
   7   3  -9  212.96    6.31   2
   7  -3  -9  204.51    6.72   3
   7   3  -9  211.67    7.01   3
  -6  -3   9  228.60    7.45   1
   6   3  -9  240.93    6.49   2
   6   3  -9  231.09    6.90   3
  -6   3   9  238.65    6.26   1
   6  -3  -9  239.19    6.84   3
  -6   3   9  231.33    7.52   2
   5  -3  -9   51.83    2.86   3
   5   3  -9   53.70    2.99   3
   5   3  -9   52.68    2.81   2
  -5  -3   9   49.30    3.16   1
  -5   3   9   60.18    3.59   2
  -5   3   9   53.65    2.68   1
  -4   3   9  245.79    5.90   1
   4   3  -9  261.64    6.35   2
   4   3  -9  246.38    6.37   3
   4  -3  -9  245.55    6.27   3
   4  -3  -9  249.41    6.66   2
  -4  -3   9  250.30    7.06   1
  -3   3   9 1258.05   18.08   1
   3   3  -9 1263.25   18.69   2
   3  -3  -9 1262.56   19.14   2
  -3  -3   9 1285.46   19.62   1
   3  -3  -9 1267.16   18.24   3
   3   3  -9 1245.78   18.50   3
  -3   3   9 1266.55   15.40   4
   2   3  -9   87.28    3.09   3
   2   3  -9   82.59    3.25   2
   2  -3  -9   83.78    3.08   3
   2  -3  -9   83.91    2.88   1
  -2  -3   9   81.71    3.39   1
   2  -3  -9   80.28    3.09   2
   1  -3  -9   52.21    2.31   3
   1  -3  -9   49.69    2.21   1
  -1  -3   9   49.25    2.42   1
   1   3  -9   55.47    2.63   2
   1  -3  -9   48.92    2.16   2
   1   3  -9   51.85    2.19   3
   0  -3   9  667.69   10.87   1
   0  -3  -9  676.53   11.12   1
   0  -3  -9  666.95   10.39   2
   0   3  -9  658.65   11.35   2
   0   3  -9  671.33   10.16   3
  -1   3  -9  406.68    8.28   2
   1  -3   9  402.15    6.26   4
   1  -3   9  410.44    7.41   1
  -1  -3  -9  409.43    8.03   1
  -1  -3  -9  415.04    6.80   2
   1   3   9  402.59    7.58   3
  -1   3  -9  411.12    6.90   3
   2  -3   9  524.16    8.40   3
  -2   3  -9  529.66   10.16   2
  -2  -3  -9  543.54   10.05   1
  -2  -3  -9  518.83    7.94   2
   2   3   9  510.31    9.12   3
  -2   3  -9  533.88    8.55   1
   3   3   9    0.79    0.65   3
  -3   3  -9   -0.03    0.61   2
   3  -3   9    0.28    0.52   3
  -3  -3  -9    0.64    0.64   1
  -3   3  -9    0.52    0.43   1
  -4   3  -9   10.49    1.16   1
  -4  -3  -9   13.13    1.59   1
   4  -3   9   11.47    1.34   3
   4   3   9   11.55    1.64   3
   5   3   9  661.45   12.17   3
  -5  -3  -9  609.72   12.57   1
  -5   3  -9  636.14   10.40   1
  -5   3  -9  631.46   12.49   2
   5  -3   9  623.75   10.65   3
  -6  -3  -9  198.96    6.70   1
   6  -3   9  188.37    5.36   3
  -6   3  -9  195.53    4.94   1
   6   3   9  198.29    6.17   3
  -6   3  -9  190.94    6.48   2
  -7  -3  -9   95.08    4.66   1
   7  -3   9   95.38    3.89   3
  -7   3  -9   99.08    4.89   2
   7   3   9   94.21    4.41   3
  -8   3  -9   30.63    3.18   2
   8   3   9   31.02    2.72   3
  -8  -3  -9   23.51    2.78   1
   8  -3   9   27.94    2.39   3
  -9  -3  -9    2.56    1.44   1
  -9   3  -9   -0.66    1.32   2
   9   3   9    0.37    0.87   3
   9  -3   9    0.87    0.76   3
 -10  -3  -9    6.88    1.87   1
  10  -3   9   11.49    1.91   3
 -10   3  -9    9.01    2.46   2
  10   3   9   13.49    2.37   3
 -11   3  -9   54.31    4.55   2
 -11  -3  -9   53.34    4.29   1
  11   3   9   63.85    4.37   3
 -12  -3  -9   36.90    4.15   1
 -12   3  -9   46.47    5.09   2
  12   3   9   40.34    3.82   3
 -13   3  -9   13.90    3.22   2
 -13  -3  -9   16.35    3.03   1
  13  -4  -9   21.74    3.22   3
  13   4  -9   13.77    3.13   3
 -13   4   9   24.00    4.39   2
 -13  -4   9   20.08    3.08   1
  12   4  -9   24.60    3.79   3
 -12   4   9   25.40    4.10   2
 -12  -4   9   28.06    3.78   1
  12  -4  -9   21.26    3.27   3
 -11   4   9   35.60    4.27   2
 -11  -4   9   32.67    3.80   1
  11  -4  -9   37.90    4.03   3
  11   4  -9   35.38    4.28   3
 -10   4   9   12.90    2.90   2
  10  -4  -9   11.95    2.42   3
 -10  -4   9   16.23    2.92   1
  10   4  -9   15.10    2.78   3
  -9   4   9   37.31    3.98   2
   9   4  -9   39.82    3.45   3
  -9  -4   9   35.53    3.56   1
   9  -4  -9   35.45    3.37   3
   8   4  -9   44.99    3.57   3
   8  -4  -9   47.81    3.43   3
  -8   4   9   43.02    3.76   2
  -8  -4   9   47.96    3.86   1
  -7  -4   9   19.26    2.68   1
  -7   4   9   17.83    2.66   2
   7   4  -9   21.32    2.09   2
   7   4  -9   17.83    2.57   3
   7  -4  -9   18.66    2.43   3
  -6   4   9   78.67    4.39   2
   6   4  -9   77.79    3.54   2
   6  -4  -9   75.90    3.95   3
  -6  -4   9   72.19    4.25   1
  -6   4   9   75.13    3.24   1
   6   4  -9   65.73    3.79   3
   5  -4  -9   46.17    2.83   3
   5   4  -9   45.74    3.00   3
  -5  -4   9   50.32    3.36   1
   5   4  -9   41.12    2.58   2
  -5   4   9   46.24    3.26   2
  -5   4   9   44.38    2.50   1
  -4   4   9   66.23    2.78   1
   4  -4  -9   68.31    3.31   3
   4   4  -9   71.37    3.36   3
   4   4  -9   67.75    3.10   2
  -4   4   9   69.94    3.73   2
  -4  -4   9   69.43    3.65   1
  -3  -4   9   82.22    3.75   1
   3   4  -9   81.70    3.51   3
   3  -4  -9   77.16    3.37   3
   3   4  -9   81.13    3.37   2
  -3   4   9   82.37    3.83   2
   2   4  -9  320.69    7.19   2
   2   4  -9  313.81    7.10   3
  -2  -4   9  315.92    7.54   1
  -2   4   9  314.58    7.33   2
   2  -4  -9  312.94    7.13   3
   2  -4  -9  313.34    6.41   1
   1  -4  -9  500.26    8.96   1
   1  -4  -9  503.72    9.30   3
   1   4  -9  497.75    9.05   3
   1  -4  -9  486.82    8.87   2
   1   4  -9  499.58    9.62   2
  -1  -4   9  487.19    9.45   1
   0  -4  -9  398.81    7.89   1
   0   4  -9  401.91    7.76   3
   0   4   9  400.49    8.28   3
   0   4  -9  397.54    8.27   2
   0  -4  -9  398.51    7.19   2
   0  -4   9  396.68    7.81   1
  -1   4  -9   82.85    3.00   3
  -1  -4  -9   81.06    2.44   2
  -1  -4  -9   82.88    3.34   1
  -1   4  -9   81.86    3.47   2
   1  -4   9   82.23    2.88   1
   1   4   9   80.24    3.41   3
  -2  -4  -9  630.79   11.61   1
   2   4   9  603.21   11.07   3
  -2   4  -9  605.73   10.33   3
   2  -4   9  602.49    9.64   1
  -2  -4  -9  608.40    8.73   2
  -2   4  -9  610.64   11.75   2
  -3  -4  -9  412.13    8.98   1
  -3   4  -9  402.78    9.23   2
   3  -4   9  402.34    7.02   1
   3  -4   9  416.47    6.08   4
   3   4   9  404.90    8.59   3
   3  -4   9  413.27    7.80   3
   4  -4   9  465.00    8.80   3
  -4  -4  -9  480.55   10.37   1
  -4   4  -9  467.29    7.60   1
  -4   4  -9  461.85   10.41   2
   4   4   9  477.24    9.95   3
   5   4   9    1.86    1.14   3
  -5  -4  -9    1.39    0.89   1
  -5   4  -9    0.24    0.88   2
   5  -4   9    1.15    0.79   3
  -6   4  -9   49.35    3.65   2
   6  -4   9   48.45    2.83   3
  -6  -4  -9   47.77    3.36   1
   6   4   9   49.60    3.23   3
  -7   4  -9   50.62    3.67   2
   7   4   9   57.04    3.64   3
  -7  -4  -9   52.76    3.66   1
   7  -4   9   58.01    3.13   3
   8  -4   9   42.16    2.90   3
  -8   4  -9   41.16    3.61   2
  -8  -4  -9   39.01    3.39   1
   8   4   9   41.62    3.35   3
  -9   4  -9    9.92    2.26   2
   9   4   9    6.94    1.84   3
  -9  -4  -9    7.68    1.91   1
   9  -4   9    7.34    1.62   3
 -10  -4  -9   77.62    5.13   1
  10   4   9   73.29    4.72   3
  10  -4   9   78.81    4.39   3
 -10   4  -9   71.50    5.00   2
 -11   4  -9   21.43    3.51   2
 -11  -4  -9   20.83    3.23   1
  11   4   9   23.27    3.45   3
  12   4   9    2.97    1.74   3
 -12  -4  -9    2.33    1.62   1
 -12   4  -9    0.09    2.35   2
 -13   4  -9   31.16    4.67   2
 -13  -4  -9   25.21    3.55   1
  13  -5  -9    3.74    1.50   3
 -13  -5   9    3.07    1.46   1
 -13   5   9    1.92    2.43   2
  13   5  -9    0.85    2.31   3
  12  -5  -9   44.31    4.67   3
 -12   5   9   41.15    5.38   2
  12   5  -9   33.59    4.69   3
 -12  -5   9   41.86    4.61   1
  11   5  -9    2.33    2.05   3
 -11   5   9    2.45    2.20   2
 -11  -5   9    3.07    1.88   1
  11  -5  -9    2.43    1.55   3
  10   5  -9   90.12    5.56   3
 -10  -5   9   90.26    5.71   1
 -10   5   9   87.16    5.96   2
  10  -5  -9   81.66    5.23   3
   9  -5  -9   25.37    3.12   3
   9   5  -9   26.50    3.42   3
  -9  -5   9   20.65    3.03   1
  -9   5   9   23.77    3.32   2
   8  -5  -9    0.38    1.02   3
  -8   5   9   -1.80    0.89   2
  -8  -5   9   -0.25    1.16   1
   8   5  -9   -0.39    1.12   3
  -7   5   9   43.48    3.57   2
  -7  -5   9   49.01    3.82   1
   7   5  -9   52.13    3.88   3
   7  -5  -9   48.08    3.51   3
  -6   5   9   85.34    4.76   2
   6   5  -9   80.25    4.57   3
   6  -5  -9   78.89    4.29   3
  -6  -5   9   77.00    4.58   1
   5   5  -9    2.47    0.93   2
  -5  -5   9    2.09    1.02   1
   5  -5  -9    4.33    1.33   3
  -5   5   9    1.31    1.48   2
   5   5  -9    3.77    1.19   3
  -4   5   9  473.98   10.95   2
  -4  -5   9  457.64   10.66   1
  -4   5   9  454.62    7.22   4
   4   5  -9  451.14    9.32   2
  -4   5   9  458.58    8.57   1
   4   5  -9  466.44   10.34   3
   4  -5  -9  466.70   10.29   3
   3   5  -9   77.98    3.69   3
  -3   5   9   71.06    3.55   2
   3  -5  -9   78.11    3.69   3
   3   5  -9   70.44    3.24   2
  -3  -5   9   75.19    3.78   1
   3  -5  -9   81.33    2.91   1
  -2  -5   9    6.93    1.15   1
   2  -5  -9    7.08    0.93   1
   2  -5  -9    6.92    1.19   3
  -2   5   9    6.66    1.19   2
   2   5  -9    5.42    1.05   3
   2   5  -9    7.05    1.27   2
   1  -5  -9   58.17    2.89   3
   1   5  -9   58.96    2.97   3
   1   5  -9   56.05    2.93   2
  -1  -5   9   55.23    2.76   1
  -1   5   9   56.33    2.82   2
   1  -5  -9   59.79    2.55   1
   0  -5   9  623.01   10.97   1
   0   5   9  631.93   12.01   3
   0  -5  -9  640.84   11.32   1
   0   5  -9  624.03   11.86   2
   0   5   9  637.95   10.76   2
   0   5  -9  644.96   11.26   3
   1  -5   9  185.14    4.68   1
  -1   5  -9  180.25    5.26   3
  -1   5  -9  187.57    5.75   2
   1   5   9  179.40    4.18   2
   1   5   9  193.44    5.84   3
  -1  -5  -9  192.46    5.51   1
  -2   5  -9  587.60   10.96   3
  -2  -5  -9  600.12   11.61   1
   2  -5   9  598.05    9.62   1
   2   5   9  591.55   11.71   3
  -2   5  -9  584.78   11.92   2
   3   5   9   17.39    2.20   3
  -3  -5  -9   15.72    1.80   1
   3  -5   9   16.14    1.72   3
  -3   5  -9   15.66    2.06   2
   4   5   9   31.53    2.61   3
  -4   5  -9   39.83    3.10   2
   4  -5   9   34.15    2.28   3
  -4  -5  -9   36.82    2.69   1
  -5  -5  -9   10.90    1.95   1
   5  -5   9   15.06    1.88   3
   5   5   9   11.82    2.06   3
  -5   5  -9   10.97    1.95   2
  -6  -5  -9  131.01    5.74   1
   6   5   9  135.15    5.52   3
  -6   5  -9  141.87    6.20   2
   6  -5   9  132.71    4.78   3
  -7  -5  -9  107.39    5.41   1
   7  -5   9  101.74    4.67   3
  -7   5  -9  124.40    5.97   2
   7   5   9  123.06    5.59   3
  -8   5  -9  100.00    5.51   2
   8  -5   9  104.92    4.71   3
   8   5   9  108.67    5.34   3
  -8  -5  -9   96.64    5.37   1
   9   5   9    7.97    1.99   3
  -9  -5  -9    5.52    1.88   1
  -9   5  -9    6.46    1.96   2
   9  -5   9    4.90    1.39   3
  10   5   9   15.72    2.80   3
 -10   5  -9   10.66    2.61   2
 -10  -5  -9    9.37    2.41   1
  11   5   9   -0.26    1.19   3
 -11  -5  -9    0.53    1.57   1
 -11   5  -9    0.88    2.07   2
  12   5   9   44.25    4.40   3
 -12  -5  -9   45.27    4.38   1
 -12   5  -9   42.84    5.06   2
  12  -6  -9   39.93    4.33   3
 -12  -6   9   41.82    4.47   1
  12   6  -9   35.65    4.80   3
 -12   6   9   44.18    5.43   2
  11   6  -9    2.73    2.19   3
  11  -6  -9    1.94    1.21   3
 -11   6   9    1.44    1.58   2
 -11  -6   9    1.42    1.96   1
  10  -6  -9    9.94    2.31   3
 -10   6   9   12.78    2.86   2
  10   6  -9    9.38    2.85   3
 -10  -6   9    9.22    2.72   1
  -9  -6   9   10.88    2.64   1
   9   6  -9   12.85    2.85   3
  -9   6   9   11.50    2.68   2
   9  -6  -9    8.47    2.09   3
   8  -6  -9   73.40    4.64   3
  -8   6   9   72.87    4.98   2
  -8  -6   9   71.76    5.06   1
   8   6  -9   81.38    5.14   3
  -7   6   9   51.79    4.01   2
   7   6  -9   51.36    4.05   3
  -7  -6   9   48.43    3.89   1
   7  -6  -9   45.75    3.55   3
   6  -6  -9   43.83    3.42   3
  -6  -6   9   43.58    3.71   1
  -6   6   9   45.98    3.68   2
   6   6  -9   40.67    3.46   3
   5   6  -9    1.43    1.26   3
   5  -6  -9    0.75    1.06   3
  -5   6   9    2.72    1.52   2
  -5  -6   9    1.25    1.39   1
  -4   6   9   26.10    2.76   2
   4   6  -9   29.75    2.26   2
   4  -6  -9   27.13    2.79   3
  -4  -6   9   27.43    2.57   1
   4   6  -9   28.04    2.95   3
  -3  -6   9   20.17    2.15   1
   3  -6  -9   19.21    2.30   3
   3   6  -9   22.15    2.20   3
  -3   6   9   19.98    2.28   2
   3   6  -9   20.72    1.93   2
   2  -6  -9  182.01    4.81   1
   2  -6  -9  181.20    6.00   3
  -2   6   9  167.95    5.46   2
   2   6  -9  178.66    5.53   2
   2   6  -9  168.21    5.78   3
  -2  -6   9  173.15    5.58   1
  -1  -6   9    6.52    1.09   1
   1   6  -9    2.35    1.02   2
  -1   6   9    3.74    1.11   2
   1  -6  -9    2.56    0.71   1
   1   6  -9    1.90    0.87   3
  -1   6   9    2.61    1.38   3
   0   6   9  280.48    7.90   3
   0  -6  -9  274.44    6.70   1
   0   6   9  279.18    6.26   2
   0   6  -9  285.31    7.24   3
   0  -6   9  269.82    6.47   1
   0   6  -9  274.87    7.30   2
  -1   6  -9    8.44    1.69   2
  -1   6  -9    9.72    1.53   3
   1  -6   9    9.78    1.14   1
   1   6   9   10.21    1.92   3
  -1  -6  -9   11.25    1.43   1
   2   6   9  616.01   12.87   3
  -2  -6  -9  606.76   12.18   1
  -2   6  -9  627.38   12.22   3
  -2   6  -9  621.45   12.73   2
  -3  -6  -9    2.01    0.93   1
   3   6   9    0.77    1.12   3
  -3   6  -9    1.93    1.13   2
  -3   6  -9    2.25    0.94   3
   4   6   9  317.91    8.86   3
  -4  -6  -9  327.67    8.87   1
   4  -6   9  329.01    7.96   3
  -4   6  -9  332.99    9.21   2
   5   6   9   39.54    3.14   3
   5  -6   9   45.30    3.00   3
  -5  -6  -9   37.04    3.03   1
  -5   6  -9   39.68    3.40   2
  -6   6  -9   40.78    3.57   2
  -6  -6  -9   37.15    3.23   1
   6  -6   9   41.33    2.93   3
   6   6   9   41.60    3.42   3
   7   6   9    3.41    1.71   3
   7  -6   9    7.78    1.50   3
  -7   6  -9    2.81    1.57   2
  -7  -6  -9    2.58    1.41   1
   8   6   9   89.24    5.31   3
   8  -6   9   94.70    4.61   3
  -8  -6  -9   87.94    5.34   1
  -8   6  -9   92.93    5.62   2
  -9  -6  -9   27.12    3.44   1
   9  -6   9   31.97    2.86   3
   9   6   9   35.85    3.91   3
  -9   6  -9   30.99    4.01   2
 -10  -6  -9   31.58    3.81   1
  10   6   9   36.18    4.19   3
 -10   6  -9   40.01    4.65   2
  11   6   9    2.67    1.78   3
 -11  -6  -9    2.09    1.54   1
 -11   6  -9    1.59    2.30   2
  12   6   9    0.56    1.74   3
 -12   6  -9    0.10    2.11   2
 -12  -6  -9    0.93    1.41   1
  11  -7  -9    3.96    1.51   3
  11   7  -9    0.07    2.33   3
 -11  -7   9    1.21    1.95   1
 -11   7   9    2.99    1.75   2
 -10   7   9   53.06    4.83   2
  10   7  -9   50.12    5.52   3
  10  -7  -9   40.93    4.07   3
 -10  -7   9   53.86    4.97   1
  -9  -7   9    0.65    1.63   1
   9   7  -9    0.40    1.91   3
   9  -7  -9    1.16    1.35   3
  -9   7   9   -0.38    1.79   2
  -8   7   9   16.96    2.96   2
  -8  -7   9   17.97    3.02   1
   8  -7  -9   11.82    2.48   3
   8   7  -9   16.34    2.95   3
   7   7  -9   91.18    5.45   3
  -7  -7   9   87.30    5.37   1
  -7   7   9   91.01    5.35   2
   7  -7  -9   85.43    5.00   3
   6  -7  -9   91.65    5.05   3
  -6   7   9   89.12    5.24   2
   6   7  -9   98.18    5.37   3
  -6  -7   9   97.45    5.36   1
   5   7  -9   13.10    2.43   3
  -5   7   9   16.05    2.45   2
  -5  -7   9   11.67    2.18   1
   5  -7  -9   12.56    2.29   3
   4   7  -9  259.62    8.41   3
  -4   7   9  256.11    8.02   2
   4  -7  -9  265.21    8.43   3
  -4  -7   9  258.48    8.29   1
  -3  -7   9  129.92    5.24   1
  -3   7   9  131.03    5.30   2
   3   7  -9  127.29    5.57   3
   3  -7  -9  116.45    5.20   3
   2   7  -9    6.28    1.38   2
  -2  -7   9    8.45    1.48   1
   2   7  -9    4.62    1.46   3
  -2   7   9    6.71    1.49   2
  -1  -7   9   20.44    1.91   1
   1   7  -9   22.46    2.40   3
  -1   7   9   18.64    2.75   3
   1   7  -9   20.60    2.35   2
  -1   7   9   18.65    2.00   2
   1  -7  -9   23.94    1.70   1
   0   7  -9  475.06   10.88   3
   0   7   9  461.34   11.25   3
   0   7  -9  475.09   10.73   2
   0  -7  -9  475.96    9.88   1
   1   7   9   21.48    2.78   3
  -1  -7  -9   24.90    2.03   1
  -1   7  -9   24.76    2.63   2
  -1   7  -9   25.40    2.33   3
   2   7   9  219.71    7.55   3
  -2  -7  -9  217.71    6.82   1
  -2   7  -9  237.84    7.26   3
  -2   7  -9  217.00    7.15   2
  -3   7  -9    2.12    1.13   3
   3   7   9    1.81    1.36   3
  -3   7  -9    0.39    0.97   2
  -3  -7  -9    1.18    1.03   1
  -4   7  -9   71.31    4.31   3
  -4  -7  -9   69.50    4.08   1
  -4   7  -9   75.09    4.40   2
   4   7   9   71.92    4.49   3
   5   7   9   26.35    3.04   3
  -5  -7  -9   29.08    3.05   1
  -5   7  -9   28.03    3.29   2
   5  -7   9   30.86    2.56   3
   6  -7   9  185.14    6.51   3
  -6   7  -9  185.81    7.58   2
   6   7   9  190.26    7.68   3
  -6  -7  -9  178.82    7.26   1
   7  -7   9    2.11    1.03   3
   7   7   9    0.53    1.37   3
  -7  -7  -9    2.56    1.43   1
  -7   7  -9    1.65    1.33   2
  -8  -7  -9   15.69    2.80   1
   8  -7   9   15.46    2.28   3
  -8   7  -9   16.53    3.02   2
   8   7   9   11.11    2.45   3
   9   7   9   14.52    2.89   3
  -9   7  -9    9.22    2.23   2
  -9  -7  -9   11.11    2.58   1
 -10   7  -9   14.75    3.30   2
 -10  -7  -9    7.11    2.54   1
  10   7   9   15.18    3.20   3
  11   7   9    2.76    1.96   3
 -11  -7  -9    0.17    1.97   1
 -11   7  -9    4.64    2.84   2
 -10   8   9    2.31    1.86   2
 -10  -8   9   -0.55    2.19   1
  10  -8  -9    2.52    1.24   3
  10   8  -9    1.65    2.36   3
   9   8  -9   15.63    3.57   3
  -9   8   9   22.30    3.62   2
  -9  -8   9   11.35    3.08   1
   9  -8  -9   16.76    2.87   3
  -8   8   9   86.15    5.76   2
   8  -8  -9   74.66    5.12   3
   8   8  -9   82.70    5.97   3
  -8  -8   9   77.91    5.62   1
   7   8  -9    0.96    1.61   3
  -7   8   9    1.19    1.58   2
  -7  -8   9    1.25    1.64   1
   7  -8  -9    1.27    1.46   3
  -6  -8   9   41.59    3.81   1
   6   8  -9   39.20    3.81   3
  -6   8   9   44.45    3.67   2
   6  -8  -9   37.81    3.49   3
  -5   8   9    6.18    1.78   2
   5   8  -9    6.19    2.09   3
  -5  -8   9    3.74    1.56   1
   5  -8  -9    6.47    1.80   3
   4  -8  -9   25.63    3.04   3
  -4  -8   9   28.39    3.09   1
  -4   8   9   26.42    2.65   2
   4   8  -9   24.49    3.22   3
  -3   8   9    3.19    1.44   2
   3  -8  -9    2.68    1.51   3
  -3  -8   9    2.37    1.38   1
   3   8  -9    4.33    1.74   3
  -2   8   9  162.81    6.98   3
   2   8  -9  167.63    6.71   3
  -1   8   9   85.81    5.02   3
   1   8  -9   98.81    5.03   3
   1   8  -9   99.23    4.47   2
   0   8   9   -0.09    1.37   3
   0   8  -9    0.53    1.31   3
   0   8  -9    0.08    0.97   2
   1   8   9   26.76    3.24   3
  -1   8  -9   18.84    2.90   3
  -1  -8  -9   24.32    2.15   1
  -1   8  -9   23.74    2.71   2
  -2  -8  -9   28.26    2.62   1
  -2   8  -9   29.62    3.32   3
   2   8   9   30.77    3.49   3
  -2   8  -9   32.32    2.94   2
  -3  -8  -9    0.21    0.95   1
   3   8   9    1.41    1.38   3
  -3   8  -9    1.49    1.74   3
  -3   8  -9    0.70    1.14   2
  -4   8  -9  375.53   10.58   3
   4   8   9  353.45   10.78   3
  -4   8  -9  368.19   10.80   2
  -4  -8  -9  366.59   10.32   1
  -5   8  -9    2.25    1.62   2
   5   8   9    3.10    1.78   3
  -5   8  -9    1.55    1.94   3
  -5  -8  -9    2.11    1.30   1
  -6   8  -9    3.65    1.68   2
   6  -8   9    6.59    1.53   3
   6   8   9    0.71    1.58   3
  -6  -8  -9    4.04    1.61   1
  -7  -8  -9    4.22    1.80   1
   7   8   9    2.51    1.78   3
   7  -8   9    5.39    1.60   3
  -7   8  -9    5.56    2.06   2
  -8  -8  -9   50.05    4.48   1
  -8   8  -9   46.74    3.95   2
   8   8   9   53.04    4.42   3
  -9  -8  -9    4.07    2.10   1
   9   8   9    5.71    2.21   3
  -9   8  -9    6.52    2.38   2
 -10  -8  -9   13.98    3.13   1
 -10   8  -9   27.89    3.72   2
  10   8   9   17.70    3.48   3
  -9   9   9    3.12    1.90   2
   9   9  -9    3.27    2.42   3
   9  -9  -9    2.87    1.23   3
  -9  -9   9   -0.95    2.12   1
  -8  -9   9   10.31    3.05   1
   8   9  -9    9.32    3.08   3
   8  -9  -9   16.56    2.76   3
  -8   9   9    9.71    2.67   2
   7  -9  -9    0.45    1.49   3
   7   9  -9    0.84    1.88   3
  -7  -9   9   -1.14    1.52   1
  -7   9   9    0.46    1.81   2
   6   9  -9   15.39    3.09   3
   6  -9  -9   25.83    3.62   3
  -6  -9   9   21.00    3.05   1
  -6   9   9   20.68    3.15   2
  -5  -9   9   31.83    3.21   1
   5   9  -9   31.52    3.94   3
  -5   9   9   36.59    3.40   2
   5  -9  -9   35.20    3.98   3
   4   9  -9  144.02    6.70   3
   4  -9  -9  146.83    6.77   3
  -4   9   9  156.22    6.35   2
  -4  -9   9  151.08    6.38   1
  -3   9   9    1.24    1.66   3
   3   9  -9    0.10    1.42   3
  -2   9   9   11.32    2.74   3
   1   9  -9    0.85    1.41   3
  -1   9   9    0.47    1.47   3
   0   9  -9   83.91    5.01   3
   0   9   9   82.82    5.25   3
   1   9   9    1.93    1.54   3
  -1   9  -9    2.56    1.23   2
  -1   9  -9    0.37    1.55   3
  -2   9  -9   37.18    3.21   2
  -2   9  -9   28.34    3.55   3
   2   9   9   39.51    4.19   3
  -3  -9  -9    9.85    2.04   1
  -3   9  -9   16.34    2.44   2
   3   9   9   10.02    2.48   3
  -3   9  -9    9.02    2.42   3
  -4   9  -9    1.57    1.82   3
   4   9   9    2.81    1.87   3
  -4  -9  -9    2.38    1.40   1
  -4   9  -9    4.51    1.78   2
   5   9   9   21.63    3.52   3
  -5   9  -9   17.57    3.25   3
  -5   9  -9   19.19    3.04   2
  -5  -9  -9   24.30    3.10   1
   6   9   9   93.07    6.01   3
  -6  -9  -9   95.96    5.65   1
  -6   9  -9   98.36    5.97   2
   7  -9   9   30.15    3.34   3
  -7   9  -9   25.66    3.65   2
   7   9   9   28.56    3.95   3
  -7  -9  -9   21.90    3.28   1
   8   9   9   12.75    2.90   3
  -8  -9  -9   11.91    3.00   1
  -9   9  -9    6.62    2.02   2
   9   9   9    2.99    1.76   3
  -9  -9  -9   -0.06    1.90   1
   8 -10  -9   39.64    4.25   3
  -8 -10   9   33.72    4.51   1
  -8  10   9   38.39    4.47   2
   8  10  -9   37.88    4.97   3
  -7 -10   9   37.52    4.50   1
  -7  10   9   35.38    4.21   2
   7  10  -9   36.90    4.77   3
   7 -10  -9   38.47    4.17   3
   6 -10  -9   12.90    3.15   3
  -6  10   9   13.83    2.74   2
   6  10  -9    9.97    3.07   3
   5  10  -9    0.86    1.97   3
  -4  10   9    0.56    1.90   3
   4  10  -9    1.61    1.85   3
  -3  10   9   84.72    5.91   3
   3  10  -9   83.60    5.53   3
  -2  10   9   25.47    4.00   3
   2  10  -9   23.33    3.65   3
  -1  10   9   10.02    2.62   3
   1  10  -9   12.05    2.78   3
   0  10  -9    2.25    1.91   3
   0  10   9    3.71    2.09   3
   1  10   9    2.44    1.87   3
  -1  10  -9    2.71    1.88   3
  -2  10  -9    5.70    2.15   3
  -2  10  -9   10.96    2.12   2
   2  10   9    8.40    2.48   3
   3  10   9   51.44    4.68   3
  -3  10  -9   54.59    4.25   2
  -3  10  -9   57.91    4.70   3
  -4  10  -9    8.87    2.61   3
   4  10   9   10.22    2.99   3
  -4  10  -9   14.94    2.70   2
  -5 -10  -9   24.21    3.26   1
  -5  10  -9   23.07    3.77   3
   5  10   9   31.88    4.26   3
  -5  10  -9   32.38    4.02   2
   6  10   9    1.59    1.84   3
  -6  10  -9    0.70    1.72   2
  -6  10  -9    0.68    2.72   3
  -6 -10  -9   -0.32    1.70   1
   7  10   9    1.23    1.71   3
  -7 -10  -9    1.15    2.08   1
  -7  10  -9    1.43    1.86   2
  -8  10  -9   23.71    3.30   2
   8  10   9   23.04    3.65   3
  -8 -10  -9   17.28    3.65   1
  -6  11   9    5.37    2.44   3
   6  11  -9    2.11    2.45   3
  -5  11   9   66.95    5.81   3
   5  11  -9   74.77    6.00   3
  -4  11   9   10.44    3.26   3
   4  11  -9    7.17    2.98   3
  -3  11   9   -0.80    1.97   3
[truncated: 585,183 more chars]
