# Supplementary material for: Crystal structure of the 1:1 adduct of 2,3-diphenyl-3,4,5,6-tetra­hydro-2H-1,3-thia­zin-4-one with tri­phenyl­tin chloride
Source: Acta Crystallogr E Crystallogr Commun. 2016 Feb 3;72(Pt 3):276–9. doi: 10.1107/S2056989016001730 (PMC4778843; doi:10.1107/S2056989016001730)
Supplement: Supplementary file 2 [file e-72-00276-Isup2.hkl]

#
# h,k,l, Fc-squared, Fo-squared, sigma(Fo-squared), status flag
#
data_I
_shelx_title ' '
_shelx_refln_list_code          4
_shelx_F_calc_maximum      371.50
_exptl_crystal_F_000      1328.00
_reflns_d_resolution_high  0.7497

loop_
 _space_group_symop_operation_xyz
 'x, y, z'
 '-x+1/2, y+1/2, -z+1/2'
 '-x, -y, -z'
 'x-1/2, -y-1/2, z-1/2'

_cell_length_a    10.8454
_cell_length_b     9.5675
_cell_length_c    28.8910
_cell_angle_alpha  90.000
_cell_angle_beta   92.886
_cell_angle_gamma  90.000

_shelx_F_squared_multiplier     1.000

loop_
 _refln_index_h
 _refln_index_k
 _refln_index_l
 _refln_F_squared_calc
 _refln_F_squared_meas
 _refln_F_squared_sigma
 _refln_observed_status
   2   0   0       2214.75       2172.67        25.99 o
   4   0   0       3321.81       3193.16        42.03 o
   6   0   0      13718.27      14436.51       175.88 o
   8   0   0       1478.63       1395.27        37.18 o
  10   0   0       2175.36       2031.65        66.55 o
  12   0   0       1481.35       1461.73        46.88 o
  14   0   0         16.31         80.30        28.07 o
   1   1   0        596.19        512.60         8.86 o
   2   1   0      17142.65      18676.70        98.80 o
   3   1   0        188.53        150.96         5.58 o
   4   1   0      14333.53      15222.95        90.02 o
   5   1   0       1370.78       1354.05        20.35 o
   6   1   0        173.86        202.59         9.76 o
   7   1   0         42.70         47.17         6.16 o
   8   1   0       6011.93       5791.88        56.64 o
   9   1   0        494.81        469.02        16.53 o
  10   1   0        630.68        595.19        19.58 o
  11   1   0         10.81         24.69        10.02 o
  12   1   0        188.31        229.29        19.51 o
  13   1   0          2.98         23.11        11.83 o
  14   1   0        736.40        720.67        45.72 o
   0   2   0      24903.25      28517.90       204.00 o
   1   2   0        200.64        226.13         7.45 o
   2   2   0       7031.01       8119.88        64.48 o
   3   2   0       2119.42       2335.19        21.79 o
   4   2   0       9581.62       9856.07        64.65 o
   5   2   0        663.99        616.67        13.55 o
   6   2   0       2980.54       2845.36        32.87 o
   7   2   0         13.72         17.40         5.44 o
   8   2   0         78.27         81.73        11.76 o
   9   2   0        256.36        245.69        13.42 o
  10   2   0       1901.68       1768.06        42.78 o
  11   2   0        782.26        772.35        57.02 o
  12   2   0       1043.50        937.56        34.94 o
  13   2   0          4.54          8.03        10.96 o
  14   2   0         38.36         73.17        13.97 o
   1   3   0       7320.88       8031.10        49.95 o
   2   3   0         10.65         41.58         3.86 o
   3   3   0      31374.57      33184.94       247.59 o
   4   3   0      33926.32      35876.29       208.64 o
   5   3   0        815.07        967.30        16.37 o
   6   3   0       1423.57       1407.79        22.00 o
   7   3   0        595.63        644.49        16.31 o
   8   3   0       1322.58       1265.33        33.59 o
   9   3   0       2297.17       2177.36        46.48 o
  10   3   0        539.67        546.27        26.44 o
  11   3   0        335.06        320.78        22.62 o
  12   3   0        275.44        303.42        23.56 o
  13   3   0         62.67         58.88        14.15 o
  14   3   0        112.04        146.01        16.67 o
   0   4   0       1402.06       1540.03        25.66 o
   1   4   0       4434.96       4431.18        34.42 o
   2   4   0       1979.65       2036.98        24.96 o
   3   4   0         66.55         80.32         6.06 o
   4   4   0       2175.96       2003.42        26.03 o
   5   4   0       6814.52       6928.19        61.98 o
   6   4   0       1406.89       1299.26        31.83 o
   7   4   0       3067.57       2763.41        55.42 o
   8   4   0        252.60        259.06        18.53 o
   9   4   0        256.33        269.68        20.59 o
  10   4   0       1227.20       1220.09        37.53 o
  11   4   0        590.80        555.31        28.28 o
  12   4   0          8.28         19.03        11.46 o
  13   4   0        207.13        222.91        22.25 o
   1   5   0       7990.23       8842.27        79.95 o
   2   5   0         31.06         36.53         5.20 o
   3   5   0       3430.85       3470.10        37.52 o
   4   5   0        759.70        908.59        31.80 o
   5   5   0       1879.75       1890.13        38.04 o
   6   5   0       1438.17       1288.05        51.14 o
   7   5   0      10209.76       9703.64       105.95 o
   8   5   0        592.21        599.02        26.93 o
   9   5   0       1968.26       1763.55        44.85 o
  10   5   0         58.14         76.53        13.87 o
  11   5   0         63.08         56.65        14.10 o
  12   5   0        169.21        186.34        20.73 o
  13   5   0        358.84        406.40        27.95 o
   0   6   0       1748.13       1646.59        33.63 o
   1   6   0       3358.35       3134.12        32.41 o
   2   6   0        481.56        422.78        13.36 o
   3   6   0         54.28         65.78         8.71 o
   4   6   0        123.51        125.91        11.73 o
   5   6   0       5011.29       4430.96        70.99 o
   6   6   0        148.87        154.50        15.88 o
   7   6   0       4054.25       3767.78        64.03 o
   8   6   0         66.45         69.57        12.35 o
   9   6   0        552.04        515.26        27.51 o
  10   6   0        206.53        174.60        19.35 o
  11   6   0        394.90        408.46        27.96 o
  12   6   0        154.49        180.46        20.71 o
   1   7   0       2184.67       2003.56        54.92 o
   2   7   0        719.45        748.17        23.65 o
   3   7   0       4067.02       3744.65       119.91 o
   4   7   0       1100.51       1021.93        29.29 o
   5   7   0        106.69        112.88        13.30 o
   6   7   0          1.21         -2.01         7.20 o
   7   7   0       1313.15       1140.28        35.34 o
   8   7   0          1.05         16.43         9.39 o
   9   7   0       1589.87       1448.53        45.36 o
  10   7   0          6.20         14.42        11.79 o
  11   7   0         26.73         44.87        14.49 o
  12   7   0          3.43         18.53        12.25 o
   0   8   0          9.42          1.65        19.36 o
   1   8   0       1337.08       1279.88        38.76 o
   2   8   0       2200.49       2049.11        41.36 o
   3   8   0         75.49         67.34        11.59 o
   4   8   0        238.15        261.27        26.40 o
   5   8   0       1350.92       1290.60        35.94 o
   6   8   0         93.07        113.73        14.10 o
   7   8   0        110.16        127.38        15.57 o
   8   8   0         13.68         13.71        10.83 o
   9   8   0         28.39         13.09        12.02 o
  10   8   0        122.81        164.78        20.88 o
  11   8   0        691.72        730.88        34.78 o
   1   9   0        275.27        289.96        33.32 o
   2   9   0       1644.34       1635.38        64.02 o
   3   9   0       2568.48       2568.10        96.06 o
   4   9   0        336.55        323.27        43.50 o
   5   9   0        239.95        232.44        19.11 o
   6   9   0         23.55         28.68        10.50 o
   7   9   0        239.11        251.30        21.61 o
   8   9   0        287.91        268.33        23.17 o
   9   9   0        676.44        642.36        33.97 o
  10   9   0        160.82        219.50        26.30 o
   0  10   0       6082.84       5804.80       178.46 o
   1  10   0        931.24        864.77        50.68 o
   2  10   0         65.05         53.54        24.62 o
   3  10   0          7.02          0.97        18.90 o
   4  10   0        251.91        240.98        51.39 o
   5  10   0        607.88        557.71        95.28 o
   6  10   0        219.99        208.79        25.04 o
   7  10   0         45.67         35.74        16.20 o
   8  10   0         40.18         71.49        15.37 o
   1  11   0        386.87        389.72        44.30 o
   2  11   0        720.30        638.24        98.91 o
   3  11   0        514.64        368.44        72.04 o
   4  11   0        126.88        133.60        33.57 o
   5  11   0         56.97         55.23        28.97 o
   6  11   0          7.01         27.39        19.01 o
   7  11   0        190.26        213.76        42.76 o
   0  12   0        958.41        874.28        85.55 o
   1  12   0         39.52         25.52        29.15 o
   2  12   0        187.20        218.46        41.19 o
   3  12   0         31.77         25.97        27.80 o
   4  12   0        153.67        135.14        36.27 o
 -13   0   1       1027.35        899.65        69.49 o
 -11   0   1       1782.04       1590.97        47.07 o
  -9   0   1         16.67         19.80         8.60 o
  -7   0   1      22044.78      21765.59       246.11 o
  -5   0   1        285.91        248.51        13.03 o
  -3   0   1        372.59        355.33        21.88 o
  -1   0   1      17477.40      19967.88       150.84 o
   1   0   1      21559.73      24997.19       320.75 o
   3   0   1        674.72        952.64        20.59 o
   5   0   1      14025.49      14556.29       149.87 o
   7   0   1        968.92        952.52        28.66 o
   9   0   1       4145.63       3854.44        65.93 o
  11   0   1       1112.90       1104.50        38.89 o
  13   0   1         12.10         44.58        22.36 o
 -14   1   1        103.01        132.30        25.52 o
 -13   1   1         18.64         42.80        12.94 o
 -12   1   1        166.20        202.32        20.43 o
 -11   1   1       1314.77       1257.99        32.70 o
 -10   1   1       1154.91       1080.14        25.91 o
  -9   1   1       5355.82       5085.66        55.79 o
  -8   1   1         40.53         44.78         6.75 o
  -7   1   1          0.27          0.26         3.97 o
  -6   1   1         19.79         24.22         5.96 o
  -5   1   1      22102.04      23160.22       132.52 o
  -4   1   1        862.13       1004.06        15.87 o
  -3   1   1      12851.15      13867.54        79.70 o
  -2   1   1        957.98       1108.35        12.45 o
  -1   1   1        804.77        710.02        10.72 o
   0   1   1       4098.33       4821.37        40.55 o
   1   1   1      62795.38      69654.36       427.89 o
   2   1   1       2005.40       2101.19        21.26 o
   3   1   1        220.36        234.65         6.43 o
   4   1   1       1501.69       1605.60        19.63 o
   5   1   1       1633.61       1498.19        21.26 o
   6   1   1        865.57        963.76        18.62 o
   7   1   1       8470.69       8247.06        67.03 o
   8   1   1         31.57         45.85         8.52 o
   9   1   1         43.68         57.66         8.57 o
  10   1   1          2.65          2.08         5.57 o
  11   1   1        316.10        325.62        29.53 o
  12   1   1         10.01         16.30         9.41 o
  13   1   1       1026.44        991.32        36.49 o
  14   1   1         61.21        105.10        21.74 o
 -14   2   1         60.70        121.06        28.03 o
 -13   2   1        388.88        413.77        27.78 o
 -12   2   1        271.83        327.76        24.41 o
 -11   2   1        647.65        591.00        26.95 o
 -10   2   1         28.98         47.32        11.01 o
  -9   2   1        517.85        527.78        17.63 o
  -8   2   1       5877.44       5341.01        88.26 o
  -7   2   1       2271.75       2151.47        30.40 o
  -6   2   1        483.02        436.30        12.61 o
  -5   2   1       3479.39       3500.54        34.80 o
  -4   2   1        127.31        128.15         6.53 o
  -3   2   1      21726.15      23184.53       124.74 o
  -2   2   1      55883.36      60368.47       633.14 o
  -1   2   1      11683.81      12596.10        77.28 o
   0   2   1      12995.65      13511.17        77.45 o
   1   2   1       4244.58       4742.81        41.05 o
   2   2   1        833.04        982.87        17.04 o
   3   2   1      11233.68      11938.50       124.66 o
   4   2   1       7785.38       8194.83        55.96 o
   5   2   1       2709.62       2741.31        29.33 o
   6   2   1        432.49        421.76        12.12 o
   7   2   1         41.55         63.86         6.99 o
   8   2   1         71.01         88.79        15.87 o
   9   2   1       3740.04       3562.00        54.19 o
  10   2   1        247.08        302.35        20.70 o
  11   2   1       1880.16       1628.30        43.20 o
  12   2   1        235.45        237.34        20.85 o
  13   2   1        217.88        228.20        21.41 o
  14   2   1         17.50         54.14        13.43 o
 -14   3   1         22.02         45.55        14.22 o
 -13   3   1         17.16         28.64        12.00 o
 -12   3   1         50.33         61.97        13.93 o
 -11   3   1       1066.08        995.73        35.16 o
 -10   3   1       2053.29       1793.88        44.80 o
  -9   3   1       1327.27       1256.94        35.83 o
  -8   3   1        863.68        825.93        26.87 o
  -7   3   1          6.67          3.94         4.17 o
  -6   3   1       1305.18       1152.13        20.28 o
  -5   3   1        669.53        658.71        15.91 o
  -4   3   1      10281.64      10326.65        67.58 o
  -3   3   1      19365.15      21216.79       117.97 o
  -2   3   1       1218.87       1424.80        18.99 o
  -1   3   1       4992.15       5542.84        37.99 o
   0   3   1        524.12        406.93         7.82 o
   1   3   1       4564.03       5092.32        35.08 o
   2   3   1      18337.09      19495.44       186.13 o
   3   3   1        272.44        334.78        17.66 o
   4   3   1       1544.24       1600.16        25.83 o
   5   3   1       3773.88       3791.16        35.21 o
   6   3   1       2947.84       3070.02        33.71 o
   7   3   1       2430.56       2279.72        41.93 o
   8   3   1       1668.68       1645.74        37.72 o
   9   3   1        600.00        593.04        24.47 o
  10   3   1         18.00         24.76         9.13 o
  11   3   1        951.66        923.69        33.38 o
  12   3   1        510.73        536.32        30.26 o
  13   3   1        174.55        182.59        20.07 o
  14   3   1         33.28         98.61        19.38 o
 -13   4   1        109.08        100.62        16.91 o
 -12   4   1        614.84        607.36        31.16 o
 -11   4   1        316.60        327.68        23.41 o
 -10   4   1        133.39        128.68        15.86 o
  -9   4   1        683.49        615.92        29.07 o
  -8   4   1       2204.20       2007.68        43.51 o
  -7   4   1        510.62        469.47        20.49 o
  -6   4   1       5801.33       5744.87        70.45 o
  -5   4   1       4912.02       4709.30        48.73 o
  -4   4   1         40.70         47.75         5.65 o
  -3   4   1       9556.54      10333.65        76.81 o
  -2   4   1      16060.78      17443.27       112.28 o
  -1   4   1       4176.83       4400.27        35.76 o
   0   4   1       1306.37       1281.10        16.24 o
   1   4   1          8.78         12.16         3.55 o
   2   4   1       9083.84       9344.12        93.43 o
   3   4   1        292.80        264.46        12.85 o
   4   4   1       4732.85       4751.61        56.26 o
   5   4   1       4484.61       4485.30        57.02 o
   6   4   1       2456.21       2371.28        42.60 o
   7   4   1          1.17          8.26         7.07 o
   8   4   1       1428.51       1318.38        35.40 o
   9   4   1        824.04        797.84        29.40 o
  10   4   1       1169.49       1080.35        35.95 o
  11   4   1        287.43        328.22        23.82 o
  12   4   1        102.46        109.80        17.01 o
  13   4   1         67.66         61.67        14.28 o
 -13   5   1         12.57         79.56        22.81 o
 -12   5   1        248.32        284.96        24.70 o
 -11   5   1          0.28         11.96        11.05 o
 -10   5   1        756.11        668.20        29.50 o
  -9   5   1        335.49        366.06        26.84 o
  -8   5   1       2707.69       2363.39        50.27 o
  -7   5   1        296.82        375.35        22.47 o
  -6   5   1       1618.54       1601.92        37.17 o
  -5   5   1         39.07         46.47        10.03 o
  -4   5   1       9829.44       9654.74        93.69 o
  -3   5   1        116.32        160.86         9.14 o
  -2   5   1       5510.80       5806.12        44.50 o
  -1   5   1        287.87        346.87         9.61 o
   0   5   1      18989.29      19082.54       110.67 o
   1   5   1       6416.57       6738.09        49.80 o
   2   5   1       5908.87       6163.17        53.41 o
   3   5   1        174.37        217.20        12.77 o
   4   5   1       1785.81       1758.68        34.16 o
   5   5   1       1789.37       1685.05        48.87 o
   6   5   1       2733.03       2568.31        46.66 o
   7   5   1       1936.15       1933.64        42.98 o
   8   5   1       5912.68       5299.32        77.35 o
   9   5   1         66.06         69.98        12.71 o
  10   5   1        176.33        176.60        18.52 o
  11   5   1        322.11        322.36        24.72 o
  12   5   1        767.63        709.22        33.55 o
  13   5   1        124.54        197.05        21.16 o
 -12   6   1        614.30        621.40        33.50 o
 -11   6   1         47.95         48.29        13.06 o
 -10   6   1         65.80         54.11        13.50 o
  -9   6   1        244.18        274.59        21.68 o
  -8   6   1       1127.70       1063.09        34.57 o
  -7   6   1        822.05        766.32        28.58 o
  -6   6   1       5376.47       5021.01        71.06 o
  -5   6   1          2.13         -4.17         6.64 o
  -4   6   1        462.51        467.43        33.12 o
  -3   6   1          8.94          7.88         6.13 o
  -2   6   1       6341.97       6215.17        57.79 o
  -1   6   1         19.28         32.52         4.52 o
   0   6   1       6101.06       5936.45        55.55 o
   1   6   1        197.84        202.65         8.52 o
   2   6   1       4006.83       3897.12        59.13 o
   3   6   1        850.39        886.97        24.75 o
   4   6   1       3877.87       3635.38        53.96 o
   5   6   1         88.75        116.83        12.67 o
   6   6   1       1953.49       1776.52        40.56 o
   7   6   1        186.27        210.26        18.44 o
   8   6   1       1377.89       1249.42        37.48 o
   9   6   1        147.23        136.98        17.06 o
  10   6   1       1088.34       1044.86        37.80 o
  11   6   1         32.78         52.97        14.57 o
  12   6   1         43.70         59.97        13.40 o
 -12   7   1         79.85        112.50        19.84 o
 -11   7   1         19.14         44.25        13.79 o
 -10   7   1        748.75        731.91        34.78 o
  -9   7   1        167.14        157.13        22.33 o
  -8   7   1       1600.88       1367.13        40.73 o
  -7   7   1        133.37        113.97        14.40 o
  -6   7   1        997.15        931.29        31.43 o
  -5   7   1         43.88         28.07         9.03 o
  -4   7   1       3669.90       3618.06        57.03 o
  -3   7   1        611.54        605.70        22.00 o
  -2   7   1         13.49         22.59         7.38 o
  -1   7   1       4959.50       4506.96        61.97 o
   0   7   1       1919.09       1840.23        51.55 o
   1   7   1        140.49        136.21        12.30 o
   2   7   1       9649.26       9421.04       130.59 o
   3   7   1          4.55         11.03         5.87 o
   4   7   1         20.06         17.48         7.35 o
   5   7   1          2.60          9.70         6.91 o
   6   7   1       2073.08       1823.27        43.15 o
   7   7   1          5.44          4.47         7.96 o
   8   7   1       1526.84       1319.53        51.99 o
   9   7   1        347.95        339.95        24.79 o
  10   7   1          6.32         13.07        11.42 o
  11   7   1         22.82         42.80        18.31 o
  12   7   1        436.36        482.81        36.25 o
 -11   8   1         16.30         53.96        16.44 o
 -10   8   1         19.32         37.82        13.95 o
  -9   8   1         74.02         93.43        16.52 o
  -8   8   1       1217.80       1143.81        39.03 o
  -7   8   1        120.80        135.60        22.81 o
  -6   8   1        374.83        415.11        25.68 o
  -5   8   1         42.33         66.39        11.51 o
  -4   8   1        482.16        430.38        21.93 o
  -3   8   1        133.10        151.90        15.20 o
  -2   8   1       4558.59       4398.19        62.76 o
  -1   8   1       1378.34       1367.70        39.48 o
   0   8   1       2288.50       2197.66        66.28 o
   1   8   1          0.52          3.19        10.10 o
   2   8   1        633.01        608.57        23.04 o
   3   8   1        348.56        349.30        20.03 o
   4   8   1       7449.58       6639.70        84.41 o
   5   8   1         16.89         23.92         9.65 o
   6   8   1          0.71          2.75         7.21 o
   7   8   1        181.94        177.93        22.90 o
   8   8   1        353.99        331.76        29.61 o
   9   8   1        112.39        131.33        19.69 o
  10   8   1        841.73        739.30        34.54 o
  11   8   1         81.52        139.08        24.03 o
 -10   9   1        823.87        857.20        37.15 o
  -9   9   1        271.68        322.51        25.97 o
  -8   9   1        114.18        147.93        18.79 o
  -7   9   1          4.92         12.69         9.97 o
  -6   9   1         69.76         91.37        13.96 o
  -5   9   1        736.77        692.35        34.37 o
  -4   9   1       1086.41       1056.88        34.09 o
  -3   9   1         39.03         53.12        14.96 o
  -2   9   1          0.47          7.09        16.80 o
  -1   9   1         14.23         25.13        18.41 o
   0   9   1        956.28        959.32        50.25 o
   1   9   1        182.21        157.17        26.88 o
   2   9   1       3208.98       2934.16        65.10 o
   3   9   1        464.26        443.58        29.40 o
   4   9   1         22.41         32.48        11.51 o
   5   9   1        154.56        216.37        18.38 o
   6   9   1       1152.59       1000.70        35.02 o
   7   9   1        232.96        291.46        23.69 o
   8   9   1        215.50        234.91        23.42 o
   9   9   1         26.18         28.36        15.34 o
  10   9   1          2.83         38.89        25.51 o
  -8  10   1        301.22        355.03        27.07 o
  -7  10   1        758.79        686.78        33.34 o
  -6  10   1        364.97        391.13        34.81 o
  -5  10   1        114.90        115.93        25.77 o
  -4  10   1         52.32         80.74        26.88 o
  -3  10   1        187.26        165.15        29.35 o
  -2  10   1       1515.64       1347.88        61.00 o
  -1  10   1        660.26        663.17        45.24 o
   0  10   1        384.65        443.38        43.30 o
   1  10   1        492.39        485.33        44.12 o
   2  10   1          3.09         15.54        19.63 o
   3  10   1        360.17        362.08        40.43 o
   4  10   1       1067.60        995.94        41.61 o
   5  10   1        777.96        687.23        89.23 o
   6  10   1         89.39        125.24        20.37 o
   7  10   1         68.82        115.19        19.04 o
   8  10   1        206.85        267.18        31.80 o
  -7  11   1         13.59         79.25        23.82 o
  -6  11   1          2.27         15.07        19.19 o
  -5  11   1        625.90        578.36        62.36 o
  -4  11   1        196.26        189.58        70.24 o
  -3  11   1         21.77         13.35        22.49 o
  -2  11   1         77.15         67.66        27.09 o
  -1  11   1         16.92         13.22        32.12 o
   0  11   1        195.76        195.17        36.52 o
   1  11   1       1247.99       1193.20        64.24 o
   2  11   1         57.47         51.50        26.78 o
   3  11   1        163.71        183.82        35.58 o
   4  11   1        155.94        168.73        34.28 o
   5  11   1        300.87        249.05        37.57 o
   6  11   1        109.90        115.51        36.32 o
   7  11   1        500.93        523.70        46.41 o
  -4  12   1         30.66         13.67        29.94 o
  -3  12   1         66.57         57.27        30.73 o
  -2  12   1        110.79        112.98        34.88 o
  -1  12   1        745.94        852.01        65.78 o
   0  12   1         65.14         67.24        31.92 o
   1  12   1         16.69          8.92        27.81 o
   2  12   1        220.81        226.54        68.37 o
   3  12   1        166.49         98.00        55.01 o
   4  12   1         24.92          0.25        25.16 o
 -14   0   2        920.21        829.11        69.34 o
 -12   0   2        156.23        139.95        22.04 o
 -10   0   2        577.16        527.07        26.35 o
  -8   0   2       7529.88       7075.58       148.56 o
  -6   0   2       1092.81       1182.24        29.33 o
  -4   0   2      18862.74      19459.53       157.09 o
  -2   0   2      14650.44      15381.85       117.76 o
   2   0   2      21483.22      24199.40       254.83 o
   4   0   2       4021.76       3818.22        46.39 o
   6   0   2        548.25        585.90        20.67 o
   8   0   2      10804.31      10347.88       115.24 o
  10   0   2        647.98        648.33        28.49 o
  12   0   2         93.22        120.54        21.49 o
  14   0   2       1045.89        842.77        69.34 o
 -14   1   2         11.67         34.79        11.92 o
 -13   1   2         95.12        138.62        18.10 o
 -12   1   2       1786.55       1628.01        44.51 o
 -11   1   2         72.03         88.44        10.48 o
 -10   1   2       1461.50       1363.39        29.44 o
  -9   1   2         89.58        119.09        10.37 o
  -8   1   2         60.03         67.78         7.71 o
  -7   1   2       1326.70       1314.79        23.90 o
  -6   1   2      11774.48      11497.23        81.24 o
  -5   1   2       5524.53       5668.35        47.52 o
  -4   1   2       4930.62       5248.23        41.64 o
  -3   1   2       2204.24       2161.21        23.07 o
  -2   1   2      59467.85      63472.94       340.60 o
  -1   1   2        693.71        735.80         9.94 o
   0   1   2      15941.10      18240.40       114.91 o
   1   1   2         71.52         35.49         4.15 o
   2   1   2         87.78         62.97         3.57 o
   3   1   2      25641.79      28342.71       146.98 o
   4   1   2       2801.63       2870.02        27.60 o
   5   1   2       1693.98       1669.09        22.35 o
   6   1   2      28033.85      29467.93       165.57 o
   7   1   2        385.20        397.13        13.37 o
   8   1   2         47.13         40.46         9.63 o
   9   1   2        244.72        281.31        15.86 o
  10   1   2       2190.13       2088.48        35.53 o
  11   1   2         94.48        108.15        13.60 o
  12   1   2        593.05        585.29        26.82 o
  13   1   2         51.16         81.57        24.74 o
  14   1   2        108.72        115.38        23.13 o
 -14   2   2        427.71        474.21        32.08 o
 -13   2   2         48.46         50.33        13.34 o
 -12   2   2        130.89        174.03        19.25 o
 -11   2   2        193.68        199.68        19.50 o
 -10   2   2       1878.99       1721.86        42.58 o
  -9   2   2       1344.59       1292.94        26.83 o
  -8   2   2       6924.93       6799.37        69.15 o
  -7   2   2       2500.49       2369.20        32.17 o
  -6   2   2         18.28         17.60         4.46 o
  -5   2   2        170.00        198.59         9.08 o
  -4   2   2       7875.86       8224.09        57.25 o
  -3   2   2       5759.23       5929.63        42.59 o
  -2   2   2       5496.33       5782.29        39.55 o
  -1   2   2       2350.69       2483.90        27.44 o
   0   2   2       9816.68      11771.69        65.37 o
   1   2   2      17829.82      20542.02       132.87 o
   2   2   2      29397.63      31291.05       197.13 o
   3   2   2        118.28         78.80         5.45 o
   4   2   2      14078.59      15060.01        88.99 o
   5   2   2        311.49        326.09         9.79 o
   6   2   2        617.78        689.15        15.17 o
   7   2   2       3200.46       3221.32        40.66 o
   8   2   2       2433.11       2282.25        42.59 o
   9   2   2       2268.45       2197.62        38.87 o
  10   2   2       1036.75        989.90        32.06 o
  11   2   2        177.98        208.16        18.43 o
  12   2   2        323.32        379.31        33.86 o
  13   2   2         27.49         26.65        11.94 o
  14   2   2        423.74        478.60        30.00 o
 -14   3   2         60.28         71.06        12.35 o
 -13   3   2        116.44        145.81        18.18 o
 -12   3   2        323.91        337.44        25.36 o
 -11   3   2       1212.67        999.40        35.16 o
 -10   3   2       2360.77       2063.70        48.22 o
  -9   3   2        339.18        323.36        20.69 o
  -8   3   2        364.30        354.21        19.68 o
  -7   3   2        874.88        929.24        21.90 o
  -6   3   2       3226.81       3390.69        37.06 o
  -5   3   2       4134.76       3927.21        38.33 o
  -4   3   2      20751.91      22056.37       125.18 o
  -3   3   2        102.84        142.60         6.25 o
  -2   3   2      10196.56      11208.68        76.45 o
  -1   3   2       3093.63       3500.72        27.88 o
   0   3   2      15786.75      17112.85        93.89 o
   1   3   2        145.74        224.90         6.19 o
   2   3   2       9800.88      10797.29        84.62 o
   3   3   2         17.86         16.93         4.74 o
   4   3   2       5025.80       4867.95        37.67 o
   5   3   2        795.09        711.07        16.30 o
   6   3   2       2401.18       2342.68        28.34 o
   7   3   2        832.38        770.63        24.08 o
   8   3   2        842.67        747.60        25.51 o
   9   3   2        575.31        510.61        23.22 o
  10   3   2       1407.07       1330.85        38.02 o
  11   3   2       1374.28       1259.86        38.73 o
  12   3   2        487.96        495.40        40.21 o
  13   3   2        107.18        136.91        23.70 o
 -13   4   2        322.23        356.15        31.06 o
 -12   4   2        169.79        191.74        19.61 o
 -11   4   2        217.16        250.16        21.09 o
 -10   4   2        143.88        170.13        18.03 o
  -9   4   2       2782.65       2493.49        52.17 o
  -8   4   2       1358.61       1256.63        34.91 o
  -7   4   2       1252.60       1165.00        31.97 o
  -6   4   2         42.10         51.19         9.45 o
  -5   4   2       3794.26       3669.41        42.97 o
  -4   4   2        459.24        640.51        12.25 o
  -3   4   2       8445.91       8935.48        60.44 o
  -2   4   2       5888.43       6234.65        45.11 o
  -1   4   2       5043.30       4924.07        38.03 o
   0   4   2        490.46        561.32        10.67 o
   1   4   2       7387.80       7499.45        54.04 o
   2   4   2      23817.04      27182.50       184.76 o
   3   4   2       4892.64       5353.82        58.28 o
   4   4   2         80.44         70.30         8.31 o
   5   4   2         42.93         71.03         9.32 o
   6   4   2       1606.67       1461.06        35.29 o
   7   4   2       3373.80       3118.69        57.60 o
   8   4   2       1142.01       1128.42        39.38 o
   9   4   2       2489.50       2146.08        47.24 o
  10   4   2        357.54        340.80        23.21 o
  11   4   2         80.01        105.51        15.83 o
  12   4   2        294.32        286.00        24.09 o
  13   4   2        489.67        478.48        29.75 o
 -13   5   2        482.76        545.84        31.07 o
 -12   5   2         52.48         67.22        15.08 o
 -11   5   2       1083.11       1006.77        37.53 o
 -10   5   2        206.23        199.79        19.60 o
  -9   5   2         61.01         53.91        11.87 o
  -8   5   2         12.84         29.01        10.97 o
  -7   5   2       2796.41       2636.33        72.68 o
  -6   5   2       1768.52       1845.74        39.51 o
  -5   5   2       1196.16       1214.48        30.37 o
  -4   5   2       2620.66       2535.90        42.02 o
  -3   5   2        270.08        272.80        11.09 o
  -2   5   2        699.34        791.93        13.62 o
  -1   5   2       7211.47       7450.18        58.31 o
   0   5   2       4214.00       4662.66        39.40 o
   1   5   2      10738.31      11186.47       106.47 o
   2   5   2        484.87        503.68        12.59 o
   3   5   2       1566.45       1487.27        33.29 o
   4   5   2       1006.40        953.65        25.33 o
   5   5   2       3864.12       3981.24        56.74 o
   6   5   2        529.57        594.74        32.65 o
   7   5   2        612.71        603.71        24.74 o
   8   5   2         76.89         87.08        14.01 o
   9   5   2         74.26         94.54        16.72 o
  10   5   2         96.86        100.53        14.84 o
  11   5   2       1021.52        883.20        35.09 o
  12   5   2          9.06         22.75        12.43 o
  13   5   2        355.12        430.19        28.95 o
 -12   6   2         70.55         98.93        22.67 o
 -11   6   2         76.56         84.57        15.99 o
 -10   6   2         21.19         39.77        12.68 o
  -9   6   2       2291.74       1995.68        48.93 o
  -8   6   2        237.56        250.17        19.93 o
  -7   6   2       2875.33       2611.92        52.38 o
  -6   6   2        112.41        131.75        15.08 o
  -5   6   2       1118.38        976.01        29.40 o
  -4   6   2        861.65        800.51        24.60 o
  -3   6   2       6144.78       6416.44        72.63 o
  -2   6   2        617.43        599.61        16.12 o
  -1   6   2       6913.62       7212.40        56.41 o
   0   6   2        605.89        644.80        14.51 o
   1   6   2       5424.89       5081.66        58.98 o
   2   6   2        131.38        169.89        13.50 o
   3   6   2       3229.24       3131.89        47.65 o
   4   6   2         12.38         22.42         6.96 o
   5   6   2         24.08         27.10         8.24 o
   6   6   2         30.28         33.32        10.31 o
   7   6   2       1326.24       1352.04        37.02 o
   8   6   2        670.99        579.02        25.90 o
   9   6   2       1617.74       1411.17        52.69 o
  10   6   2        170.54        182.28        19.79 o
  11   6   2         37.76         60.86        14.58 o
  12   6   2          4.03         35.40        11.21 o
 -12   7   2         17.22         45.67        16.96 o
 -11   7   2        749.77        703.45        35.04 o
 -10   7   2        155.13        165.30        19.72 o
  -9   7   2         63.65         75.85        14.45 o
  -8   7   2        455.14        511.08        27.92 o
  -7   7   2        767.47        658.02        27.60 o
  -6   7   2          2.44         -2.48         8.12 o
  -5   7   2       1538.99       1397.45        36.54 o
  -4   7   2        350.50        368.39        19.57 o
  -3   7   2         12.17         11.63         6.47 o
  -2   7   2          3.85         14.40         6.50 o
  -1   7   2       6452.16       5994.69        84.59 o
   0   7   2       1171.00       1142.93        39.91 o
   1   7   2       5008.50       4905.68        61.40 o
   2   7   2        616.54        631.47        22.31 o
   3   7   2        222.80        264.77        18.17 o
   4   7   2        212.72        215.24        16.11 o
   5   7   2       3954.71       3612.78        58.83 o
   6   7   2         42.25         50.93        11.01 o
   7   7   2        983.74        858.67        30.95 o
   8   7   2        632.18        552.99        27.28 o
   9   7   2        488.20        516.55        29.41 o
  10   7   2          4.04         19.02        12.57 o
  11   7   2        859.37        821.35        37.41 o
  12   7   2          1.02         10.36        33.62 o
 -11   8   2         31.11         66.70        14.64 o
 -10   8   2        166.21        195.77        21.05 o
  -9   8   2        689.13        677.32        33.44 o
  -8   8   2         39.20         66.67        13.81 o
  -7   8   2       1928.21       1703.63        45.53 o
  -6   8   2        203.60        213.85        20.45 o
  -5   8   2        475.24        444.47        22.14 o
  -4   8   2        124.93        156.78        15.73 o
  -3   8   2       8467.49       7519.58       190.26 o
  -2   8   2        249.45        268.04        17.62 o
  -1   8   2         11.33         17.71        10.05 o
   0   8   2         19.69         28.30        15.65 o
   1   8   2         25.83         16.53        10.80 o
   2   8   2       1105.42       1085.28        30.24 o
   3   8   2       4671.07       4193.65        62.87 o
   4   8   2        423.84        424.27        22.83 o
   5   8   2        707.15        621.74        25.77 o
   6   8   2          0.78         21.99         8.16 o
   7   8   2       1297.63       1165.37        37.46 o
   8   8   2         21.43         48.43        12.44 o
   9   8   2       1242.15       1129.16        40.61 o
  10   8   2         94.35        151.85        25.80 o
  11   8   2          1.73         39.54        15.64 o
 -10   9   2         63.05         97.95        15.87 o
  -9   9   2        151.83        155.02        20.13 o
  -8   9   2         17.21         29.88        13.02 o
  -7   9   2        314.57        342.09        24.48 o
  -6   9   2        700.67        687.05        29.90 o
  -5   9   2       1972.56       1768.47        44.19 o
  -4   9   2          0.72          5.51         9.74 o
  -3   9   2        220.67        231.34        22.90 o
  -2   9   2        653.53        732.00        44.23 o
  -1   9   2       1557.67       1444.33        59.06 o
   0   9   2       1581.18       1588.37        61.28 o
   1   9   2       1225.83       1144.58        53.27 o
   2   9   2         65.47         73.50        15.84 o
   3   9   2        349.99        372.48        22.63 o
   4   9   2         62.24         92.93        14.75 o
   5   9   2       2173.70       1859.89        62.65 o
   6   9   2        827.85        770.23        31.32 o
   7   9   2        199.39        202.55        23.38 o
   8   9   2         46.50         45.70        13.13 o
   9   9   2        199.41        257.57        53.53 o
  10   9   2         42.79        121.92        20.43 o
  -8  10   2        170.29        230.46        22.10 o
  -7  10   2        251.78        258.55        25.40 o
  -6  10   2          0.15         19.87        11.00 o
  -5  10   2         19.07         34.98        16.21 o
  -4  10   2       1323.90       1168.49        83.00 o
  -3  10   2        734.55        659.47        45.26 o
  -2  10   2        361.59        312.62        37.42 o
  -1  10   2        130.80        149.75        30.93 o
   0  10   2          1.18         15.79        24.92 o
   1  10   2        219.66        213.33        33.19 o
   2  10   2        616.33        694.64        49.56 o
   3  10   2        583.44        489.53        86.45 o
   4  10   2        807.62        779.54        45.61 o
   5  10   2          0.26         10.18        11.65 o
   6  10   2          0.54         21.36        14.00 o
   7  10   2        208.87        217.36        21.44 o
   8  10   2        415.11        438.89        44.39 o
  -7  11   2        137.47        209.23        44.13 o
  -6  11   2       1219.03       1017.17        90.51 o
  -5  11   2          6.02         10.98        26.00 o
  -4  11   2         42.83         13.13        25.46 o
  -3  11   2        148.79         94.42        31.19 o
  -2  11   2        710.55        600.25        52.46 o
  -1  11   2        709.78        717.13        56.82 o
   0  11   2        993.90        808.24        53.95 o
   1  11   2        349.33        332.07        42.89 o
   2  11   2        170.24        151.81        44.35 o
   3  11   2        564.34        452.34       133.28 o
   4  11   2         39.28         56.86        26.77 o
   5  11   2          6.43        -11.15        20.72 o
   6  11   2       1229.43       1141.40        59.59 o
   7  11   2         67.34        103.47        29.20 o
  -4  12   2        457.90        413.65        47.42 o
  -3  12   2          3.45        -18.02        24.59 o
  -2  12   2        337.00        338.07        47.76 o
  -1  12   2        276.53        237.08        41.65 o
   0  12   2          0.25        -17.21        25.57 o
   1  12   2        221.45        237.46        42.56 o
   2  12   2        500.29        434.07        49.40 o
   3  12   2        160.48        141.09        32.49 o
   4  12   2        353.70        358.25       116.62 o
 -13   0   3         89.36        122.47        33.32 o
 -11   0   3       2348.63       2239.23        64.14 o
  -9   0   3       2310.37       1951.54       127.84 o
  -7   0   3        192.73        217.99        15.88 o
  -5   0   3       9597.30      10000.74        99.50 o
  -3   0   3        341.32        370.47        13.10 o
  -1   0   3      14865.51      16813.29       124.52 o
   1   0   3      28201.50      31842.12       278.31 o
   3   0   3       1723.86       1825.78        31.92 o
   5   0   3       3537.41       3790.61        59.34 o
   7   0   3      24570.98      26112.28       219.11 o
   9   0   3          2.94         15.34         7.79 o
  11   0   3        639.64        625.03        29.54 o
  13   0   3        844.29        929.82        69.34 o
 -14   1   3         66.18         99.25        16.78 o
 -13   1   3       1639.94       1494.39        47.99 o
 -12   1   3         27.81         44.55        12.07 o
 -11   1   3        440.93        441.48        19.24 o
 -10   1   3          0.03          9.55         5.97 o
  -9   1   3        899.71        889.58        22.76 o
  -8   1   3         37.36         34.89         6.59 o
  -7   1   3       7697.63       7478.06        64.54 o
  -6   1   3          1.31         11.70         4.40 o
  -5   1   3        171.28        135.88         7.77 o
  -4   1   3       2746.65       2887.36        28.98 o
  -3   1   3        848.66        833.18        15.63 o
  -2   1   3      15425.92      16894.69        91.86 o
  -1   1   3      41199.01      45316.59       223.84 o
   0   1   3       5468.49       5957.03        31.71 o
   1   1   3        983.38        925.59        21.05 o
   2   1   3        696.26        622.08         8.82 o
   3   1   3       5564.07       5948.35        42.63 o
   4   1   3        316.41        271.56         8.13 o
   5   1   3       7757.58       8028.61        58.48 o
   6   1   3        412.19        448.77        15.20 o
   7   1   3        112.20        123.03         8.81 o
   8   1   3        241.42        267.15        12.80 o
   9   1   3       5121.69       4885.24        87.21 o
  10   1   3       1075.62       1034.12        27.79 o
  11   1   3        416.06        441.38        22.82 o
  12   1   3         71.39         76.65        13.76 o
  13   1   3        269.35        262.67        37.33 o
  14   1   3          0.05         18.82        14.78 o
 -14   2   3         95.25        101.10        18.59 o
 -13   2   3         78.90         73.15        14.87 o
 -12   2   3          9.94         14.41        10.62 o
 -11   2   3       2042.83       1820.26        45.87 o
 -10   2   3        461.99        468.76        23.89 o
  -9   2   3       3122.97       2857.64        40.78 o
  -8   2   3        553.22        524.20        16.95 o
  -7   2   3        381.41        399.53        17.19 o
  -6   2   3        239.32        261.65        10.96 o
  -5   2   3      10545.55      10639.71        73.43 o
  -4   2   3       8231.16       8557.03        59.92 o
  -3   2   3      11743.27      12339.08       102.82 o
  -2   2   3       3538.25       3897.81        26.75 o
  -1   2   3       7703.50       8852.74        77.47 o
   0   2   3        319.92        328.89         6.95 o
   1   2   3       5912.36       6671.21        46.78 o
   2   2   3       5948.44       6229.96        45.40 o
   3   2   3      11976.63      13097.52        75.93 o
   4   2   3        665.95        819.89        13.50 o
   5   2   3       6224.36       6467.57        50.14 o
   6   2   3       1434.92       1317.34        21.22 o
   7   2   3       3614.04       3644.43        40.08 o
   8   2   3       3698.11       3384.66        85.85 o
   9   2   3        507.71        503.22        22.27 o
  10   2   3         53.26         56.90        11.28 o
  11   2   3        999.38        884.16        39.83 o
  12   2   3        438.70        470.56        27.32 o
  13   2   3        555.71        572.02        31.06 o
  14   2   3         59.06        102.28        17.25 o
 -14   3   3        154.93        175.86        19.34 o
 -13   3   3         90.65         76.89        15.19 o
 -12   3   3        388.97        386.06        26.64 o
 -11   3   3        952.35        837.91        32.36 o
 -10   3   3        227.30        274.34        20.86 o
  -9   3   3        548.73        544.84        23.99 o
  -8   3   3        111.68        128.45        13.32 o
  -7   3   3       2292.00       2098.66        30.81 o
  -6   3   3        447.62        486.81        13.74 o
  -5   3   3        326.21        313.82        10.54 o
  -4   3   3       6409.03       6980.98        52.44 o
  -3   3   3        418.33        409.63         9.87 o
  -2   3   3      14732.45      16045.03        98.81 o
  -1   3   3       1103.56       1215.42        15.08 o
   0   3   3        566.52        545.29         9.58 o
   1   3   3       8552.57       9553.89        57.93 o
   2   3   3        325.39        367.60        27.67 o
   3   3   3      18470.65      20702.13       146.50 o
   4   3   3      24994.61      26783.48       145.78 o
   5   3   3       5223.04       4949.96        44.97 o
   6   3   3         61.94         79.48         8.86 o
   7   3   3         17.22         11.89         5.92 o
   8   3   3       1232.36       1176.69        32.01 o
   9   3   3        652.12        604.68        24.77 o
  10   3   3       3581.09       3128.32        58.27 o
  11   3   3        562.12        538.88        26.09 o
  12   3   3        106.36        105.63        16.39 o
  13   3   3         80.81         87.95        15.61 o
 -13   4   3         12.40         60.98        14.58 o
 -12   4   3        183.37        193.41        20.34 o
 -11   4   3        222.69        253.32        21.32 o
 -10   4   3       2024.81       1791.04        46.18 o
  -9   4   3       2463.43       2157.66        48.31 o
  -8   4   3        727.91        663.92        25.97 o
  -7   4   3          0.76          2.46         8.51 o
  -6   4   3       4858.74       4873.71        65.08 o
  -5   4   3       4199.53       4408.11        40.89 o
  -4   4   3       4916.44       5055.77        42.73 o
  -3   4   3       1691.19       1483.47        19.24 o
  -2   4   3        517.99        660.98        17.70 o
  -1   4   3       1209.51       1288.46        17.13 o
   0   4   3       5275.53       5326.34        40.32 o
   1   4   3       1824.95       1908.44        20.12 o
   2   4   3       9395.52       8908.37        78.50 o
   3   4   3       8666.78       9354.02        83.97 o
   4   4   3          2.71         23.55         5.74 o
   5   4   3       4351.14       4232.46        55.76 o
   6   4   3       8134.77       7974.36        85.32 o
   7   4   3        860.08        789.66        27.59 o
   8   4   3       1202.34       1160.12        32.94 o
   9   4   3        528.33        491.99        23.43 o
  10   4   3         79.42        112.78        15.01 o
  11   4   3        499.30        507.32        27.59 o
  12   4   3        454.44        471.04        28.97 o
  13   4   3        210.40        218.10        21.71 o
 -13   5   3         55.31        112.23        15.95 o
 -12   5   3        549.65        600.67        34.16 o
 -11   5   3        170.70        142.02        18.86 o
 -10   5   3         85.61         68.22        13.75 o
  -9   5   3         39.99         35.63        10.96 o
  -8   5   3       5930.87       5348.66        78.39 o
  -7   5   3       1277.18       1184.72        34.16 o
  -6   5   3       7226.48       6661.22        81.28 o
  -5   5   3          1.15          0.21         4.98 o
  -4   5   3       5470.30       5479.94        54.63 o
  -3   5   3        109.33        100.49         5.87 o
  -2   5   3       8832.43       9929.59        67.44 o
  -1   5   3       2528.68       2737.38        30.95 o
   0   5   3      13035.62      13617.83        84.84 o
   1   5   3        128.15        151.80         6.80 o
   2   5   3        441.20        402.17        11.12 o
   3   5   3       1257.57       1359.14        28.63 o
   4   5   3       2603.42       2483.56        41.37 o
   5   5   3         13.07         22.83         7.45 o
   6   5   3       1814.37       1709.21        37.73 o
   7   5   3         50.00         53.55        11.58 o
   8   5   3       2744.46       2521.34        50.69 o
   9   5   3        921.12        762.28        29.33 o
  10   5   3        692.00        631.21        28.38 o
  11   5   3         25.83         17.30        10.88 o
  12   5   3         90.27        147.80        19.28 o
  13   5   3         21.80         52.91        12.75 o
 -12   6   3         61.39         77.98        27.27 o
 -11   6   3        117.84        111.12        17.71 o
 -10   6   3       1071.03        960.77        36.42 o
  -9   6   3         47.60         53.64        12.19 o
  -8   6   3        450.78        423.49        24.86 o
  -7   6   3        279.57        309.08        21.21 o
  -6   6   3       4816.58       4373.74        66.62 o
  -5   6   3        338.14        368.90        22.36 o
  -4   6   3       2231.59       1886.39        50.11 o
  -3   6   3       3076.50       3072.44        47.56 o
  -2   6   3       1733.95       1744.07        28.03 o
  -1   6   3        419.35        454.21        14.91 o
   0   6   3       8819.25       8973.16        65.25 o
   1   6   3        273.10        246.67         9.12 o
   2   6   3       7027.62       6625.26        72.03 o
   3   6   3       1968.19       2050.44        38.20 o
   4   6   3          0.57         -2.47         5.14 o
   5   6   3        585.28        536.33        25.19 o
   6   6   3       7601.08       7153.63        87.31 o
   7   6   3        127.40        155.01        16.02 o
   8   6   3       1432.51       1314.62        38.18 o
   9   6   3        125.35        169.30        21.58 o
  10   6   3        163.57        158.71        22.16 o
  11   6   3        123.91        159.02        22.96 o
  12   6   3        315.01        381.32        27.64 o
 -12   7   3        644.89        689.35        40.40 o
 -11   7   3         42.62         54.91        14.18 o
 -10   7   3         28.79         46.74        13.99 o
  -9   7   3         54.37         51.43        13.22 o
  -8   7   3       1467.33       1319.01        40.43 o
  -7   7   3        107.49        111.43        21.42 o
  -6   7   3       2327.49       2097.30        46.13 o
  -5   7   3         35.03         27.29         9.98 o
  -4   7   3        448.28        465.45        20.70 o
  -3   7   3          4.19         13.52         7.43 o
  -2   7   3       8804.56       8458.22        88.29 o
  -1   7   3       1346.11       1328.24        39.92 o
   0   7   3       2804.19       2719.29        36.79 o
   1   7   3        531.63        494.42        18.79 o
   2   7   3        333.47        325.45        18.07 o
   3   7   3        582.37        574.52        24.70 o
   4   7   3       4944.11       4754.20        84.51 o
   5   7   3         16.85         13.12         8.84 o
   6   7   3       1328.81       1159.84        34.40 o
   7   7   3         35.21         42.44        11.38 o
   8   7   3        918.97        848.24        32.20 o
   9   7   3          5.57         21.18        11.24 o
  10   7   3       1202.79       1192.41        45.06 o
  11   7   3         25.59         41.89        16.84 o
 -11   8   3        169.34        231.79        22.18 o
 -10   8   3       1121.94        968.54        57.43 o
  -9   8   3        509.02        520.88        30.94 o
  -8   8   3          7.84          7.14        10.12 o
  -7   8   3        204.83        209.20        23.22 o
  -6   8   3          7.80         11.82         8.66 o
  -5   8   3        203.98        231.22        23.38 o
  -4   8   3       4635.40       4190.37        65.07 o
  -3   8   3          0.34         19.40        10.50 o
  -2   8   3       2725.57       2606.61        46.54 o
  -1   8   3        146.81        194.46        27.38 o
   0   8   3       2601.29       2549.73        53.87 o
   1   8   3         80.21         83.73        13.19 o
   2   8   3       1860.45       1828.03        39.37 o
   3   8   3        399.57        437.19        23.92 o
   4   8   3          0.20          9.77         8.28 o
   5   8   3         24.99         43.94        10.87 o
   6   8   3        922.35        849.86        30.78 o
   7   8   3         91.29        106.25        14.70 o
   8   8   3       1106.56       1040.81        37.77 o
   9   8   3         86.13         76.95        15.61 o
  10   8   3         10.10          6.68        11.60 o
  11   8   3         10.70         48.30        23.85 o
 -10   9   3         10.12         53.96        16.56 o
  -9   9   3        283.89        269.31        24.39 o
  -8   9   3        162.23        173.99        20.00 o
  -7   9   3        143.18        178.58        19.30 o
  -6   9   3        845.06        742.77        35.85 o
  -5   9   3         11.85         30.48        12.78 o
  -4   9   3          8.23          7.04        17.76 o
  -3   9   3        843.52        826.17        35.92 o
  -2   9   3       4783.36       4216.73       100.19 o
  -1   9   3       1423.90       1314.25        56.14 o
   0   9   3        505.39        461.46        39.58 o
   1   9   3          9.42          8.86        14.57 o
   2   9   3        379.52        363.40        31.87 o
   3   9   3        595.56        534.53        25.46 o
   4   9   3       1563.42       1479.56        40.16 o
   5   9   3        457.43        455.03        28.36 o
   6   9   3          0.41         -0.81         9.32 o
   7   9   3         14.08         25.19        12.60 o
   8   9   3         58.82         72.89        15.69 o
   9   9   3        233.27        283.83        81.88 o
  10   9   3       1119.41       1068.21        41.71 o
  -8  10   3         84.60         64.87        15.92 o
  -7  10   3          0.09         21.36        15.62 o
  -6  10   3        143.50        131.37        17.25 o
  -5  10   3        876.56        920.12        48.20 o
  -4  10   3        701.05        624.23        48.50 o
  -3  10   3        100.59        102.11        25.35 o
  -2  10   3         14.74         37.00        21.12 o
  -1  10   3        173.25        190.21        32.44 o
   0  10   3        623.69        654.33        48.24 o
   1  10   3        719.35        743.76        50.12 o
   2  10   3       1036.10        947.59        58.39 o
   3  10   3          5.31         12.98        16.43 o
   4  10   3        122.02        176.18        48.99 o
   5  10   3          8.45         17.37        13.46 o
   6  10   3        377.38        415.30        32.05 o
   7  10   3        774.84        734.99        33.38 o
   8  10   3        189.09        240.40        23.03 o
  -7  11   3        307.09        388.95        42.35 o
  -6  11   3        453.39        390.96        47.99 o
  -5  11   3        200.58        164.16        36.31 o
  -4  11   3        128.93        137.24        33.54 o
  -3  11   3         92.43         46.12        27.80 o
  -2  11   3         61.21         21.58        23.64 o
  -1  11   3       1505.47       1430.81        68.30 o
   0  11   3        245.63        255.34        38.89 o
   1  11   3          0.76         20.83        23.22 o
   2  11   3         50.51         41.41        24.89 o
   3  11   3        218.08        181.71        37.67 o
   4  11   3        806.56        563.80       229.42 o
   5  11   3        178.02        146.76        31.54 o
   6  11   3          1.01          6.49        15.86 o
   7  11   3          4.99         56.97        22.34 o
  -4  12   3         35.92         37.74        28.43 o
  -3  12   3        456.73        437.81        51.08 o
  -2  12   3          2.45        -11.32        23.69 o
  -1  12   3         60.02         61.04        32.15 o
   0  12   3         28.58          3.91        28.58 o
   1  12   3        670.42        741.54        61.31 o
   2  12   3          0.56        -17.40        22.36 o
   3  12   3         93.78        104.54        43.23 o
   4  12   3          0.03          1.72        22.73 o
 -14   0   4         28.04         49.68        21.16 o
 -12   0   4       1709.82       1618.71        50.25 o
 -10   0   4       2963.42       2827.38        60.86 o
  -8   0   4        314.24        298.08        19.19 o
  -6   0   4      14420.34      14325.86       136.70 o
  -4   0   4        885.61       1031.14        23.39 o
  -2   0   4       2118.26       2504.50        31.22 o
   0   0   4     118866.42     117754.78      1046.28 o
   2   0   4       3868.96       4726.44        53.30 o
   4   0   4       8306.78       8949.73        84.25 o
   6   0   4      13878.74      14549.42       146.21 o
   8   0   4          0.02         18.84        11.34 o
  10   0   4        594.73        556.47        26.69 o
  12   0   4        702.41        705.30        40.12 o
  14   0   4          0.17          8.26        23.56 o
 -14   1   4        664.52        709.48        36.46 o
 -13   1   4          1.10         17.93        11.60 o
 -12   1   4        100.65        137.88        23.53 o
 -11   1   4        144.64        171.75        13.06 o
 -10   1   4       1076.41        960.95        24.55 o
  -9   1   4       1547.55       1471.63        28.99 o
  -8   1   4       3362.91       3131.32        40.73 o
  -7   1   4       1312.37       1248.97        23.75 o
  -6   1   4        115.45        149.29         9.20 o
  -5   1   4        107.34        104.84         7.54 o
  -4   1   4      10179.79      10777.94        71.16 o
  -3   1   4       5306.99       5441.65        40.90 o
  -2   1   4      53551.05      57644.45       282.65 o
  -1   1   4       4778.42       5437.54        35.01 o
   0   1   4        885.17        917.61         9.04 o
   1   1   4       2919.64       3229.56        24.45 o
   2   1   4     138014.39     147916.02       733.09 o
   3   1   4       2536.35       2672.70        23.80 o
   4   1   4       4099.92       4169.74        34.85 o
   5   1   4       1645.91       1739.70        22.90 o
   6   1   4       1609.84       1629.11        24.15 o
   7   1   4        609.37        602.88        15.88 o
   8   1   4       7245.43       7095.25        63.57 o
   9   1   4        107.71        131.64        11.68 o
  10   1   4        667.96        665.67        22.66 o
  11   1   4        124.95        122.62        14.06 o
  12   1   4        501.29        543.86        27.37 o
  13   1   4         43.05         72.86        16.18 o
  14   1   4        652.14        604.69        44.31 o
 -14   2   4          1.40         37.35        15.75 o
 -13   2   4          6.78         24.70        12.13 o
 -12   2   4       1486.23       1328.85        41.39 o
 -11   2   4        278.90        277.25        21.33 o
 -10   2   4        976.64        946.70        31.97 o
  -9   2   4        185.09        183.40        12.22 o
  -8   2   4         38.12         32.06         6.89 o
  -7   2   4       1499.47       1386.68        25.02 o
  -6   2   4       7982.89       7809.41        63.17 o
  -5   2   4       2038.05       2142.30        27.30 o
  -4   2   4         13.51         18.37         7.18 o
  -3   2   4        388.33        436.25        14.54 o
  -2   2   4      21996.24      23565.86       112.92 o
  -1   2   4       4697.75       5154.49        35.71 o
   0   2   4      15593.55      15778.36        85.27 o
   1   2   4      16123.37      17658.34       110.93 o
   2   2   4      35187.59      39894.09       219.76 o
   3   2   4        182.30        187.39        10.05 o
   4   2   4      18132.57      19125.00       108.51 o
   5   2   4       7340.25       7914.62        57.80 o
   6   2   4       9878.98       9574.28        69.73 o
   7   2   4         61.98        124.48        17.08 o
   8   2   4         27.01         57.45        12.05 o
   9   2   4        454.64        436.03        21.06 o
  10   2   4       1023.57        981.85        31.62 o
  11   2   4        533.54        529.87        25.67 o
  12   2   4        555.98        569.50        29.25 o
  13   2   4          0.15         13.95        11.15 o
  14   2   4         27.76         52.30        14.53 o
 -14   3   4        230.62        286.06        23.40 o
 -13   3   4        213.25        248.18        23.11 o
 -12   3   4        242.78        228.72        21.65 o
 -11   3   4        354.84        367.06        24.32 o
 -10   3   4       1390.48       1264.62        38.22 o
  -9   3   4       2521.46       2327.44        49.24 o
  -8   3   4       1544.10       1451.61        31.03 o
  -7   3   4        200.86        194.55        12.11 o
  -6   3   4       2546.79       2389.42        34.34 o
  -5   3   4        717.51        620.28        14.38 o
  -4   3   4      11924.46      12705.41        89.51 o
  -3   3   4      21266.27      23134.07       129.06 o
  -2   3   4      12123.27      12978.64        78.27 o
  -1   3   4       3936.82       4682.58        35.86 o
   0   3   4       2995.57       2987.16        26.11 o
   1   3   4        117.12        199.83         6.74 o
   2   3   4         32.80         37.43         3.72 o
   3   3   4       7831.82       8028.89        60.24 o
   4   3   4      14076.15      14909.35       100.30 o
   5   3   4        909.69       1080.47        17.68 o
   6   3   4        923.83        848.41        16.04 o
   7   3   4        243.83        257.41        15.93 o
   8   3   4       2625.31       2439.21        46.32 o
   9   3   4       1413.49       1363.01        36.08 o
  10   3   4        623.83        650.36        27.17 o
  11   3   4         41.78         52.47        12.02 o
  12   3   4        782.89        751.94        46.75 o
  13   3   4        151.63        174.86        19.67 o
 -13   4   4        292.14        347.67        26.90 o
 -12   4   4         73.50         84.67        15.49 o
 -11   4   4        245.72        262.21        21.87 o
 -10   4   4       1899.17       1658.22        44.55 o
  -9   4   4          2.81         15.95         9.09 o
  -8   4   4        295.54        295.23        20.12 o
  -7   4   4       2087.37       1913.31        41.04 o
  -6   4   4        922.12        875.85        22.33 o
  -5   4   4       9231.02       9137.06        68.07 o
  -4   4   4       5841.92       5685.91        47.25 o
  -3   4   4         85.38         81.31         6.33 o
  -2   4   4      11951.12      13036.92        81.15 o
  -1   4   4       4286.77       4039.93        34.70 o
   0   4   4       1405.21       1363.25        24.61 o
   1   4   4       5657.59       5925.90        43.18 o
   2   4   4       1553.98       1471.97        27.44 o
   3   4   4       2409.80       2581.60        37.62 o
   4   4   4          4.17         29.83        10.99 o
   5   4   4       8567.25       8688.47        86.84 o
   6   4   4       3465.16       3343.66        51.32 o
   7   4   4       1073.61        968.83        28.65 o
   8   4   4          4.08          7.54         8.07 o
   9   4   4       1368.81       1252.52        35.86 o
  10   4   4       1079.26        999.22        34.13 o
  11   4   4       1301.63       1139.57        37.74 o
  12   4   4         55.93         64.87        15.05 o
  13   4   4         56.89         82.01        15.67 o
 -13   5   4        227.02        285.79        23.82 o
 -12   5   4        192.98        227.58        22.22 o
 -11   5   4        280.50        291.01        23.96 o
 -10   5   4        109.49        115.92        16.28 o
  -9   5   4        587.41        511.46        25.43 o
  -8   5   4        680.30        693.28        27.79 o
  -7   5   4       1720.49       1571.37        39.23 o
  -6   5   4        142.53        173.14        15.34 o
  -5   5   4       3232.36       3209.16        51.13 o
  -4   5   4        745.81        754.58        19.34 o
  -3   5   4       3021.94       2690.83        24.56 o
  -2   5   4        963.47        961.61        17.60 o
  -1   5   4       2914.87       3017.77        43.04 o
   0   5   4        258.06        300.87        12.90 o
   1   5   4       9516.62       9632.59        64.96 o
   2   5   4         87.04         58.85         7.31 o
   3   5   4        848.52        731.39        25.78 o
   4   5   4        123.22        108.43        10.34 o
   5   5   4       1265.94       1162.07        29.49 o
   6   5   4        462.15        430.64        19.68 o
   7   5   4       7089.04       6435.74        81.66 o
   8   5   4        589.10        566.91        25.12 o
   9   5   4        879.64        913.38        32.41 o
  10   5   4          0.07          3.09         8.92 o
  11   5   4         31.68         39.89        12.53 o
  12   5   4        290.09        330.73        33.32 o
  13   5   4        311.09        395.72        28.10 o
 -12   6   4          2.40         35.24        12.69 o
 -11   6   4        560.38        541.68        32.41 o
 -10   6   4          7.52         13.32        10.76 o
  -9   6   4        275.62        275.12        21.76 o
  -8   6   4         45.37         42.21        11.19 o
  -7   6   4       3617.55       3292.69        59.16 o
  -6   6   4        329.72        360.23        21.94 o
  -5   6   4       6803.47       6418.24        79.89 o
  -4   6   4         69.40         88.37        10.57 o
  -3   6   4         66.83         65.40         7.35 o
  -2   6   4       3251.94       3076.56        39.03 o
  -1   6   4       5343.37       5501.83        47.97 o
   0   6   4       1534.67       1450.68        21.84 o
   1   6   4       5797.10       6109.14        49.39 o
   2   6   4        132.03        167.59        12.29 o
   3   6   4        320.28        294.60        15.92 o
   4   6   4        628.51        647.33        38.17 o
   5   6   4       2900.31       2773.90        64.08 o
   6   6   4         52.76         81.47        12.51 o
   7   6   4       4513.32       4010.40        64.90 o
   8   6   4        154.25        181.19        16.94 o
   9   6   4       1342.65       1151.03        37.63 o
  10   6   4         16.26         21.17        11.15 o
  11   6   4        664.87        609.37        31.47 o
  12   6   4         71.36        103.06        21.79 o
 -12   7   4         61.03        106.67        18.07 o
 -11   7   4         19.93         32.27        12.19 o
 -10   7   4         10.41         13.04        11.67 o
  -9   7   4       1881.75       1585.89        46.56 o
  -8   7   4         26.02         28.71        10.72 o
  -7   7   4        892.85        759.89        30.07 o
  -6   7   4         74.52         70.12        12.81 o
  -5   7   4        537.71        502.91        23.23 o
  -4   7   4         96.44        100.66        12.22 o
  -3   7   4       5222.14       5147.89        66.95 o
  -2   7   4         79.75         98.33        10.64 o
  -1   7   4       3213.75       3038.84        39.92 o
   0   7   4        555.25        522.08        16.26 o
   1   7   4       2200.29       2115.41        38.55 o
   2   7   4        504.32        521.58        29.94 o
   3   7   4       1604.01       1523.74        40.49 o
   4   7   4       1293.82       1151.88        31.92 o
   5   7   4         27.43         41.04         9.68 o
   6   7   4         94.00        123.72        14.40 o
   7   7   4       1803.38       1586.65        42.40 o
   8   7   4         40.80         49.04        11.83 o
   9   7   4       1175.67       1037.93        36.67 o
  10   7   4         39.93         46.14        13.95 o
  11   7   4          0.03         21.82        14.10 o
 -11   8   4        898.52        897.69        47.83 o
 -10   8   4         17.56         27.42        13.06 o
  -9   8   4         70.86         72.05        18.44 o
  -8   8   4         49.41         53.63        13.98 o
  -7   8   4        572.66        588.46        28.31 o
  -6   8   4          1.70         12.45         8.32 o
  -5   8   4       1165.02       1192.81        35.30 o
  -4   8   4         71.88         56.30        11.93 o
  -3   8   4          1.56         11.26        10.79 o
  -2   8   4       2240.09       2127.90        42.00 o
  -1   8   4       1134.15       1157.99        49.87 o
   0   8   4          1.36          5.63         9.25 o
   1   8   4        633.44        603.06        28.07 o
   2   8   4        680.39        633.96        23.85 o
   3   8   4        710.53        600.28        42.74 o
   4   8   4        698.92        674.51        31.26 o
   5   8   4       3788.70       3455.27        65.32 o
   6   8   4        240.33        267.30        20.86 o
   7   8   4          2.74         16.27         9.29 o
   8   8   4         10.13         15.42        10.92 o
   9   8   4         52.85         84.62        16.10 o
  10   8   4         19.94         36.85        15.88 o
  11   8   4        857.17        813.98        36.20 o
 -10   9   4        255.41        264.41        40.52 o
  -9   9   4       1307.30       1073.05        41.78 o
  -8   9   4        318.45        321.05        26.19 o
  -7   9   4         66.65         75.70        14.51 o
  -6   9   4        156.00        170.24        30.47 o
  -5   9   4          8.53         14.60         9.47 o
  -4   9   4        179.03        177.13        26.33 o
  -3   9   4       2142.21       1930.36        52.59 o
  -2   9   4       1018.80        997.73        50.41 o
  -1   9   4        608.74        574.06        41.38 o
   0   9   4         28.86         21.33        15.51 o
   1   9   4        122.89        150.77        26.45 o
   2   9   4       1490.56       1410.26        47.41 o
   3   9   4       3335.60       3240.29        58.76 o
   4   9   4        420.75        387.71        62.70 o
   5   9   4         97.07        131.74        23.52 o
   6   9   4          4.60         25.64        10.49 o
   7   9   4        309.38        337.34        34.77 o
   8   9   4        334.79        379.49        26.87 o
   9   9   4        193.95        205.33        25.38 o
  10   9   4        114.65        158.51        26.04 o
  -8  10   4         52.48         57.31        16.16 o
  -7  10   4        203.10        259.54        38.65 o
  -6  10   4        328.14        337.60        25.11 o
  -5  10   4        959.75        943.97        44.83 o
  -4  10   4         31.59         10.13        27.39 o
  -3  10   4          0.47         -2.04        17.12 o
  -2  10   4          0.70          6.36        17.78 o
  -1  10   4       1229.65       1122.53        55.89 o
   0  10   4       3140.68       2779.70        85.75 o
   1  10   4        722.30        644.35        43.78 o
   2  10   4          5.75          5.12        18.66 o
   3  10   4        148.51        165.67        38.38 o
   4  10   4        835.22        780.74        39.35 o
   5  10   4       1038.34       1002.07        41.62 o
   6  10   4        255.22        231.80        43.15 o
   7  10   4         27.09         51.83        14.57 o
   8  10   4         24.01         46.25        13.98 o
  -7  11   4        209.73        260.39        53.66 o
  -6  11   4         42.00         44.67        29.45 o
  -5  11   4          1.71         36.39        27.19 o
  -4  11   4        276.73        234.31        39.79 o
  -3  11   4        128.29         82.80        31.74 o
  -2  11   4        402.93        421.67        45.29 o
  -1  11   4         10.72          8.23        23.03 o
   0  11   4          5.40          5.34        19.64 o
   1  11   4        328.96        300.46        39.99 o
   2  11   4       1375.65       1318.96        82.10 o
   3  11   4         61.10         54.45        25.32 o
   4  11   4         33.09         37.81        23.26 o
   5  11   4         92.82        110.61        21.77 o
   6  11   4        119.72        148.63        24.46 o
   7  11   4        205.29        227.57        66.34 o
  -4  12   4         50.28         93.09        32.80 o
  -3  12   4         37.82         23.36        28.34 o
  -2  12   4        163.38        177.92        38.79 o
  -1  12   4        115.96        102.66        34.39 o
   0  12   4        624.45        622.28        78.95 o
   1  12   4         20.15         18.62        25.60 o
   2  12   4        183.74        220.65        38.67 o
   3  12   4         21.17         40.71        24.32 o
   4  12   4        248.82        257.60        88.25 o
 -13   0   5        850.81        724.79        64.84 o
 -11   0   5        184.20        206.25        20.27 o
  -9   0   5        128.88        136.56        15.13 o
  -7   0   5      15182.14      14915.32       147.31 o
  -5   0   5        825.39        830.73        23.57 o
  -3   0   5      26476.84      28392.60       246.36 o
  -1   0   5      21384.55      24036.60       145.49 o
   1   0   5        311.41        255.82        10.93 o
   3   0   5       1931.11       2078.36        29.11 o
   5   0   5       6686.19       6749.20        73.53 o
   7   0   5       2096.58       1939.50        40.75 o
   9   0   5       2118.59       1999.32        56.84 o
  11   0   5          3.38         24.61         9.65 o
  13   0   5        121.81        134.03        31.67 o
 -14   1   5         44.11         86.27        14.41 o
 -13   1   5          0.53         18.35        11.46 o
 -12   1   5        238.93        241.41        20.80 o
 -11   1   5       1189.50       1098.07        27.97 o
 -10   1   5        867.40        797.60        22.60 o
  -9   1   5       4000.70       3582.04        46.98 o
  -8   1   5        183.65        198.33        12.00 o
  -7   1   5        130.05        143.54        10.05 o
  -6   1   5       2044.75       2054.31        28.86 o
  -5   1   5      28055.05      29704.40       166.20 o
  -4   1   5       7683.90       8290.87        59.17 o
  -3   1   5       3101.25       3243.77        29.77 o
  -2   1   5       1100.24       1161.52        13.91 o
  -1   1   5      19967.50      21560.55       128.47 o
   0   1   5      35945.62      39203.98       229.84 o
   1   1   5      15527.84      17756.99        93.70 o
   2   1   5       2713.03       2614.15        21.53 o
   3   1   5        400.89        388.28         8.53 o
   4   1   5        618.43        600.16        13.23 o
   5   1   5       3859.84       3991.04        37.07 o
   6   1   5       4449.54       4558.94        50.25 o
   7   1   5       9619.85       9530.17        73.59 o
   8   1   5        145.97        169.99        13.11 o
   9   1   5        369.49        396.17        15.28 o
  10   1   5         50.05         64.26         9.50 o
  11   1   5        305.74        317.68        20.46 o
  12   1   5         73.66        109.88        14.21 o
  13   1   5        812.27        777.91        37.25 o
  14   1   5         61.45         93.58        21.86 o
 -14   2   5        144.72        177.06        19.46 o
 -13   2   5        673.90        671.46        33.03 o
 -12   2   5        124.13        127.60        17.05 o
 -11   2   5        306.57        298.01        22.05 o
 -10   2   5        583.73        598.22        22.64 o
  -9   2   5       1140.03       1096.10        25.15 o
  -8   2   5       5037.99       4654.88        51.76 o
  -7   2   5       4254.65       4004.61        57.13 o
  -6   2   5        241.44        234.35        10.75 o
  -5   2   5       1813.96       1909.77        26.14 o
  -4   2   5          6.64         11.78        10.41 o
  -3   2   5      24651.89      26780.29       145.24 o
  -2   2   5       1994.52       1921.53        18.35 o
  -1   2   5      31254.66      34066.63       173.26 o
   0   2   5         24.99         31.29         2.88 o
   1   2   5       1902.90       2137.52        17.00 o
   2   2   5        130.70        130.83         6.23 o
   3   2   5      19614.65      21117.44       124.31 o
   4   2   5      10325.86      10088.19        72.27 o
   5   2   5       2541.22       2480.75        27.62 o
   6   2   5         22.85         27.48         4.69 o
   7   2   5          0.56         10.50         4.97 o
   8   2   5        300.05        308.35        15.65 o
   9   2   5       4726.85       4390.30        65.10 o
  10   2   5        340.29        381.41        21.47 o
  11   2   5        514.53        513.17        24.50 o
  12   2   5          4.40         21.29        10.11 o
  13   2   5        203.48        211.04        20.62 o
  14   2   5        105.39        160.50        20.49 o
 -14   3   5         18.02         47.58        20.11 o
 -13   3   5         14.74         25.30        11.74 o
 -12   3   5        220.96        222.55        21.59 o
 -11   3   5        855.15        802.92        31.97 o
 -10   3   5       1074.34       1005.73        34.11 o
  -9   3   5       1603.08       1468.46        38.82 o
  -8   3   5       1304.93       1191.98        28.52 o
  -7   3   5        473.56        532.60        30.12 o
  -6   3   5       2544.28       2417.04        31.62 o
  -5   3   5        573.98        586.20        15.15 o
  -4   3   5      11798.00      12396.92        81.85 o
  -3   3   5      15167.11      15653.64        95.04 o
  -2   3   5       1553.51       1590.28        25.55 o
  -1   3   5       9322.30       9565.02        61.09 o
   0   3   5       3064.78       3121.69        29.83 o
   1   3   5      15102.11      15570.06        88.30 o
   2   3   5       8193.02       8276.57        51.82 o
   3   3   5       1422.95       1396.55        19.73 o
   4   3   5       2654.51       2862.47        32.58 o
   5   3   5       7692.63       7835.12        57.20 o
   6   3   5       1883.62       1857.96        29.30 o
   7   3   5       1081.52       1008.86        35.68 o
   8   3   5        236.26        285.71        22.23 o
   9   3   5        456.39        503.49        23.11 o
  10   3   5        184.32        203.60        17.92 o
  11   3   5       1188.17       1121.92        36.47 o
  12   3   5        536.33        567.80        29.66 o
  13   3   5        500.05        540.86        31.14 o
 -13   4   5        361.92        351.55        32.08 o
 -12   4   5        502.59        530.18        31.42 o
 -11   4   5        588.15        517.71        28.23 o
 -10   4   5        145.47        160.16        17.14 o
  -9   4   5       1369.27       1274.77        37.65 o
  -8   4   5       1658.02       1509.97        38.76 o
  -7   4   5          3.51         13.22         7.09 o
  -6   4   5       1655.74       1541.10        29.21 o
  -5   4   5       4806.95       4764.36        45.77 o
  -4   4   5       2602.88       2692.03        30.55 o
  -3   4   5       1022.98       1020.03        14.58 o
  -2   4   5      14225.47      14430.45        88.80 o
  -1   4   5       7214.22       7727.00        54.85 o
   0   4   5       9876.06      10479.21        67.78 o
   1   4   5        108.91        141.64         8.26 o
   2   4   5       3143.71       3109.58        32.19 o
   3   4   5       1587.54       1518.43        28.38 o
   4   4   5       6607.27       6509.20        69.10 o
   5   4   5       1759.48       1856.25        35.33 o
   6   4   5       3375.46       3152.21        49.76 o
   7   4   5       1710.14       1553.85        36.24 o
   8   4   5        680.45        660.79        24.89 o
   9   4   5        787.93        716.89        27.54 o
  10   4   5       1367.17       1270.82        37.79 o
  11   4   5        332.45        359.18        24.84 o
  12   4   5         30.88         19.53        11.75 o
  13   4   5        237.08        262.34        23.64 o
 -13   5   5          2.43         46.37        14.38 o
 -12   5   5        610.31        642.79        34.06 o
 -11   5   5          2.87          8.83        10.91 o
 -10   5   5        795.33        773.28        40.92 o
  -9   5   5        572.76        506.14        26.59 o
  -8   5   5        126.96        129.89        15.52 o
  -7   5   5         70.54         91.88        13.65 o
  -6   5   5        887.67        841.89        29.61 o
  -5   5   5        680.31        686.49        23.45 o
  -4   5   5       8891.49       8810.90        76.31 o
  -3   5   5       1939.43       1841.68        20.68 o
  -2   5   5        175.06        164.82         8.17 o
  -1   5   5        536.88        648.29        14.05 o
   0   5   5      25338.77      25603.22       143.09 o
   1   5   5        904.88        957.37        15.93 o
   2   5   5       4477.15       4240.06        45.58 o
   3   5   5          2.90          2.10         4.19 o
   4   5   5          0.33          8.68         4.81 o
   5   5   5        515.95        540.12        23.92 o
   6   5   5       2278.58       2273.20        43.94 o
   7   5   5       1211.60       1079.19        38.95 o
   8   5   5       3323.07       3005.33        55.51 o
   9   5   5          2.40         22.71         9.16 o
  10   5   5        127.66        121.25        15.89 o
  11   5   5         99.15        120.57        16.38 o
  12   5   5        521.11        546.79        30.59 o
  13   5   5        116.11        177.29        20.34 o
 -12   6   5        719.81        692.28        34.63 o
 -11   6   5          0.91          7.09        11.82 o
 -10   6   5          5.12         -0.67         9.73 o
  -9   6   5        114.52         95.60        15.33 o
  -8   6   5        835.99        776.67        30.01 o
  -7   6   5        105.77        115.16        14.63 o
  -6   6   5       2708.42       2443.69        49.33 o
  -5   6   5        935.55        850.42        28.07 o
  -4   6   5        490.57        529.80        20.91 o
  -3   6   5        159.55        207.04        11.69 o
  -2   6   5       5811.75       5820.51        54.93 o
  -1   6   5        226.21        253.27        10.11 o
   0   6   5       9873.32      10227.43        72.78 o
   1   6   5         88.71         84.53         6.26 o
   2   6   5       5437.74       5257.11        95.02 o
   3   6   5        358.56        372.61        16.96 o
   4   6   5       3168.30       2891.94        54.94 o
   5   6   5        294.56        349.36        19.83 o
   6   6   5       1222.13       1045.21        43.98 o
   7   6   5          1.10          9.48         8.52 o
   8   6   5       1120.73        994.91        33.53 o
   9   6   5        150.77        144.40        16.74 o
  10   6   5        905.71        864.40        34.22 o
  11   6   5         16.10         20.71        11.48 o
  12   6   5         50.24         80.22        15.51 o
 -12   7   5        319.08        366.57        28.00 o
 -11   7   5         82.14         93.39        16.96 o
 -10   7   5        849.27        782.88        34.80 o
  -9   7   5         29.96         40.26        13.63 o
  -8   7   5        660.71        624.10        29.22 o
  -7   7   5        555.72        496.62        25.86 o
  -6   7   5        912.99        897.32        31.12 o
  -5   7   5       1058.72       1012.79        34.58 o
  -4   7   5       4549.90       4030.62        60.73 o
  -3   7   5        856.36        850.04        25.89 o
  -2   7   5         11.71         34.30         8.20 o
  -1   7   5       1306.66       1230.16        25.09 o
   0   7   5       2934.48       2791.65        43.41 o
   1   7   5        148.23        142.85        12.42 o
   2   7   5       7406.28       6895.39        79.18 o
   3   7   5        157.81        155.91        13.89 o
   4   7   5        544.66        488.75        21.60 o
   5   7   5        243.52        244.43        17.83 o
   6   7   5       4300.01       3727.58        62.39 o
   7   7   5         62.47         74.24        12.80 o
   8   7   5        578.26        557.06        26.64 o
   9   7   5        175.09        180.85        18.98 o
  10   7   5        145.71        139.27        19.13 o
  11   7   5         28.68         68.65        16.12 o
 -11   8   5          0.08         60.46        15.40 o
 -10   8   5         95.25         82.22        19.15 o
  -9   8   5         84.94         99.78        17.48 o
  -8   8   5       1616.15       1470.10        44.85 o
  -7   8   5         19.18         30.73        13.11 o
  -6   8   5        638.48        607.87        26.86 o
  -5   8   5         28.13         36.82        10.87 o
  -4   8   5        306.33        317.73        20.73 o
  -3   8   5        495.50        494.60        40.00 o
  -2   8   5       4865.10       4800.00        66.23 o
  -1   8   5       1046.47        985.12        45.32 o
   0   8   5        603.06        648.54        28.55 o
   1   8   5        678.16        678.40        23.66 o
   2   8   5        582.29        601.54        23.63 o
   3   8   5         91.17        111.54        14.40 o
   4   8   5       8199.39       7101.80       102.68 o
   5   8   5        196.00        253.27        21.71 o
   6   8   5         86.13         93.30        18.78 o
   7   8   5         67.46         57.23        12.63 o
   8   8   5        433.50        431.90        40.79 o
   9   8   5        140.18        141.97        18.89 o
  10   8   5        525.04        526.63        32.16 o
 -10   9   5        634.09        707.88        49.64 o
  -9   9   5         44.39         72.35        17.79 o
  -8   9   5         86.80         87.65        16.80 o
  -7   9   5         27.03         24.44        14.06 o
  -6   9   5        252.78        281.65        21.48 o
  -5   9   5        682.07        660.91        28.48 o
  -4   9   5       1823.44       1705.61        87.05 o
  -3   9   5         96.08        105.75        25.10 o
  -2   9   5        370.55        409.02        37.15 o
  -1   9   5          6.51         24.00        17.12 o
   0   9   5        755.17        747.42        54.56 o
   1   9   5        117.98        122.61        24.67 o
   2   9   5        937.32        820.01        35.03 o
   3   9   5        358.79        389.92        25.02 o
   4   9   5         27.13         25.61        10.79 o
   5   9   5        479.75        489.45        52.15 o
   6   9   5       2451.20       2093.16        50.35 o
   7   9   5        207.89        275.91        22.50 o
   8   9   5        199.68        191.22        20.26 o
   9   9   5         59.81         79.80        16.40 o
  -8  10   5        458.74        466.95        30.73 o
  -7  10   5        619.36        597.24        31.87 o
  -6  10   5        170.31        187.14        19.89 o
  -5  10   5         75.06         94.03        45.03 o
  -4  10   5         31.10         19.09        22.20 o
  -3  10   5        626.61        560.61        47.79 o
  -2  10   5        496.53        550.70        46.64 o
  -1  10   5         36.25         40.99        20.34 o
   0  10   5        219.30        264.97        33.75 o
   1  10   5         31.00         54.65        21.97 o
   2  10   5        106.55        112.67        26.88 o
   3  10   5        336.51        343.99        67.53 o
   4  10   5        577.67        524.30        87.76 o
   5  10   5        654.79        650.89        35.35 o
   6  10   5        141.07        139.06        36.20 o
   7  10   5        160.34        174.56        33.10 o
   8  10   5        178.28        257.72        35.79 o
  -7  11   5         20.77         59.30        23.82 o
  -6  11   5          3.70          9.42        27.49 o
  -5  11   5       1170.33       1016.85        69.19 o
  -4  11   5        129.42        112.27        32.92 o
  -3  11   5         46.33         -7.38        24.43 o
  -2  11   5         77.03         72.44        30.84 o
  -1  11   5         13.00         17.11        21.91 o
   0  11   5        298.15        315.27        41.82 o
   1  11   5        814.92        698.26        65.59 o
   2  11   5         79.93         90.82        29.27 o
   3  11   5        215.05        191.22        39.92 o
   4  11   5          1.68         -6.87        19.10 o
   5  11   5        230.32        259.15        44.03 o
   6  11   5         59.00         79.99        20.16 o
  -4  12   5         45.47         34.47        27.02 o
  -3  12   5        442.77        425.75        46.83 o
  -2  12   5         56.57         33.57        30.11 o
  -1  12   5        925.79        843.08        95.01 o
   0  12   5        176.58        135.90        34.78 o
   1  12   5         50.62         33.32        25.24 o
   2  12   5        243.34        219.90        54.93 o
   3  12   5        272.46        270.23        48.48 o
   4  12   5         31.29         57.89        24.96 o
 -14   0   6        692.79        708.43        62.59 o
 -12   0   6        147.65        155.13        26.59 o
 -10   0   6       1821.79       1713.92        47.57 o
  -8   0   6       4574.82       4221.60        76.67 o
  -6   0   6       1876.60       2061.01        50.33 o
  -4   0   6       9077.65       8432.75        85.11 o
  -2   0   6       9552.17      10601.10        91.21 o
   0   0   6      23188.01      25312.36       246.23 o
   2   0   6       4663.36       4576.26        45.11 o
   4   0   6       2074.02       2120.07        32.93 o
   6   0   6        471.70        441.96        17.56 o
   8   0   6      14610.15      14450.07       144.38 o
  10   0   6         41.37         37.70        10.43 o
  12   0   6        458.74        462.85        36.40 o
  14   0   6        575.44        557.29        54.48 o
 -14   1   6         20.21         71.73        14.07 o
 -13   1   6        121.00        144.60        18.38 o
 -12   1   6       1623.33       1437.59        42.67 o
 -11   1   6        154.17        166.98        14.53 o
 -10   1   6        826.63        806.79        23.01 o
  -9   1   6         90.10         95.07         9.84 o
  -8   1   6        446.24        437.67        15.85 o
  -7   1   6        533.95        590.03        18.78 o
  -6   1   6      14589.79      14754.46        99.85 o
  -5   1   6       5018.93       4969.05        45.19 o
  -4   1   6       1936.69       2096.04        25.53 o
  -3   1   6       4750.37       5047.03        40.39 o
  -2   1   6       2258.92       2274.82        20.20 o
  -1   1   6       1576.61       1826.53        21.33 o
   0   1   6       4454.57       4621.69        33.76 o
   1   1   6        200.28        247.64         7.59 o
   2   1   6       5200.72       6130.78        49.34 o
   3   1   6       4114.91       4466.26        34.32 o
   4   1   6       7293.98       7793.47        54.29 o
   5   1   6       3998.72       4212.46        38.51 o
   6   1   6      11383.64      11300.77        78.90 o
   7   1   6        680.96        757.73        17.88 o
   8   1   6        389.74        382.87        14.07 o
   9   1   6         12.04         20.05         5.89 o
  10   1   6       1238.52       1187.51        29.62 o
  11   1   6        217.67        259.09        21.34 o
  12   1   6        497.08        554.64        26.85 o
  13   1   6          4.86         27.91        12.44 o
  14   1   6         96.41        155.51        25.01 o
 -14   2   6        490.93        519.61        31.54 o
 -13   2   6         15.03         25.46        13.53 o
 -12   2   6         92.27        102.90        15.45 o
 -11   2   6         13.97         33.42        11.35 o
 -10   2   6       1177.62       1087.63        30.04 o
  -9   2   6        783.67        708.89        20.91 o
  -8   2   6       6294.86       5928.69        60.55 o
  -7   2   6         97.15        122.41        13.48 o
  -6   2   6         39.15         47.22         6.00 o
  -5   2   6       1778.34       1910.04        26.64 o
  -4   2   6      14522.90      15040.28        94.35 o
  -3   2   6      27418.12      29490.40       158.78 o
  -2   2   6      26634.57      28230.08       164.10 o
  -1   2   6       6085.29       6758.81        45.49 o
   0   2   6       1861.44       2012.75        19.32 o
   1   2   6        515.22        577.16        19.06 o
   2   2   6      46235.50      50403.48       452.04 o
   3   2   6          4.85         15.56         3.55 o
   4   2   6      10371.01      11060.63        70.77 o
   5   2   6       1193.66       1189.15        18.38 o
   6   2   6       1864.26       1844.64        25.34 o
   7   2   6        972.66        880.31        22.18 o
   8   2   6       5767.03       5713.28        69.65 o
   9   2   6       1579.68       1491.45        36.63 o
  10   2   6        670.01        643.30        26.84 o
  11   2   6        539.98        513.39        24.85 o
  12   2   6        319.02        360.61        24.40 o
  13   2   6        298.82        327.83        24.70 o
 -13   3   6         92.45        110.55        17.57 o
 -12   3   6        461.88        449.84        31.17 o
 -11   3   6        915.99        789.30        32.41 o
 -10   3   6       2014.62       1794.27        45.39 o
  -9   3   6        108.87        107.40        14.12 o
  -8   3   6       1040.53        930.30        29.64 o
  -7   3   6       3031.62       2670.96        39.51 o
  -6   3   6       3249.31       3176.81        37.78 o
  -5   3   6        972.55       1010.84        21.41 o
  -4   3   6       2687.33       2770.04        31.36 o
  -3   3   6        151.34        229.23        16.33 o
  -2   3   6       4266.90       4491.66        37.79 o
  -1   3   6      13234.61      14393.64        93.18 o
   0   3   6       7001.31       7232.11        49.33 o
   1   3   6       4112.75       4498.67        34.52 o
   2   3   6       5192.23       5311.86        38.05 o
   3   3   6        483.95        504.62        12.23 o
   4   3   6      22669.71      23798.42       147.89 o
   5   3   6       1499.58       1508.12        30.06 o
   6   3   6       3092.73       2960.51        38.51 o
   7   3   6       1927.72       1953.35        39.02 o
   8   3   6        153.89        177.77        15.08 o
   9   3   6       1698.84       1490.54        37.67 o
  10   3   6       1016.77        909.79        33.47 o
  11   3   6       1152.09       1067.48        35.96 o
  12   3   6        455.72        455.18        27.94 o
  13   3   6         18.04         35.30        12.89 o
 -13   4   6        259.09        334.82        26.15 o
 -12   4   6        215.66        196.03        20.72 o
 -11   4   6        223.22        246.00        21.86 o
 -10   4   6        250.00        292.69        21.91 o
  -9   4   6       1269.39       1198.87        36.34 o
  -8   4   6       2558.94       2365.08        48.97 o
  -7   4   6       1474.29       1323.80        43.11 o
  -6   4   6         56.71         67.75         8.45 o
  -5   4   6       3482.26       3270.91        36.87 o
  -4   4   6       4567.39       4765.42        44.22 o
  -3   4   6       7166.78       7427.71        49.88 o
  -2   4   6       9893.21      10701.33        71.69 o
  -1   4   6       2936.56       3039.12        32.98 o
   0   4   6        896.80        999.48        17.40 o
   1   4   6         13.88         28.13         4.36 o
   2   4   6       6102.48       6300.69        52.45 o
   3   4   6        928.01        743.73        14.72 o
   4   4   6       2451.65       2513.73        30.33 o
   5   4   6        164.36        162.20        12.29 o
   6   4   6       2251.14       1876.40        98.35 o
   7   4   6        225.50        275.13        17.93 o
   8   4   6        744.98        726.97        26.25 o
   9   4   6        369.71        414.06        23.04 o
  10   4   6        278.85        286.74        20.75 o
  11   4   6         21.58         33.25        11.50 o
  12   4   6        267.37        280.16        23.84 o
  13   4   6        453.48        436.26        35.09 o
 -13   5   6        254.59        289.94        24.00 o
 -12   5   6         52.15         86.24        22.57 o
 -11   5   6       1230.19       1097.63        39.38 o
 -10   5   6         29.66         27.41        11.25 o
  -9   5   6          7.83          9.72         9.50 o
  -8   5   6         66.40         54.47        12.09 o
  -7   5   6       3428.42       3107.81        56.41 o
  -6   5   6        435.14        427.56        20.99 o
  -5   5   6        889.47        897.78        22.47 o
  -4   5   6        194.78        225.14        12.42 o
  -3   5   6        584.28        622.27        17.13 o
  -2   5   6        393.19        363.45        11.70 o
  -1   5   6       6990.81       7096.32        65.15 o
   0   5   6       4467.79       4499.22        40.52 o
   1   5   6      19242.24      20368.78       118.54 o
   2   5   6       1821.66       1906.40        26.06 o
   3   5   6       3864.09       3789.41        50.79 o
   4   5   6       1180.55       1278.62        29.56 o
   5   5   6       3483.68       3441.62       121.51 o
   6   5   6        382.38        438.47        20.14 o
   7   5   6         50.48         41.78        10.27 o
   8   5   6          0.06          8.03         8.36 o
   9   5   6        438.87        509.44        26.10 o
  10   5   6        174.23        166.62        17.65 o
  11   5   6        807.15        709.40        31.58 o
  12   5   6          0.26          6.32        10.55 o
 -12   6   6         11.85         53.74        12.91 o
 -11   6   6        100.11        112.79        19.00 o
 -10   6   6        101.33         94.24        16.54 o
  -9   6   6        536.33        536.86        29.03 o
  -8   6   6         10.41         17.02         9.70 o
  -7   6   6        333.85        348.36        22.22 o
  -6   6   6         38.86         42.03        11.41 o
  -5   6   6       3086.96       2808.11        50.66 o
  -4   6   6        203.76        233.83        16.30 o
  -3   6   6       3960.56       4006.47        48.07 o
  -2   6   6        105.32        115.34         7.31 o
  -1   6   6       1192.36       1143.09        20.08 o
   0   6   6         10.70         16.62         5.40 o
   1   6   6       4063.35       3844.33        42.59 o
   2   6   6         86.20        129.04        11.63 o
   3   6   6       4081.53       3924.26        54.89 o
   4   6   6         84.12        106.81        11.18 o
   5   6   6         12.18          3.51        10.72 o
   6   6   6        115.20        139.34        14.36 o
   7   6   6       2481.02       2373.90        69.58 o
   8   6   6         71.19        104.23        14.11 o
   9   6   6        619.15        583.95        28.42 o
  10   6   6        205.32        183.32        23.82 o
  11   6   6          5.91         39.86        12.25 o
  12   6   6          9.63         44.11        17.48 o
 -11   7   6       1148.48        995.08        40.71 o
 -10   7   6        220.18        226.39        23.30 o
  -9   7   6        117.10        117.89        17.72 o
  -8   7   6        493.92        465.66        27.55 o
  -7   7   6       2181.26       2015.29        48.13 o
  -6   7   6        125.11        122.37        15.00 o
  -5   7   6       3816.35       3626.73        60.93 o
  -4   7   6          0.39          8.98         7.77 o
  -3   7   6         21.46         29.23         8.08 o
  -2   7   6          3.94         25.08         6.50 o
  -1   7   6       8983.48       9021.49        79.34 o
   0   7   6        391.05        413.23        17.35 o
   1   7   6       2203.62       2347.54        41.94 o
   2   7   6        224.86        250.04        15.63 o
   3   7   6        411.45        458.54        20.35 o
   4   7   6        454.55        471.01        21.24 o
   5   7   6       3466.55       3317.47        56.94 o
   6   7   6          4.04         11.84         8.68 o
   7   7   6       1360.00       1154.58        35.79 o
   8   7   6        199.39        199.91        18.66 o
   9   7   6        796.93        690.08        30.66 o
  10   7   6         99.28         90.55        17.36 o
  11   7   6        656.59        731.44        36.17 o
 -11   8   6         85.75        148.19        22.03 o
 -10   8   6        153.35        162.73        21.33 o
  -9   8   6        512.69        487.44        30.95 o
  -8   8   6        179.94        210.75        21.36 o
  -7   8   6        516.18        532.63        28.15 o
  -6   8   6         97.70        119.48        15.71 o
  -5   8   6        489.60        416.92        22.87 o
  -4   8   6        143.49        144.13        15.35 o
  -3   8   6      10224.19       8722.64       311.02 o
  -2   8   6        389.01        439.96        20.75 o
  -1   8   6         11.48         11.60        13.81 o
   0   8   6          1.61          7.24        11.28 o
   1   8   6        165.16        186.95        17.83 o
   2   8   6       1198.23       1204.27        32.83 o
   3   8   6       3655.29       3349.26        57.34 o
   4   8   6        284.10        303.00        23.85 o
   5   8   6        246.38        261.05        33.97 o
   6   8   6        174.89        209.71        20.85 o
   7   8   6       1032.78        957.61        34.31 o
   8   8   6         69.18         69.21        13.52 o
   9   8   6        691.34        707.28        34.18 o
  10   8   6        107.55        133.24        17.68 o
 -10   9   6         11.87         57.10        24.87 o
  -9   9   6        112.38        110.25        18.73 o
  -8   9   6         57.96         54.66        15.15 o
  -7   9   6        487.20        491.34        29.14 o
  -6   9   6        306.26        326.89        23.52 o
  -5   9   6       1905.16       1741.83        44.73 o
  -4   9   6          0.31         11.20        18.59 o
  -3   9   6          8.47          4.14        15.56 o
  -2   9   6        377.22        384.05        36.98 o
  -1   9   6       2571.18       2327.96        73.79 o
   0   9   6        221.83        195.06        37.45 o
   1   9   6        659.53        665.58        31.67 o
   2   9   6        280.40        283.62        25.68 o
   3   9   6         20.30         29.66        10.52 o
   4   9   6        311.37        327.82        28.11 o
   5   9   6       2076.34       1795.95        70.11 o
   6   9   6        736.66        737.88        45.00 o
   7   9   6        452.34        419.97        25.93 o
   8   9   6         65.34        106.38        17.95 o
   9   9   6         96.73        122.47        20.75 o
  -8  10   6         87.91        121.74        18.01 o
  -7  10   6        169.30        179.79        27.79 o
  -6  10   6         38.06         55.09        14.00 o
  -5  10   6         28.46         19.36        31.22 o
  -4  10   6       1717.90       1610.98       116.40 o
  -3  10   6        447.24        401.21        40.94 o
  -2  10   6        279.99        274.88        34.27 o
  -1  10   6          8.34          6.01        18.48 o
   0  10   6        256.75        284.94        35.29 o
   1  10   6        465.97        419.05        64.01 o
   2  10   6        807.10        735.74        46.38 o
   3  10   6        430.27        426.00        70.55 o
   4  10   6        309.39        383.14        70.67 o
   5  10   6         17.56         19.41        13.52 o
   6  10   6          2.35         19.43        16.75 o
   7  10   6        212.93        217.69        38.19 o
   8  10   6        500.91        553.42        29.16 o
  -7  11   6        263.73        348.54        38.83 o
  -6  11   6       1046.56        885.04       136.28 o
  -5  11   6          1.78          4.25        25.49 o
  -4  11   6         64.45         41.70        27.31 o
  -3  11   6        164.59        151.57        36.32 o
  -2  11   6        428.01        392.66        77.37 o
  -1  11   6        119.68         94.45        28.71 o
   0  11   6        681.84        629.15        53.68 o
   1  11   6        251.04        212.12        36.17 o
   2  11   6         29.21         10.22        22.35 o
   3  11   6        359.29        311.65        51.03 o
   4  11   6        139.46        102.22        48.18 o
   5  11   6         26.85         47.79        19.43 o
   6  11   6        771.72        740.33        95.75 o
  -4  12   6        497.27        482.47        52.80 o
  -3  12   6          1.76        -15.13        26.59 o
  -2  12   6        457.66        455.90        48.83 o
  -1  12   6        249.89        244.78        41.16 o
   0  12   6          3.41         26.42        39.55 o
   1  12   6         15.92         19.15        24.85 o
   2  12   6        712.34        640.80        54.85 o
   3  12   6        119.40        132.74        35.72 o
   4  12   6        397.72        382.54       166.68 o
 -13   0   7         40.05        104.11        17.80 o
 -11   0   7       2071.70       1770.25        67.80 o
  -9   0   7        411.01        455.23        24.24 o
  -7   0   7       2104.79       2251.88        55.53 o
  -5   0   7      10157.38      10189.92       104.45 o
  -3   0   7       5626.92       5944.79        64.47 o
  -1   0   7       4013.99       4052.45        35.84 o
   1   0   7      60798.50      64912.04       554.55 o
   3   0   7        533.24        678.91        16.10 o
   5   0   7        403.55        464.17        16.80 o
   7   0   7      14041.61      14175.98       154.06 o
   9   0   7        307.80        376.05        21.24 o
  11   0   7       1824.45       1719.93        58.78 o
  13   0   7       1091.81        984.45        69.34 o
 -14   1   7         20.20         49.86        12.14 o
 -13   1   7       1212.33       1145.02        40.73 o
 -12   1   7        238.34        227.76        20.89 o
 -11   1   7        275.23        262.83        18.69 o
 -10   1   7         14.39         18.89         6.82 o
  -9   1   7       1773.77       1634.84        32.05 o
  -8   1   7        285.70        303.39        14.44 o
  -7   1   7       9062.77       8801.64        83.51 o
  -6   1   7       1550.06       1696.00        26.85 o
  -5   1   7        364.65        348.42        11.63 o
  -4   1   7       5138.97       5584.47        46.96 o
  -3   1   7       3979.04       3967.76        35.22 o
  -2   1   7        952.86       1010.79        13.26 o
  -1   1   7      20638.43      22492.75       108.03 o
   0   1   7       3277.09       3548.94        27.55 o
   1   1   7       7523.44       8315.03        62.50 o
   2   1   7        285.55        299.08         8.77 o
   3   1   7      20576.21      21930.57       118.57 o
   4   1   7        279.20        275.49         8.57 o
   5   1   7      10220.27      11304.19        75.45 o
   6   1   7        183.27        175.65         9.00 o
   7   1   7        682.16        775.95        17.91 o
   8   1   7          1.06         17.28         7.98 o
   9   1   7       2466.71       2292.78        35.14 o
  10   1   7       1072.85       1055.25        28.23 o
  11   1   7         60.36        102.00        24.09 o
  12   1   7         41.81         49.42        12.30 o
  13   1   7         94.43        111.31        18.02 o
 -14   2   7         63.54        103.72        16.01 o
 -13   2   7         43.69         51.54        13.04 o
 -12   2   7         62.00         77.15        14.46 o
 -11   2   7       1850.99       1579.16        43.63 o
 -10   2   7       1118.10        984.65        29.01 o
  -9   2   7       2539.80       2226.27        37.09 o
  -8   2   7        777.02        711.88        22.61 o
  -7   2   7         19.23         29.35         5.91 o
  -6   2   7          4.89         19.30         4.92 o
  -5   2   7       4054.02       4023.01        41.42 o
  -4   2   7       4262.91       4267.26        40.14 o
  -3   2   7       5777.80       6069.45        47.45 o
  -2   2   7       1640.00       1957.06        22.13 o
  -1   2   7         15.96         15.55         3.42 o
   0   2   7      13969.20      14909.67        76.12 o
   1   2   7        334.94        364.81         7.94 o
   2   2   7       5688.30       6129.58        42.28 o
   3   2   7       1200.33       1167.72        19.63 o
   4   2   7       2543.72       2648.05        27.10 o
   5   2   7       1801.90       1818.01        23.70 o
   6   2   7       2446.66       2461.88        30.05 o
   7   2   7       4862.31       4638.17        46.22 o
   8   2   7        746.89        652.04        20.26 o
   9   2   7        330.46        383.80        20.41 o
  10   2   7          1.18          3.72         6.98 o
  11   2   7       1721.86       1531.50        41.63 o
  12   2   7        479.74        516.86        39.90 o
  13   2   7        340.27        418.14        39.19 o
 -13   3   7        290.49        236.38        22.85 o
 -12   3   7        325.10        328.09        25.34 o
 -11   3   7        545.16        595.13        30.54 o
 -10   3   7        201.50        227.52        19.42 o
  -9   3   7        809.23        758.92        29.02 o
  -8   3   7        912.32        911.27        25.47 o
  -7   3   7       4437.20       4054.12        46.44 o
  -6   3   7        299.26        332.46        12.40 o
  -5   3   7          0.86         20.07         5.21 o
  -4   3   7        701.94        743.54        21.29 o
  -3   3   7      25264.83      26036.25       130.62 o
  -2   3   7      10583.77      11289.64        72.74 o
  -1   3   7       1751.91       1871.35        21.70 o
   0   3   7       2861.20       3184.47        28.93 o
   1   3   7        290.98        357.65        11.05 o
   2   3   7        299.56        310.34        14.09 o
   3   3   7       9995.56      10814.77        68.10 o
   4   3   7      11286.68      11509.45        73.79 o
   5   3   7       4022.77       4392.50        49.01 o
   6   3   7        321.19        321.17        13.05 o
   7   3   7       2829.51       2655.64        45.53 o
   8   3   7         61.54         87.33        11.62 o
   9   3   7       1138.18       1111.90        32.64 o
  10   3   7       1718.61       1562.29        40.79 o
  11   3   7        476.96        504.21        27.12 o
  12   3   7         34.18         56.23        14.56 o
  13   3   7        214.72        192.15        24.58 o
 -13   4   7         14.48         54.73        13.87 o
 -12   4   7        182.13        215.72        22.06 o
 -11   4   7         53.70         58.27        14.02 o
 -10   4   7        840.55        768.93        31.13 o
  -9   4   7       1318.82       1153.99        35.98 o
  -8   4   7        264.48        307.70        19.99 o
  -7   4   7         34.57         25.63         7.16 o
  -6   4   7       6138.92       5729.06        74.19 o
  -5   4   7       3277.74       3064.74        36.38 o
  -4   4   7       7044.59       7304.23        59.50 o
  -3   4   7       1731.95       1678.66        20.58 o
  -2   4   7       1188.29       1209.44        19.23 o
  -1   4   7        263.46        221.42         8.72 o
   0   4   7       6069.50       5981.09        46.60 o
   1   4   7       1678.70       1692.34        21.02 o
   2   4   7       5019.90       4892.72        38.72 o
   3   4   7       9152.90       9073.90        59.58 o
   4   4   7        128.89        164.52         8.56 o
   5   4   7       4477.56       4593.53        59.63 o
   6   4   7       7362.44       7150.13        91.84 o
   7   4   7        208.61        221.40        22.23 o
   8   4   7        995.83        901.08        29.21 o
   9   4   7        422.33        403.99        22.43 o
  10   4   7        440.00        491.26        25.84 o
  11   4   7        548.97        592.22        29.97 o
  12   4   7        465.46        472.33        29.25 o
  13   4   7         19.35         54.15        16.73 o
 -13   5   7         74.07        115.92        16.27 o
 -12   5   7        741.87        712.47        35.05 o
 -11   5   7        248.62        219.28        22.03 o
 -10   5   7        108.40         92.75        15.38 o
  -9   5   7         11.43         22.89        10.02 o
  -8   5   7       1529.43       1411.53        41.18 o
  -7   5   7       1961.52       1923.37        44.39 o
  -6   5   7       3594.32       3310.58        55.17 o
  -5   5   7        340.38        336.54        15.63 o
  -4   5   7       6558.06       6232.92        63.05 o
  -3   5   7        492.76        651.71        14.97 o
  -2   5   7       4780.13       5093.15        45.81 o
  -1   5   7       1336.08       1379.16        21.23 o
   0   5   7       2986.54       2831.49        30.99 o
   1   5   7          0.50          9.37         3.73 o
   2   5   7       1129.10       1171.10        20.82 o
   3   5   7          3.98         11.97         5.47 o
   4   5   7       4635.26       4406.77        58.64 o
   5   5   7         85.63        115.52        11.99 o
   6   5   7       3372.13       3083.11        51.60 o
   7   5   7          1.21         16.10         9.23 o
   8   5   7       3386.32       3022.98        56.16 o
   9   5   7        267.07        266.46        20.43 o
  10   5   7       1061.56        959.62        34.23 o
  11   5   7         23.56         39.78        13.27 o
  12   5   7         14.24         10.96        15.39 o
 -12   6   7        139.50        181.42        19.41 o
 -11   6   7         75.36         60.50        17.29 o
 -10   6   7       1317.86       1168.35        41.61 o
  -9   6   7          0.50         -3.11         8.99 o
  -8   6   7        875.36        754.21        30.36 o
  -7   6   7          6.45         10.99         9.42 o
  -6   6   7      10094.63       9148.70       103.84 o
  -5   6   7        205.05        189.56        19.32 o
  -4   6   7       5754.04       5505.02        70.40 o
  -3   6   7        237.63        278.87        13.62 o
  -2   6   7         49.63         84.47        12.76 o
  -1   6   7          3.27         18.19         4.67 o
   0   6   7       8182.65       7973.70        62.29 o
   1   6   7       1975.88       1968.78        43.57 o
   2   6   7       3523.74       3569.44        51.61 o
   3   6   7        390.03        418.80        21.37 o
   4   6   7         34.01         50.44         8.52 o
   5   6   7         42.18         39.56         9.67 o
   6   6   7       5928.18       5724.60        77.21 o
   7   6   7        164.00        168.22        16.26 o
   8   6   7       1637.90       1507.54        41.03 o
   9   6   7        144.70        143.92        20.10 o
  10   6   7        403.60        416.81        26.94 o
  11   6   7        182.61        183.52        20.27 o
  12   6   7        300.27        346.32        31.09 o
 -11   7   7          6.14         37.63        13.77 o
 -10   7   7         13.98         24.80        13.18 o
  -9   7   7        151.12        128.80        18.77 o
  -8   7   7        981.65        860.34        33.54 o
  -7   7   7         58.23         57.97        12.26 o
  -6   7   7       1099.92       1026.74        33.59 o
  -5   7   7         82.08         84.64        14.71 o
  -4   7   7        244.63        246.13        18.16 o
  -3   7   7        294.15        287.27        21.34 o
  -2   7   7       7756.73       7306.27       155.55 o
  -1   7   7       1483.96       1331.21        37.83 o
   0   7   7       3783.44       3849.57        60.88 o
   1   7   7        347.48        395.38        18.28 o
   2   7   7       1460.52       1427.78        33.40 o
   3   7   7         35.21         35.59         9.06 o
   4   7   7       4452.32       4112.48        64.10 o
   5   7   7         97.28        120.62        13.76 o
   6   7   7        530.53        538.28        24.75 o
   7   7   7        121.00        134.78        15.67 o
   8   7   7        631.72        590.81        27.28 o
   9   7   7          2.66         12.78        10.60 o
  10   7   7        856.14        829.71        35.39 o
  11   7   7          5.97         24.03        17.73 o
 -11   8   7         32.91         75.84        17.57 o
 -10   8   7       1356.84       1242.59        45.44 o
  -9   8   7         83.45         79.31        17.36 o
  -8   8   7          6.82          9.94        10.72 o
  -7   8   7        153.67        149.52        17.13 o
  -6   8   7        484.79        509.35        25.18 o
  -5   8   7         58.40         85.66        12.86 o
  -4   8   7       3270.65       2971.93        54.89 o
  -3   8   7         83.36         95.55        12.62 o
  -2   8   7        684.61        606.84        23.15 o
  -1   8   7        399.87        432.74        42.93 o
   0   8   7       2970.74       2705.19        57.44 o
   1   8   7         75.11        101.74        18.45 o
   2   8   7       1760.60       1675.80        39.12 o
   3   8   7         69.90         82.15        13.94 o
   4   8   7        591.51        565.19        25.64 o
   5   8   7          1.10         12.41         9.84 o
   6   8   7       1178.45       1156.93        35.61 o
   7   8   7        319.74        345.34        23.94 o
   8   8   7        348.80        402.39        27.14 o
   9   8   7         87.96         99.58        16.76 o
  10   8   7         63.46         71.83        26.37 o
 -10   9   7         21.25         60.41        13.54 o
  -9   9   7        376.23        371.09        28.88 o
  -8   9   7        341.29        305.82        24.93 o
  -7   9   7        504.34        575.54        31.01 o
  -6   9   7        423.29        468.91        28.66 o
  -5   9   7          9.49         32.75        10.30 o
  -4   9   7        222.92        216.88        18.41 o
  -3   9   7        863.17        858.33        47.43 o
  -2   9   7       2421.02       2107.24        70.89 o
  -1   9   7         41.25         44.49        19.45 o
   0   9   7        190.98        141.44        25.52 o
   1   9   7         34.21         33.81        12.19 o
   2   9   7        558.46        594.92        31.08 o
   3   9   7       1044.12       1052.60        49.22 o
   4   9   7       1748.08       1582.48        42.45 o
   5   9   7        241.58        251.01        22.41 o
   6   9   7          0.46          8.16        19.19 o
   7   9   7         39.14         50.59        12.64 o
   8   9   7         26.92         46.57        14.22 o
   9   9   7        100.57        102.82        16.64 o
  -8  10   7        115.49        124.41        18.54 o
  -7  10   7         52.60         53.78        15.75 o
  -6  10   7        252.06        311.38        31.11 o
  -5  10   7        782.11        705.88        67.54 o
  -4  10   7        619.61        585.71        49.34 o
  -3  10   7        453.70        505.71        45.68 o
  -2  10   7         60.54         47.54        20.58 o
  -1  10   7          0.97          0.27        16.76 o
   0  10   7        543.70        589.37        48.22 o
   1  10   7       2412.01       2176.73        86.38 o
   2  10   7        871.96        826.03        48.38 o
   3  10   7         38.03         39.80        14.75 o
   4  10   7        277.22        266.84        35.58 o
   5  10   7          5.22         27.12        13.41 o
   6  10   7        592.39        517.29        61.94 o
   7  10   7        289.11        355.58        49.92 o
   8  10   7         88.61        168.13        18.58 o
  -6  11   7        459.05        510.95        95.91 o
  -5  11   7          7.82        -10.17        24.64 o
  -4  11   7         97.12        105.39        30.92 o
  -3  11   7        328.13        343.50        42.42 o
  -2  11   7        135.46        105.44        26.76 o
  -1  11   7        964.14        858.20        54.52 o
   0  11   7          1.96        -13.20        19.65 o
   1  11   7         10.82          6.75        22.05 o
   2  11   7         17.94         33.70        23.17 o
   3  11   7        570.16        494.93        78.50 o
   4  11   7        405.32        295.63       103.11 o
   5  11   7        156.53        170.42        39.70 o
   6  11   7          0.02         34.19        27.11 o
  -4  12   7         18.04         56.55        30.26 o
  -3  12   7        278.08        345.21        69.94 o
  -2  12   7         11.10         32.22        24.09 o
  -1  12   7        146.34        113.44        32.21 o
   0  12   7         14.00         20.88        22.65 o
   1  12   7        599.36        541.51        52.89 o
   2  12   7          6.49         63.18        26.07 o
   3  12   7         30.83         49.91        43.98 o
 -14   0   8         11.36         43.68        20.86 o
 -12   0   8       1808.53       1574.32        50.41 o
 -10   0   8       1571.31       1401.22        47.15 o
  -8   0   8       2179.08       1877.92        46.15 o
  -6   0   8      16981.99      17347.48       259.46 o
  -4   0   8       1946.53       2017.42        51.32 o
  -2   0   8        763.64        958.73        20.24 o
   0   0   8      87308.40      92949.94       801.92 o
   2   0   8       1930.79       1818.91        25.15 o
   4   0   8      10822.01      11492.89       103.13 o
   6   0   8      13443.13      14204.64       132.34 o
   8   0   8          8.61         18.66        13.74 o
  10   0   8        400.81        404.99        23.31 o
  12   0   8        538.51        499.51        47.58 o
 -14   1   8        570.56        597.77        33.39 o
 -13   1   8        100.64        135.59        17.40 o
 -12   1   8        111.22        145.46        15.69 o
 -11   1   8        148.26        148.15        13.06 o
 -10   1   8       1047.10        944.93        25.54 o
  -9   1   8       1140.85       1068.89        37.49 o
  -8   1   8       4226.84       3899.37        52.86 o
  -7   1   8        910.71        903.31        21.56 o
  -6   1   8         30.38         42.85         6.08 o
  -5   1   8         91.68        102.07         8.00 o
  -4   1   8      14547.23      14777.60        94.16 o
  -3   1   8        715.04        725.01        13.94 o
  -2   1   8       4252.24       4713.00        33.96 o
  -1   1   8       5088.74       5498.84        35.88 o
   0   1   8        908.38       1001.62        23.01 o
   1   1   8        875.01        910.94        15.02 o
   2   1   8      42854.27      45434.01       229.70 o
   3   1   8       6730.64       6830.86        47.20 o
   4   1   8       6851.09       7142.29        51.62 o
   5   1   8        776.52        795.31        15.68 o
   6   1   8       2601.48       2550.87        30.96 o
   7   1   8        297.11        339.39        17.58 o
   8   1   8       7870.67       7652.35        67.07 o
   9   1   8        295.60        354.15        16.55 o
  10   1   8        251.55        274.92        16.36 o
  11   1   8         46.69         82.74        13.21 o
  12   1   8        426.39        470.49        30.76 o
  13   1   8         88.83        102.21        33.02 o
 -14   2   8         77.43        121.66        16.84 o
 -13   2   8         33.43         36.46        12.55 o
 -12   2   8        957.00        913.65        35.84 o
 -11   2   8        308.15        316.83        23.17 o
 -10   2   8        331.82        313.25        18.84 o
  -9   2   8        386.41        362.48        17.46 o
  -8   2   8        485.55        468.79        17.27 o
  -7   2   8       3854.77       3663.94        44.20 o
  -6   2   8       4302.66       4412.92        46.74 o
  -5   2   8        260.69        270.23        10.90 o
  -4   2   8        242.13        195.54         8.83 o
  -3   2   8        365.77        379.58        14.29 o
  -2   2   8       8156.96       7985.15        55.53 o
  -1   2   8      17790.75      19238.47       107.14 o
   0   2   8      10133.60      10111.87        56.63 o
   1   2   8         52.22         77.47         8.48 o
   2   2   8       1588.07       1739.45        27.83 o
   3   2   8         42.06         56.77         4.68 o
   4   2   8      19534.78      21413.87       121.76 o
   5   2   8      12328.82      12668.14        82.97 o
   6   2   8       4642.88       4540.80        43.46 o
   7   2   8        332.94        375.04        13.39 o
   8   2   8        216.64        216.08        13.57 o
   9   2   8         54.94         84.62        11.31 o
  10   2   8       2302.75       2071.59        48.03 o
  11   2   8        584.81        582.87        26.62 o
  12   2   8        696.83        643.83        28.97 o
  13   2   8          7.14         25.20        15.35 o
 -13   3   8         73.76         83.19        15.24 o
 -12   3   8         70.39         90.50        15.12 o
 -11   3   8        142.42        148.75        17.20 o
 -10   3   8       1332.51       1216.46        37.88 o
  -9   3   8       1637.05       1384.15        41.71 o
  -8   3   8       1288.70       1151.27        25.80 o
  -7   3   8         38.20         36.10         7.30 o
  -6   3   8        524.30        447.85        17.01 o
  -5   3   8       4726.91       4641.68        46.40 o
  -4   3   8      15679.75      16516.15       105.13 o
  -3   3   8       7392.95       7536.92        51.05 o
  -2   3   8      14490.97      14585.95        89.89 o
  -1   3   8        538.50        534.43        11.45 o
   0   3   8       5581.25       5791.51        47.70 o
   1   3   8       1177.07       1082.12        13.85 o
   2   3   8       1807.25       1565.10        20.58 o
   3   3   8      13414.41      13597.67        82.61 o
   4   3   8       8893.97       8961.54        63.21 o
   5   3   8        142.66        205.47        15.18 o
   6   3   8       1521.45       1450.29        26.46 o
   7   3   8        581.92        575.99        21.73 o
   8   3   8       2364.73       2091.70        42.85 o
   9   3   8         81.50         90.72        12.19 o
  10   3   8        422.11        502.00        24.98 o
  11   3   8         38.20         47.73        11.66 o
  12   3   8       1088.27        954.45        43.25 o
  13   3   8        175.04        193.40        24.93 o
 -13   4   8        294.60        345.84        29.14 o
 -12   4   8        241.04        257.90        30.51 o
 -11   4   8        529.53        562.75        31.80 o
 -10   4   8       1033.30        906.20        33.80 o
  -9   4   8         63.68         89.82        13.64 o
  -8   4   8       2463.04       2139.59        46.45 o
  -7   4   8        348.02        360.02        17.44 o
  -6   4   8        302.80        307.39        13.20 o
  -5   4   8       7281.39       7300.28        62.57 o
  -4   4   8       3723.09       3499.19        38.08 o
  -3   4   8         52.07         54.45         4.90 o
  -2   4   8      10788.17      11138.90        76.18 o
  -1   4   8       7893.49       8233.35        93.54 o
   0   4   8        648.48        539.43        13.99 o
   1   4   8       3409.86       3641.36        38.62 o
   2   4   8          0.19         18.43         7.02 o
   3   4   8        499.28        491.26        11.06 o
   4   4   8         53.58         47.41         6.09 o
   5   4   8       4515.44       4154.63        64.69 o
   6   4   8       2963.22       2783.27        47.17 o
   7   4   8       2424.45       2304.38        44.92 o
   8   4   8         45.49         42.91        10.57 o
   9   4   8        373.87        439.24        23.30 o
  10   4   8        997.83        928.03        32.69 o
  11   4   8        828.43        830.62        38.36 o
  12   4   8         10.67         28.32        16.10 o
  13   4   8          0.40         32.86        16.17 o
 -13   5   8        263.83        337.93        29.67 o
 -12   5   8        178.63        181.24        26.65 o
 -11   5   8        266.20        299.07        24.70 o
 -10   5   8         20.81         17.54        10.05 o
  -9   5   8        430.01        439.63        30.52 o
  -8   5   8        339.13        323.17        21.88 o
  -7   5   8        800.04        761.29        28.89 o
  -6   5   8          3.24          4.32         7.85 o
  -5   5   8       5248.12       5000.50        57.66 o
  -4   5   8        285.03        326.33        12.23 o
  -3   5   8       3362.08       3169.85        35.89 o
  -2   5   8       1778.70       1987.72        26.74 o
  -1   5   8       4231.14       4491.29        42.05 o
   0   5   8        168.33        225.94         9.14 o
   1   5   8       6926.95       6759.40        53.12 o
   2   5   8       1189.09       1147.82        21.44 o
   3   5   8       2624.45       2879.74        43.68 o
   4   5   8        110.31        123.49        11.63 o
   5   5   8         53.55         62.20         9.90 o
   6   5   8        263.75        266.16        32.73 o
   7   5   8       3204.96       2998.06        53.97 o
   8   5   8        284.98        332.75        20.66 o
   9   5   8       1649.57       1547.64        41.27 o
  10   5   8         16.91         19.88        10.56 o
  11   5   8        146.77        127.92        22.03 o
  12   5   8        185.61        216.92        27.11 o
 -12   6   8          0.30         39.02        13.80 o
 -11   6   8        710.02        614.69        33.20 o
 -10   6   8        255.58        262.06        23.83 o
  -9   6   8         37.46         22.60        10.87 o
  -8   6   8        511.85        499.80        26.84 o
  -7   6   8       1339.58       1247.14        37.51 o
  -6   6   8        654.64        692.57        27.43 o
  -5   6   8       6235.16       5669.62        75.70 o
  -4   6   8        123.70        119.75        11.18 o
  -3   6   8        143.82        154.19        10.96 o
  -2   6   8       2046.87       2051.06        28.63 o
  -1   6   8       6536.41       6385.24        55.38 o
   0   6   8       1605.93       1540.54        23.96 o
   1   6   8       2835.21       2595.90        35.60 o
   2   6   8         12.42         26.45         8.98 o
   3   6   8       1608.38       1540.71        43.80 o
   4   6   8        616.25        588.31        36.50 o
   5   6   8       1145.31       1030.61        29.88 o
   6   6   8         10.02         15.87         9.05 o
   7   6   8       2549.75       2266.69        48.14 o
   8   6   8        119.29        164.58        16.90 o
   9   6   8       1607.25       1405.59        41.28 o
  10   6   8          0.11         10.80         9.57 o
  11   6   8        460.86        496.29        36.45 o
  12   6   8         29.50         41.11        15.90 o
 -11   7   8         94.36         91.25        18.02 o
 -10   7   8          4.83         29.06        14.54 o
  -9   7   8       2311.60       2105.51        55.30 o
  -8   7   8         38.08         42.34        12.60 o
  -7   7   8        390.93        402.83        24.69 o
  -6   7   8        176.28        183.15        17.68 o
  -5   7   8       3113.13       2898.17        54.83 o
  -4   7   8         30.07         26.24        10.29 o
  -3   7   8       1419.83       1378.11        39.91 o
  -2   7   8        321.36        331.98        21.38 o
  -1   7   8        460.67        474.59        16.93 o
   0   7   8       3490.75       3243.33        51.39 o
   1   7   8       2491.65       2437.45        43.74 o
   2   7   8        450.35        550.74        25.07 o
   3   7   8       2401.68       2326.22        76.41 o
   4   7   8        225.84        271.68        21.48 o
   5   7   8          5.06         16.81         7.40 o
   6   7   8         57.33         70.62        12.03 o
   7   7   8       1244.11       1142.83        35.80 o
   8   7   8        273.02        264.25        20.39 o
   9   7   8        452.77        425.24        34.75 o
  10   7   8         60.78         55.13        17.96 o
  11   7   8        202.82        204.91        27.56 o
 -10   8   8          2.20         22.78        17.66 o
  -9   8   8          6.14          4.59        12.82 o
  -8   8   8        295.75        277.45        23.97 o
  -7   8   8       1690.94       1442.39        42.78 o
  -6   8   8         40.15         48.77        12.02 o
  -5   8   8       2152.47       2036.00        47.16 o
  -4   8   8         61.84         81.83        12.95 o
  -3   8   8         97.40        104.60        12.93 o
  -2   8   8        437.33        364.88        62.06 o
  -1   8   8       2654.84       2676.15        57.69 o
   0   8   8         10.93          4.50        11.78 o
   1   8   8       1006.74       1050.81        32.63 o
   2   8   8         49.54         68.82        12.09 o
   3   8   8        700.54        601.08        25.37 o
   4   8   8        696.41        658.70        29.81 o
   5   8   8       4697.82       4294.01       120.61 o
   6   8   8        264.79        314.01        32.67 o
   7   8   8          1.74         16.97         9.53 o
   8   8   8        157.72        174.80        19.12 o
   9   8   8        101.35        108.52        20.86 o
  10   8   8         61.03        100.42        26.57 o
  -9   9   8       1232.11       1084.11        42.49 o
  -8   9   8        338.61        312.47        26.01 o
  -7   9   8         81.58         69.65        15.54 o
  -6   9   8          0.49          6.84         9.75 o
  -5   9   8        197.27        233.49        19.43 o
  -4   9   8        318.90        360.08        22.94 o
  -3   9   8        896.32        845.91        46.81 o
  -2   9   8       1028.95        988.78        49.69 o
  -1   9   8         21.14          3.56        16.01 o
   0   9   8         45.47         51.66        19.90 o
   1   9   8        386.48        410.83        27.60 o
   2   9   8       1182.85       1106.37        41.40 o
   3   9   8       2489.91       2417.13        51.88 o
   4   9   8        203.79        250.68        20.61 o
   5   9   8        452.68        418.52        32.58 o
   6   9   8         77.46        101.69        21.53 o
   7   9   8        569.56        572.33        29.37 o
   8   9   8        177.73        242.40        22.02 o
   9   9   8         36.65         47.48        23.40 o
  -8  10   8        195.49        223.30        22.95 o
  -7  10   8        211.24        219.79        27.53 o
  -6  10   8        670.44        652.15        37.27 o
  -5  10   8        832.30        764.27        70.54 o
  -4  10   8        114.32        102.32        27.83 o
  -3  10   8        191.29        167.40        30.60 o
  -2  10   8         29.26         46.74        20.81 o
  -1  10   8        643.80        646.91        45.98 o
   0  10   8        657.30        716.81        47.34 o
   1  10   8        101.38        119.05        25.40 o
   2  10   8         95.85        121.66        42.55 o
   3  10   8          1.24         15.18        15.17 o
   4  10   8        784.29        790.07        78.95 o
   5  10   8       1002.09        914.85        35.95 o
   6  10   8        312.12        307.16        50.43 o
   7  10   8         55.86         45.53        15.84 o
   8  10   8          0.24         29.36        18.06 o
  -6  11   8         32.29         26.53        50.43 o
  -5  11   8          2.62         23.11        24.62 o
  -4  11   8        438.41        459.51        53.66 o
  -3  11   8        659.22        634.78        79.17 o
  -2  11   8        249.99        260.77        38.26 o
  -1  11   8        179.15        199.15        34.38 o
   0  11   8          7.81          2.46        20.22 o
   1  11   8        397.80        421.56        45.65 o
   2  11   8       1997.78       1911.12        78.80 o
   3  11   8         52.19         23.48        24.23 o
   4  11   8         83.96         83.45        28.23 o
   5  11   8         20.24         42.83        19.32 o
   6  11   8         82.48        107.63        22.43 o
  -4  12   8          3.41         40.04        25.26 o
  -3  12   8          3.66         17.59        21.27 o
  -2  12   8        312.73        337.80        43.50 o
  -1  12   8         36.84         73.42        27.22 o
   0  12   8        353.44        414.10        45.63 o
   1  12   8          4.38         20.21        22.76 o
   2  12   8         13.43         52.70        42.63 o
   3  12   8         15.91         30.02        46.38 o
 -13   0   9        803.08        797.31        39.40 o
 -11   0   9          7.06         11.82         9.76 o
  -9   0   9        347.02        374.81        24.03 o
  -7   0   9      11591.74      11145.79       123.43 o
  -5   0   9       1120.72       1432.72        33.90 o
  -3   0   9      37093.71      39105.26       307.17 o
  -1   0   9        267.88        266.68         9.32 o
   1   0   9       1769.20       1570.98        33.64 o
   3   0   9      22950.98      26080.02       324.49 o
   5   0   9       3428.37       3488.88        49.07 o
   7   0   9       1037.69       1012.49        29.22 o
   9   0   9       4264.26       4116.99        69.54 o
  11   0   9       1092.26       1064.23        45.75 o
 -14   1   9         20.56         51.10        13.98 o
 -13   1   9          0.02         19.27        10.58 o
 -12   1   9         22.68         44.84        12.42 o
 -11   1   9        739.15        656.29        23.00 o
 -10   1   9        835.23        763.39        23.79 o
  -9   1   9        770.00        713.22        21.61 o
  -8   1   9        128.52        131.68        11.28 o
  -7   1   9        159.29        195.91        14.82 o
  -6   1   9        784.30        699.63        17.85 o
  -5   1   9      22568.44      23130.77       139.15 o
  -4   1   9       2690.15       2939.50        32.88 o
  -3   1   9       5649.43       5725.87        46.39 o
  -2   1   9       5190.50       5025.85        36.31 o
  -1   1   9        662.35        632.63        10.07 o
   0   1   9        579.99        716.41        17.16 o
   1   1   9       9427.40       9552.30        65.82 o
   2   1   9         44.10         59.13         4.42 o
   3   1   9       3279.00       3108.75        28.15 o
   4   1   9        884.66        805.88        14.58 o
   5   1   9       1547.32       1542.63        22.00 o
   6   1   9       3967.07       3926.03        40.14 o
   7   1   9       8601.41       8250.08        67.17 o
   8   1   9        174.25        202.21        17.47 o
   9   1   9        335.97        340.30        22.66 o
  10   1   9        126.22        178.03        13.64 o
  11   1   9        634.08        667.95        46.98 o
  12   1   9        115.92        144.20        23.72 o
  13   1   9        353.79        362.02        51.63 o
 -14   2   9        270.85        356.43        26.02 o
 -13   2   9        886.57        851.87        36.40 o
 -12   2   9         13.93         18.92        11.59 o
 -11   2   9         89.56         79.63        20.45 o
 -10   2   9        334.82        347.74        17.99 o
  -9   2   9       2733.39       2427.38        43.79 o
  -8   2   9       4069.10       3753.20        47.80 o
  -7   2   9       6453.08       5883.11        96.20 o
  -6   2   9       1229.89       1192.82        23.58 o
  -5   2   9         46.45         60.97         6.33 o
  -4   2   9         93.88        109.46         7.14 o
  -3   2   9      10859.23      11372.96        68.33 o
  -2   2   9      14663.36      16126.40        96.05 o
  -1   2   9      20432.37      21856.82       120.66 o
   0   2   9        127.40        165.19        10.17 o
   1   2   9         20.97         34.92         4.50 o
   2   2   9          5.95         11.06         2.71 o
   3   2   9      16945.26      18485.14       105.62 o
   4   2   9       7348.08       7227.24        53.23 o
   5   2   9       1420.30       1381.65        21.01 o
   6   2   9        166.72        163.29        12.24 o
   7   2   9        109.14        115.43        10.78 o
   8   2   9        244.91        260.02        14.70 o
   9   2   9       2387.76       2254.52        44.91 o
  10   2   9         10.75         19.74         9.00 o
  11   2   9        360.57        415.39        25.02 o
  12   2   9         44.11         80.38        17.64 o
  13   2   9        356.40        413.80        55.38 o
 -13   3   9          1.27         -2.25        10.05 o
 -12   3   9        288.60        297.40        34.70 o
 -11   3   9        655.30        588.53        28.57 o
 -10   3   9        672.98        604.07        27.46 o
  -9   3   9       1040.03        872.81        27.06 o
  -8   3   9        847.64        784.85        21.99 o
  -7   3   9       3239.77       3123.69        41.50 o
  -6   3   9       3705.16       3535.78        42.06 o
  -5   3   9        822.23        801.63        18.23 o
  -4   3   9       3740.13       3749.92        39.25 o
  -3   3   9      18355.89      18971.84       102.62 o
  -2   3   9       1273.96       1251.59        19.11 o
  -1   3   9        867.12        767.30        14.12 o
   0   3   9       9614.74      10032.51        72.16 o
   1   3   9       6039.48       6126.95        41.02 o
   2   3   9       7227.76       7895.50        60.16 o
   3   3   9          8.10          6.54         3.68 o
   4   3   9        113.64        173.00        10.44 o
   5   3   9       9202.89       9499.92        98.46 o
   6   3   9       3112.84       2914.79        39.00 o
   7   3   9       1491.49       1437.95        33.12 o
   8   3   9        408.94        426.87        22.10 o
   9   3   9          3.34         10.91         8.06 o
  10   3   9        147.99        159.19        19.69 o
  11   3   9        992.41        864.39        48.79 o
  12   3   9        607.48        613.59        36.93 o
  13   3   9        215.94        229.61        33.12 o
 -13   4   9        235.22        300.28        26.08 o
 -12   4   9        389.11        372.08        27.75 o
 -11   4   9        574.31        531.34        30.62 o
 -10   4   9        207.75        211.19        20.49 o
  -9   4   9        521.67        556.90        26.78 o
  -8   4   9        763.41        691.54        27.34 o
  -7   4   9        288.77        289.73        16.47 o
  -6   4   9       1198.61       1117.89        23.27 o
  -5   4   9        783.62        680.54        17.58 o
  -4   4   9       1080.89       1029.81        20.05 o
  -3   4   9       1166.84       1213.08        23.83 o
  -2   4   9       4876.30       4729.97        43.44 o
  -1   4   9       7518.19       7443.10        56.35 o
   0   4   9       6082.08       5988.49        48.04 o
   1   4   9       1164.59       1228.17        18.50 o
   2   4   9       9129.67       9147.25        63.38 o
   3   4   9       6302.04       6147.02        47.12 o
   4   4   9       7203.71       7051.80        61.87 o
   5   4   9         12.40         16.78         6.76 o
   6   4   9        743.71        731.94        24.21 o
   7   4   9        890.90        826.61        26.27 o
   8   4   9        632.79        617.21        24.62 o
   9   4   9         78.36        118.45        14.02 o
  10   4   9       1223.24       1134.42        35.90 o
  11   4   9        316.24        327.97        29.38 o
  12   4   9          7.34         29.54        15.89 o
  13   4   9        361.93        415.59        44.65 o
 -13   5   9          1.10         39.33        13.32 o
 -12   5   9        579.82        609.58        36.09 o
 -11   5   9         17.23         38.60        14.03 o
 -10   5   9       1447.43       1309.27        42.00 o
  -9   5   9        370.38        362.17        24.10 o
  -8   5   9          0.24         -7.74         7.74 o
  -7   5   9        746.40        723.19        27.65 o
  -6   5   9       1212.67       1205.85        34.07 o
  -5   5   9         29.05         42.20         7.65 o
  -4   5   9       7137.85       6904.87        52.98 o
  -3   5   9       1131.89       1142.72        23.19 o
  -2   5   9         88.23        100.77         6.81 o
  -1   5   9        830.80        863.46        17.21 o
   0   5   9       9487.94       9516.60        69.47 o
   1   5   9       2648.29       2784.56        32.08 o
   2   5   9       8812.24       8899.10        74.23 o
   3   5   9        221.09        242.83        14.38 o
   4   5   9        533.80        530.93        23.77 o
   5   5   9        184.50        187.63        14.69 o
   6   5   9       2154.82       2023.60        41.16 o
   7   5   9       1890.31       1702.03        83.04 o
   8   5   9       1833.11       1545.44        39.05 o
   9   5   9         68.29         92.32        13.10 o
  10   5   9        146.15        183.35        27.97 o
  11   5   9          4.56          4.17        12.94 o
  12   5   9        612.52        664.27        39.71 o
 -12   6   9        593.90        606.96        35.31 o
 -11   6   9         11.33         27.75        12.05 o
 -10   6   9        159.64        156.64        19.92 o
  -9   6   9        169.68        162.03        18.84 o
  -8   6   9       1183.60       1124.29        37.10 o
  -7   6   9        779.93        738.58        28.96 o
  -6   6   9        648.47        653.22        26.72 o
  -5   6   9         33.33         21.84         9.55 o
  -4   6   9        440.43        419.07        17.67 o
  -3   6   9        311.79        308.13        14.49 o
  -2   6   9       2637.21       2636.71        36.43 o
  -1   6   9         33.57         53.68         8.94 o
   0   6   9       4290.19       4159.05        42.36 o
   1   6   9        125.97        150.11         9.88 o
   2   6   9       9468.39       9274.98        93.72 o
   3   6   9         21.07         26.63         7.63 o
   4   6   9       5215.43       4907.94        65.18 o
   5   6   9        685.56        611.09        23.50 o
   6   6   9        668.91        604.77        24.47 o
   7   6   9         57.77         70.97        18.28 o
   8   6   9       1571.77       1373.71        38.85 o
   9   6   9        460.84        474.25        25.96 o
  10   6   9        591.69        535.83        36.18 o
  11   6   9         16.17         32.36        15.59 o
  12   6   9          0.20          8.78        14.59 o
 -11   7   9         16.37         34.37        13.63 o
 -10   7   9        779.45        738.49        38.36 o
  -9   7   9          9.34          7.73        12.21 o
  -8   7   9        210.33        236.92        21.20 o
  -7   7   9       1557.33       1330.78        39.65 o
  -6   7   9       1439.75       1412.68        39.40 o
  -5   7   9        172.03        201.37        17.48 o
  -4   7   9       4257.22       3899.26        62.16 o
  -3   7   9       2055.06       1896.36        41.37 o
  -2   7   9         86.76        101.64        10.89 o
  -1   7   9        264.73        319.72        12.88 o
   0   7   9       6958.48       7089.27        79.91 o
   1   7   9        380.51        366.99        17.93 o
   2   7   9       3281.19       3350.57        64.75 o
   3   7   9          7.83         19.70         8.23 o
   4   7   9       1140.96       1079.31        32.36 o
   5   7   9        399.21        434.07        22.11 o
   6   7   9       3029.02       2775.89        54.11 o
   7   7   9         16.13         26.03         9.44 o
   8   7   9        220.05        222.22        19.44 o
   9   7   9        158.05        173.67        21.87 o
  10   7   9        180.59        190.06        35.93 o
  11   7   9          0.01         34.27        18.73 o
 -10   8   9          5.58         25.12        13.03 o
  -9   8   9        241.20        255.38        27.27 o
  -8   8   9       1286.36       1203.48        41.95 o
  -7   8   9         16.42         17.56        11.77 o
  -6   8   9        635.36        613.26        27.68 o
  -5   8   9         85.11         84.34        13.35 o
  -4   8   9        386.35        395.41        22.33 o
  -3   8   9         34.25         46.32        11.26 o
  -2   8   9       2686.18       2481.77        72.60 o
  -1   8   9       1407.71       1431.49        59.63 o
   0   8   9          3.44          2.51        10.17 o
   1   8   9        344.20        356.06        19.94 o
   2   8   9        446.52        453.07        22.78 o
   3   8   9          3.09         12.61         9.08 o
   4   8   9       5956.65       5496.53        79.66 o
   5   8   9          2.26         33.83        12.04 o
   6   8   9         58.72         60.92        13.67 o
   7   8   9         71.79         66.67        13.42 o
   8   8   9        951.09        747.92        36.94 o
   9   8   9         46.64         80.80        19.25 o
  10   8   9        297.30        312.27        60.20 o
  -9   9   9          1.08         32.92        13.01 o
  -8   9   9        142.71        186.21        26.07 o
  -7   9   9          7.44          1.57        12.37 o
  -6   9   9        324.82        314.83        24.05 o
  -5   9   9        478.29        509.06        26.91 o
  -4   9   9       2304.46       2250.05        49.10 o
  -3   9   9          9.51          9.39        16.20 o
  -2   9   9        159.10        169.90        41.13 o
  -1   9   9          0.85          9.97        15.27 o
   0   9   9       1400.80       1251.68        54.40 o
   1   9   9          3.80         25.45        12.26 o
   2   9   9        523.46        530.95        45.90 o
   3   9   9        136.14        178.31        24.29 o
   4   9   9         30.39         41.96        12.62 o
   5   9   9        261.29        315.16        24.11 o
   6   9   9       1747.73       1438.80        50.87 o
   7   9   9        360.70        402.43        26.46 o
   8   9   9        174.02        185.49        31.30 o
   9   9   9          3.09         48.16        24.41 o
  -8  10   9        478.32        564.33        33.98 o
  -7  10   9        621.24        556.94        32.97 o
  -6  10   9        184.19        188.66        25.74 o
  -5  10   9         13.47         12.91        29.57 o
  -4  10   9          0.13         16.39        19.89 o
  -3  10   9       1355.49       1262.67        60.61 o
  -2  10   9        327.00        365.46        40.47 o
  -1  10   9        176.85        166.13        28.62 o
   0  10   9         27.33         44.23        21.16 o
   1  10   9         30.36         38.64        19.90 o
   2  10   9         84.86        133.22        20.29 o
   3  10   9        710.63        821.80        39.24 o
   4  10   9        153.62        179.83        27.70 o
   5  10   9        397.02        418.21        36.79 o
   6  10   9          4.39          9.61        14.22 o
   7  10   9          9.87         19.11        16.16 o
   8  10   9        279.79        328.47        30.51 o
  -6  11   9         24.00         56.18        25.95 o
  -5  11   9       1125.82       1064.90        62.65 o
  -4  11   9        129.76        131.86        33.01 o
  -3  11   9          0.64         -6.28        21.37 o
  -2  11   9        226.23        218.35        35.25 o
  -1  11   9        140.32        119.69        30.19 o
   0  11   9        216.15        265.81        38.05 o
   1  11   9        402.53        438.63        46.97 o
   2  11   9        109.63        105.04        29.80 o
   3  11   9        124.40        103.38        28.16 o
   4  11   9         40.80         57.41        19.58 o
   5  11   9        115.15        156.61        34.76 o
   6  11   9         43.30        103.48        31.22 o
  -3  12   9        350.31        393.60        45.03 o
  -2  12   9         45.41         14.17        23.49 o
  -1  12   9        513.52        521.30        50.65 o
   0  12   9        229.03        212.77        36.43 o
   1  12   9        100.81        114.07        29.61 o
   2  12   9        186.43        207.24        37.40 o
   3  12   9        461.26        424.48        46.67 o
 -14   0  10        528.18        542.13        63.19 o
 -12   0  10        159.22        163.24        25.35 o
 -10   0  10       3011.78       2747.77        62.91 o
  -8   0  10       3310.12       2906.24       143.77 o
  -6   0  10        305.09        276.05        18.17 o
  -4   0  10      10535.63      10490.94       118.12 o
  -2   0  10       8164.67       8718.43       125.82 o
   0   0  10       3051.00       3259.44        53.01 o
   2   0  10      29973.48      31229.71       231.08 o
   4   0  10       3295.15       3596.56        47.10 o
   6   0  10        781.52        755.09        23.71 o
   8   0  10       7674.39       7338.35       132.85 o
  10   0  10         40.63         62.17        11.71 o
 -14   1  10         42.02         61.77        15.32 o
 -13   1  10        130.12        165.87        20.15 o
 -12   1  10       1990.61       1743.78        43.03 o
 -11   1  10         11.82         25.37         8.70 o
 -10   1  10         51.29         49.43         9.23 o
  -9   1  10        135.02        139.67        11.87 o
  -8   1  10       1362.57       1351.49        28.45 o
  -7   1  10        157.95        168.58        11.29 o
  -6   1  10      14397.70      14130.89       100.48 o
  -5   1  10       1666.58       1669.67        26.18 o
  -4   1  10       6166.68       6725.35        55.44 o
  -3   1  10        290.58        367.17        10.72 o
  -2   1  10       6864.07       6823.89        45.69 o
  -1   1  10       4652.45       4808.70        34.22 o
   0   1  10      15202.90      16436.19        92.42 o
   1   1  10          0.01          6.72         3.23 o
   2   1  10       3375.22       3920.74        30.89 o
   3   1  10        694.87        705.89        12.46 o
   4   1  10      12932.70      13492.21        84.37 o
   5   1  10        137.18        174.44         8.44 o
   6   1  10       5551.77       5349.24        54.56 o
   7   1  10         36.88         36.75         6.21 o
   8   1  10         14.37         36.53         7.07 o
   9   1  10          0.19          8.84         7.37 o
  10   1  10       3748.55       3488.74        53.31 o
  11   1  10        251.35        433.08        99.32 o
  12   1  10        815.18        695.83        60.79 o
  13   1  10        120.12        105.96        33.92 o
 -13   2  10          9.50         25.70        12.68 o
 -12   2  10         36.27         43.12        13.19 o
 -11   2  10         60.20         64.42        13.76 o
 -10   2  10        875.87        744.61        23.44 o
  -9   2  10        625.87        582.53        23.57 o
  -8   2  10       7245.40       6712.90        67.53 o
  -7   2  10        152.56        147.23        11.01 o
  -6   2  10        101.68        111.57         8.79 o
  -5   2  10         81.03        105.88         7.80 o
  -4   2  10       6773.60       6767.96        56.36 o
  -3   2  10       4623.74       4502.90        37.28 o
  -2   2  10      13673.06      14259.41        88.32 o
  -1   2  10        145.53        186.86         7.08 o
   0   2  10        320.36        272.53         9.22 o
   1   2  10       7074.22       7586.06        51.44 o
   2   2  10       6752.03       6589.41        49.97 o
   3   2  10       1182.39       1190.79        17.21 o
   4   2  10       1788.91       1674.42        22.01 o
   5   2  10        242.15        285.52        10.23 o
   6   2  10       3786.59       3655.20        38.56 o
   7   2  10        469.92        440.29        16.10 o
   8   2  10       2287.41       2138.04        49.63 o
   9   2  10       1287.78       1206.86        32.76 o
  10   2  10         12.78         38.04        17.21 o
  11   2  10        197.23        189.35        23.72 o
  12   2  10        297.60        337.58        64.16 o
  13   2  10        238.76        210.73        41.58 o
 -13   3  10        177.24        202.57        22.46 o
 -12   3  10        200.41        206.63        21.61 o
 -11   3  10        447.62        419.77        28.08 o
 -10   3  10        570.10        567.99        27.32 o
  -9   3  10        139.95        134.93        13.85 o
  -8   3  10        794.35        759.27        21.89 o
  -7   3  10       1531.34       1494.29        28.77 o
  -6   3  10       5704.12       5637.13        56.01 o
  -5   3  10        758.08        760.96        19.59 o
  -4   3  10       1651.04       1545.68        24.32 o
  -3   3  10       1314.47       1371.32        19.60 o
  -2   3  10       6686.46       6854.80        53.31 o
  -1   3  10       8051.81       8136.14        61.40 o
   0   3  10       2434.18       2390.08        29.67 o
   1   3  10         31.14         36.24         4.09 o
   2   3  10        408.97        343.42        10.60 o
   3   3  10        462.30        441.09        10.48 o
   4   3  10      13570.53      14369.41        90.54 o
   5   3  10       2216.19       2021.34        35.70 o
   6   3  10       1807.75       1761.80        46.24 o
   7   3  10        373.45        398.62        18.40 o
   8   3  10         10.51         19.89         8.54 o
   9   3  10       1066.75       1011.69        31.21 o
  10   3  10        884.13        831.25        36.66 o
  11   3  10        505.37        579.16        33.64 o
  12   3  10        239.35        298.34        54.93 o
  13   3  10          6.79         35.09        18.92 o
 -13   4  10        327.06        357.32        37.77 o
 -12   4  10         40.50         54.54        13.86 o
 -11   4  10        286.14        305.10        24.67 o
 -10   4  10         67.00         74.08        14.49 o
  -9   4  10       1201.53       1058.86        35.58 o
  -8   4  10        631.90        608.17        26.42 o
  -7   4  10        429.99        389.62        18.99 o
  -6   4  10       1326.90       1193.83        32.17 o
  -5   4  10       4925.68       4586.64        48.59 o
  -4   4  10       1182.55       1183.71        19.42 o
  -3   4  10       3460.06       3700.71        44.16 o
  -2   4  10        725.17        680.35        14.91 o
  -1   4  10       1456.68       1550.62        22.27 o
   0   4  10       2238.42       2262.24        27.06 o
   1   4  10       8828.26       9105.33        64.65 o
   2   4  10       7472.02       7701.72        50.68 o
   3   4  10      10531.79      10809.18        71.61 o
   4   4  10       6172.69       6270.50        58.45 o
   5   4  10        221.27        250.44        14.94 o
   6   4  10       3731.61       3391.65        52.08 o
   7   4  10        301.72        344.09        18.86 o
   8   4  10       1855.35       1780.73        43.02 o
   9   4  10        402.47        435.40        23.24 o
  10   4  10         70.96         74.36        16.71 o
  11   4  10         82.36        104.79        19.55 o
  12   4  10         59.76         65.94        33.40 o
  13   4  10        556.05        557.44        61.54 o
 -12   5  10         85.47        101.31        18.53 o
 -11   5  10        790.94        711.95        34.18 o
 -10   5  10        265.17        245.11        22.13 o
  -9   5  10         88.78         87.34        14.64 o
  -8   5  10         21.56         32.15        11.06 o
  -7   5  10       4225.90       3623.89        61.93 o
  -6   5  10        878.70        883.52        25.39 o
  -5   5  10       6623.99       5713.43       152.10 o
  -4   5  10        810.97        744.43        15.96 o
  -3   5  10       2142.56       1999.27        28.81 o
  -2   5  10        751.92        726.49        16.56 o
  -1   5  10       1258.91       1275.20        21.43 o
   0   5  10       1134.70       1141.64        22.05 o
   1   5  10      11854.28      11744.08        80.58 o
   2   5  10         11.20         17.66         6.51 o
   3   5  10       2021.70       1831.82        56.03 o
   4   5  10        621.55        622.35        21.32 o
   5   5  10       4365.74       4186.06        59.31 o
   6   5  10        230.34        268.06        19.99 o
   7   5  10          5.47         -1.65         7.96 o
   8   5  10         19.80         46.32        12.31 o
   9   5  10        314.19        382.93        28.52 o
  10   5  10        125.97        163.79        21.87 o
  11   5  10        272.40        272.32        28.56 o
  12   5  10         10.72         57.47        16.56 o
 -12   6  10          6.54         27.39        16.25 o
 -11   6  10        121.42        120.64        19.21 o
 -10   6  10          0.27         -3.00        10.22 o
  -9   6  10       1377.98       1316.39        42.30 o
  -8   6  10         44.63         44.91        11.88 o
  -7   6  10         76.99        103.94        13.95 o
  -6   6  10        295.32        298.00        27.77 o
  -5   6  10       2460.50       2230.78        45.93 o
  -4   6  10         74.48         69.52         9.55 o
  -3   6  10       5590.24       5269.79        59.40 o
  -2   6  10        975.32        989.13        20.29 o
  -1   6  10        378.65        422.67        13.34 o
   0   6  10         20.53         26.97         5.26 o
   1   6  10       6738.04       6643.97        74.32 o
   2   6  10        349.25        373.49        17.97 o
   3   6  10       2252.70       2192.94        41.74 o
   4   6  10         30.66         34.66         8.64 o
   5   6  10          0.54          7.46         7.51 o
   6   6  10        603.58        549.70        23.87 o
   7   6  10       2049.21       1857.56        43.44 o
   8   6  10         67.20        116.74        14.35 o
   9   6  10         99.90        165.11        22.60 o
  10   6  10        134.37        160.46        36.09 o
  11   6  10         40.76         61.63        18.64 o
 -11   7  10        462.06        534.01        33.25 o
 -10   7  10         74.60         98.24        18.07 o
  -9   7  10         36.90         38.16        14.82 o
  -8   7  10        395.17        415.76        27.21 o
  -7   7  10       1309.64       1173.80        37.64 o
  -6   7  10         52.98         54.05        12.61 o
  -5   7  10        973.35        846.49        29.78 o
  -4   7  10         51.09         81.88        12.72 o
  -3   7  10        378.54        385.98        17.49 o
  -2   7  10        319.50        342.71        17.87 o
  -1   7  10       7804.07       7313.17        71.45 o
   0   7  10        160.63        210.86        29.68 o
   1   7  10        745.28        744.08        24.23 o
   2   7  10         24.92         59.07        11.82 o
   3   7  10        136.29        138.51        17.87 o
   4   7  10         45.36         60.05        12.47 o
   5   7  10       4758.31       4224.70        65.86 o
   6   7  10         65.44         74.82        12.63 o
   7   7  10        571.05        542.02        25.45 o
   8   7  10         19.57         26.20        12.82 o
   9   7  10       1028.35        819.34        40.58 o
  10   7  10         17.61         14.58        16.62 o
  11   7  10        292.30        336.56        32.15 o
 -10   8  10         68.91         75.38        17.25 o
  -9   8  10        680.20        609.65        34.99 o
  -8   8  10        231.89        272.26        25.23 o
  -7   8  10        113.28        119.63        16.77 o
  -6   8  10        241.10        227.99        20.08 o
  -5   8  10        191.42        204.30        18.65 o
  -4   8  10        459.17        436.24        23.97 o
  -3   8  10       7052.48       6515.36       108.97 o
  -2   8  10        316.02        384.60        34.47 o
  -1   8  10         16.98         35.00        12.11 o
   0   8  10         96.20         95.96        15.29 o
   1   8  10       2530.34       2532.02        47.99 o
   2   8  10        492.63        504.63        24.23 o
   3   8  10       1313.31       1255.86        35.68 o
   4   8  10        239.46        303.30        21.77 o
   5   8  10         58.52         73.25        14.08 o
   6   8  10        326.92        308.60        21.83 o
   7   8  10        502.99        548.77        35.16 o
   8   8  10         67.13         57.37        18.17 o
   9   8  10        831.27        790.20        41.40 o
  10   8  10         54.54         86.67        23.26 o
  -9   9  10         50.89         44.80        19.82 o
  -8   9  10        335.01        384.40        29.47 o
  -7   9  10        374.41        396.17        28.48 o
  -6   9  10        571.03        567.64        35.25 o
  -5   9  10       1006.62        867.74        49.02 o
  -4   9  10         82.83         81.99        20.83 o
  -3   9  10          3.30          9.69        15.72 o
  -2   9  10        611.22        677.32        42.29 o
  -1   9  10       1394.15       1275.33       150.92 o
   0   9  10        780.39        780.77        44.99 o
   1   9  10        399.54        394.50        27.08 o
   2   9  10        387.86        421.42        30.70 o
   3   9  10         85.03        107.20        15.21 o
   4   9  10        409.12        443.92        35.82 o
   5   9  10        624.53        639.92        29.90 o
   6   9  10        434.26        416.54        57.26 o
   7   9  10         11.91         32.88        16.09 o
   8   9  10         34.59         43.03        16.97 o
   9   9  10        137.94        160.51        24.32 o
  -8  10  10          9.30         31.33        20.95 o
  -7  10  10         42.02         36.56        16.37 o
  -6  10  10         25.42         46.79        23.33 o
  -5  10  10        163.25        128.78        43.53 o
  -4  10  10       1008.92        940.70        54.78 o
  -3  10  10       1002.76        824.64        49.00 o
  -2  10  10        159.52        127.74        28.49 o
  -1  10  10         82.65         81.55        23.41 o
   0  10  10        165.61        137.24        28.25 o
   1  10  10        838.22        804.40        49.18 o
   2  10  10        991.30        952.62        56.29 o
   3  10  10        499.44        622.87        52.28 o
   4  10  10         62.78         81.71        19.21 o
   5  10  10         25.33         60.68        15.83 o
   6  10  10          5.22         10.92        15.34 o
   7  10  10        287.37        286.08        29.14 o
  -6  11  10        560.24        496.93        49.35 o
  -5  11  10        101.38        126.21        32.57 o
  -4  11  10         93.33        132.16        31.71 o
  -3  11  10         19.41         27.21        23.93 o
  -2  11  10        413.13        419.23        44.41 o
  -1  11  10         13.57          2.65        21.70 o
   0  11  10        938.44        805.50        59.44 o
   1  11  10        355.37        345.70        42.84 o
   2  11  10        156.87        202.10        35.05 o
   3  11  10         96.77        106.70        32.72 o
   4  11  10        229.93        274.80        55.43 o
   5  11  10        183.23        248.36        33.67 o
   6  11  10        355.33        540.59        45.14 o
  -3  12  10          0.74         47.88        25.97 o
  -2  12  10        113.37        146.07        33.39 o
  -1  12  10        143.21        159.31        35.20 o
   0  12  10        111.77        128.16        30.31 o
   1  12  10         12.13          7.47        21.22 o
   2  12  10        493.71        434.97        77.00 o
 -13   0  11          3.61         10.41        21.74 o
 -11   0  11       1967.75       1880.12        54.70 o
  -9   0  11        962.86        904.14        34.53 o
  -7   0  11        517.77        480.07        23.09 o
  -5   0  11      15065.57      15223.56       177.39 o
  -3   0  11       1486.54       1567.79        31.34 o
  -1   0  11        779.34        704.64        45.40 o
   1   0  11      81833.10      87178.90       746.37 o
   3   0  11        646.11        689.13        21.63 o
   5   0  11       6568.19       6742.08        75.98 o
   7   0  11       4247.26       4246.18        63.42 o
   9   0  11          2.32         14.38         8.98 o
  11   0  11       1410.43       1235.56        74.75 o
 -14   1  11         47.77         82.10        29.42 o
 -13   1  11        661.34        674.19        35.52 o
 -12   1  11         39.52         60.92        13.16 o
 -11   1  11        488.21        451.49        21.34 o
 -10   1  11        111.62        124.59        12.07 o
  -9   1  11       2141.75       1903.48        35.44 o
  -8   1  11        741.40        708.05        20.90 o
  -7   1  11       6300.28       6152.10        61.39 o
  -6   1  11       1386.86       1389.34        25.66 o
  -5   1  11        732.85        896.09        19.35 o
  -4   1  11       2711.80       2889.67        33.82 o
  -3   1  11       2809.36       2613.58        27.07 o
  -2   1  11       2087.98       2240.11        23.23 o
  -1   1  11      15968.39      16171.60        85.84 o
   0   1  11        432.16        527.53        24.95 o
   1   1  11       5475.65       6060.14        48.74 o
   2   1  11       1158.75       1179.99        18.45 o
   3   1  11       9024.51       8774.08        62.53 o
   4   1  11       1320.65       1249.22        22.44 o
   5   1  11       2578.11       2476.11        28.84 o
   6   1  11        750.81        704.91        16.51 o
   7   1  11        393.13        409.39        13.71 o
   8   1  11          4.49         12.34         5.81 o
   9   1  11       5074.60       4737.42        94.70 o
  10   1  11        227.72        315.76        20.13 o
  11   1  11        122.43        181.16        34.07 o
  12   1  11          0.72          7.05        22.51 o
 -13   2  11          0.04         16.96        12.16 o
 -12   2  11          7.56          6.04        12.13 o
 -11   2  11       1298.29       1182.13        34.51 o
 -10   2  11       1288.51       1195.94        29.70 o
  -9   2  11        189.06        221.13        14.72 o
  -8   2  11        346.61        373.13        17.35 o
  -7   2  11        383.73        395.76        16.27 o
  -6   2  11        413.10        423.48        14.96 o
  -5   2  11       7495.09       7536.13        64.20 o
  -4   2  11        353.21        451.82        13.13 o
  -3   2  11       1740.53       1950.21        23.38 o
  -2   2  11        242.75        279.70         9.41 o
  -1   2  11      11238.83      11306.30        72.44 o
   0   2  11       2185.35       2159.18        21.21 o
   1   2  11       7228.31       7490.06        71.89 o
   2   2  11       3054.63       3100.22        33.50 o
   3   2  11       2004.20       1924.27        22.72 o
   4   2  11        178.90        194.39         8.36 o
   5   2  11       6301.13       6441.16        52.85 o
   6   2  11        210.20        257.89        18.84 o
   7   2  11       1446.21       1447.68        28.35 o
   8   2  11          5.36         -1.13         5.42 o
   9   2  11        184.11        186.23        18.62 o
  10   2  11         96.66        109.82        24.21 o
  11   2  11       1116.33       1038.21        52.10 o
  12   2  11        443.10        535.83        42.87 o
  13   2  11        390.32        472.64        57.49 o
 -13   3  11        161.30        165.96        20.22 o
 -12   3  11        166.45        156.83        20.60 o
 -11   3  11         87.22         86.42        15.64 o
 -10   3  11        155.51        162.62        17.33 o
  -9   3  11       1000.55        924.52        28.27 o
  -8   3  11       1390.66       1248.86        27.79 o
  -7   3  11       4106.99       3586.19        45.70 o
  -6   3  11        359.00        375.43        16.35 o
  -5   3  11        475.97        539.74        15.43 o
  -4   3  11        442.55        492.31        13.92 o
  -3   3  11       6882.73       7123.47        52.19 o
  -2   3  11      13262.86      13789.89        89.53 o
  -1   3  11       1113.50       1006.64        16.93 o
   0   3  11        131.52        168.56         7.77 o
   1   3  11         12.55         33.73         5.50 o
   2   3  11       7743.36       8107.83        57.77 o
   3   3  11       1182.20       1288.65        18.73 o
   4   3  11      10388.69      10917.27        74.30 o
   5   3  11       6181.63       5944.71        57.57 o
   6   3  11          0.16          5.01         5.25 o
   7   3  11        108.92        129.40        12.47 o
   8   3  11        384.19        378.86        20.20 o
   9   3  11        731.20        731.56        32.59 o
  10   3  11       1294.95       1184.39        55.61 o
  11   3  11        117.54        140.97        31.74 o
  12   3  11         17.16         46.88        21.27 o
  13   3  11        122.21        144.25        29.27 o
 -13   4  11         27.99         34.81        15.60 o
 -12   4  11        258.09        267.55        24.66 o
 -11   4  11         96.17         98.51        17.31 o
 -10   4  11        932.54        823.61        33.25 o
  -9   4  11        711.30        637.44        28.37 o
  -8   4  11        596.84        529.47        22.31 o
  -7   4  11         37.66         47.86         9.95 o
  -6   4  11       4998.80       4712.22        52.20 o
  -5   4  11       6111.36       5825.58        57.02 o
  -4   4  11       5045.84       5006.70        44.17 o
  -3   4  11       1237.39       1176.43        20.99 o
  -2   4  11        924.76        895.35        17.56 o
  -1   4  11       5078.74       4956.71        44.51 o
   0   4  11       1595.27       1383.95        21.10 o
   1   4  11         11.85         22.45         3.99 o
   2   4  11       3173.62       3035.09        28.36 o
   3   4  11       1675.55       1755.00        23.71 o
   4   4  11        990.80        894.02        20.05 o
   5   4  11       1828.15       1899.07        46.83 o
   6   4  11       5206.89       4706.64        75.70 o
   7   4  11          3.31         11.39         6.87 o
   8   4  11       1844.05       1693.56        52.66 o
   9   4  11        103.07        101.92        17.01 o
  10   4  11        536.80        509.21        33.08 o
  11   4  11        582.29        607.42        47.70 o
  12   4  11        647.21        655.66        49.30 o
 -12   5  11        568.95        583.72        35.35 o
 -11   5  11        211.01        189.51        22.00 o
 -10   5  11        133.48        162.68        19.55 o
  -9   5  11         56.48         78.17        14.99 o
  -8   5  11        956.28        848.09        38.41 o
  -7   5  11        690.91        690.18        28.01 o
  -6   5  11       5188.87       4881.50        61.44 o
  -5   5  11        145.53        178.13        13.38 o
  -4   5  11       3534.80       3398.13        37.94 o
  -3   5  11        641.23        638.51        20.11 o
  -2   5  11       5457.07       5546.35        51.50 o
  -1   5  11       2573.31       2502.22        31.50 o
   0   5  11          6.73          8.99         3.90 o
   1   5  11        224.96        285.51        12.66 o
   2   5  11       5843.12       5897.58        58.17 o
   3   5  11        930.15        954.27        27.62 o
   4   5  11       2331.64       2166.00        49.68 o
   5   5  11       1677.79       1605.18        35.59 o
   6   5  11       1822.39       1723.25        38.66 o
   7   5  11        216.90        182.70        16.21 o
   8   5  11       4152.02       3768.31        90.40 o
   9   5  11        377.16        378.47        28.38 o
  10   5  11        565.19        579.62        34.82 o
  11   5  11          1.55        -12.05        12.05 o
  12   5  11         66.74         96.00        23.88 o
 -12   6  11        150.18        191.99        24.00 o
 -11   6  11        231.73        208.65        22.93 o
 -10   6  11        760.39        713.35        33.56 o
  -9   6  11         39.99         43.97        12.65 o
  -8   6  11        196.22        209.91        19.57 o
  -7   6  11        219.36        201.76        18.18 o
  -6   6  11       6524.66       5828.65        81.75 o
  -5   6  11         98.56        122.45        14.30 o
  -4   6  11       4991.79       4437.82       116.55 o
  -3   6  11        161.59        185.72        12.37 o
  -2   6  11        356.33        363.04        13.42 o
  -1   6  11         18.52         25.44         5.11 o
   0   6  11       7664.62       7765.96        64.99 o
   1   6  11        883.69        852.88        25.08 o
   2   6  11       4023.74       3951.82        84.38 o
   3   6  11          8.50         27.91         7.69 o
   4   6  11         31.95         29.60        10.06 o
   5   6  11         44.82         46.01        10.11 o
   6   6  11       4735.36       4148.67       130.62 o
   7   6  11         41.80         55.59        14.23 o
   8   6  11       1712.48       1553.91        50.86 o
   9   6  11          5.04         12.23        13.00 o
  10   6  11        329.10        348.94        31.40 o
  11   6  11         40.61         55.59        16.64 o
 -11   7  11         28.48         51.06        21.36 o
 -10   7  11         96.13        106.71        20.01 o
  -9   7  11         42.10         49.21        15.61 o
  -8   7  11       2036.92       1855.23        49.63 o
  -7   7  11         12.93         13.25         9.90 o
  -6   7  11       1121.79        996.52        33.33 o
  -5   7  11          5.71          6.02         8.96 o
  -4   7  11        376.27        377.52        21.73 o
  -3   7  11        379.89        390.92        18.24 o
  -2   7  11       5402.76       5237.42        66.78 o
  -1   7  11       1089.81       1080.84        25.24 o
   0   7  11        113.59        121.10        11.74 o
   1   7  11        302.63        330.54        17.26 o
   2   7  11       3215.48       2945.10        50.80 o
   3   7  11        481.27        492.88        22.44 o
   4   7  11       2158.01       2259.60        47.37 o
   5   7  11        309.86        361.79        23.48 o
   6   7  11         15.99          6.46        11.01 o
   7   7  11          7.09         22.31        13.12 o
   8   7  11        723.89        700.81        36.82 o
   9   7  11          3.57        -10.26        14.34 o
  10   7  11        583.91        618.45        39.89 o
  11   7  11         53.93        107.97        27.64 o
 -10   8  11        701.34        718.50        37.80 o
  -9   8  11         36.92         40.46        16.66 o
  -8   8  11         16.97         16.94        14.38 o
  -7   8  11        268.40        273.40        23.76 o
  -6   8  11        458.32        474.92        27.36 o
  -5   8  11        211.91        201.27        18.27 o
  -4   8  11       1195.09       1131.04        44.43 o
  -3   8  11        281.72        342.23        26.24 o
  -2   8  11        421.23        446.22        34.32 o
  -1   8  11        600.33        533.07        45.05 o
   0   8  11       1255.94       1292.07        41.76 o
   1   8  11        293.03        347.83        19.80 o
   2   8  11       2224.73       2080.67        45.64 o
   3   8  11        124.18        134.49        16.06 o
   4   8  11        399.18        392.06        24.05 o
   5   8  11         22.88         53.98        12.43 o
   6   8  11        838.57        860.34        38.91 o
   7   8  11        130.10        133.72        20.45 o
   8   8  11         36.47         45.96        16.43 o
   9   8  11          4.89         21.94        15.67 o
  10   8  11         68.37         82.13        19.37 o
  -9   9  11        341.91        330.70        39.02 o
  -8   9  11        734.97        726.89        36.65 o
  -7   9  11        443.36        392.10        28.78 o
  -6   9  11         44.81         43.99        14.15 o
  -5   9  11         16.53         20.30        10.99 o
  -4   9  11          4.96         12.28        14.48 o
  -3   9  11       1145.12       1010.91        51.77 o
  -2   9  11       2215.10       1962.63        69.17 o
  -1   9  11        396.25        481.84        39.64 o
   0   9  11        515.50        517.56        30.79 o
   1   9  11         42.53         61.26        26.82 o
   2   9  11        776.99        787.66        45.57 o
   3   9  11        984.26        956.94        33.90 o
   4   9  11       1701.72       1599.12        74.90 o
   5   9  11         48.43         72.54        14.51 o
   6   9  11        153.10        142.86        22.00 o
   7   9  11         46.32         50.36        15.97 o
   8   9  11        108.82        107.74        24.90 o
   9   9  11        136.80        178.03        33.29 o
  -8  10  11         67.78         67.23        17.90 o
  -7  10  11        164.99        161.16        21.96 o
  -6  10  11        397.26        328.28        40.78 o
  -5  10  11        816.41        701.68        67.99 o
  -4  10  11        862.27        830.08        51.68 o
  -3  10  11          0.54          5.11        19.21 o
  -2  10  11         79.45         85.42        25.99 o
  -1  10  11        127.14        131.71        28.01 o
   0  10  11        395.98        439.32        42.50 o
   1  10  11       2492.18       2380.52        81.32 o
   2  10  11        701.78        669.66        36.62 o
   3  10  11         33.31         26.09        20.16 o
   4  10  11         23.67         42.27        19.23 o
   5  10  11        150.41        152.51        22.59 o
   6  10  11        613.76        673.24        55.21 o
   7  10  11        118.52        168.33        31.57 o
  -6  11  11        357.58        369.99        44.04 o
  -5  11  11          6.48         13.21        33.02 o
  -4  11  11         25.18         -0.88        22.62 o
  -3  11  11        173.46        167.59        32.58 o
  -2  11  11        212.89        140.12        32.58 o
  -1  11  11        343.11        366.14        43.22 o
   0  11  11         11.26         15.20        22.56 o
   1  11  11         39.47         58.52        25.99 o
   2  11  11         43.07         58.93        27.82 o
   3  11  11        692.83        574.76        95.83 o
   4  11  11        166.71        188.44        30.92 o
   5  11  11         68.49         96.10        23.72 o
  -2  12  11         13.18         57.36        26.76 o
  -1  12  11        248.93        282.74        41.27 o
   0  12  11         13.28         68.39        26.37 o
   1  12  11        604.15        628.88        84.50 o
   2  12  11          3.51         12.74        27.09 o
 -12   0  12       1233.16       1156.71        45.50 o
 -10   0  12        974.10        853.69        36.67 o
  -8   0  12       1090.38        992.34        40.17 o
  -6   0  12      12172.17      12063.07       129.72 o
  -4   0  12        374.66        322.23        16.83 o
  -2   0  12       1157.78       1105.18        20.86 o
   0   0  12      21227.52      23742.27       184.81 o
   2   0  12       2251.24       2129.74        45.47 o
   4   0  12       3333.25       2891.90        41.46 o
   6   0  12       8794.23       9161.31        98.11 o
   8   0  12       3091.12       2896.28        53.78 o
  10   0  12       4582.22       4491.05       144.39 o
 -13   1  12         96.53         98.67        18.99 o
 -12   1  12          0.89          3.38        10.73 o
 -11   1  12        265.39        270.69        17.65 o
 -10   1  12       1919.10       1669.91        35.27 o
  -9   1  12        549.99        515.10        19.77 o
  -8   1  12       1955.73       1765.80        38.96 o
  -7   1  12        851.74        770.65        24.20 o
  -6   1  12        141.23        158.72        10.28 o
  -5   1  12        877.84        842.79        19.23 o
  -4   1  12      21117.88      21403.18       130.56 o
  -3   1  12        653.35        661.72        13.49 o
  -2   1  12       6164.56       6664.94        46.61 o
  -1   1  12       7428.21       7900.68        50.31 o
   0   1  12         46.46         62.42         6.29 o
   1   1  12        652.13        782.88        14.88 o
   2   1  12      40579.25      44008.40       277.22 o
   3   1  12       1100.89       1124.56        15.91 o
   4   1  12       1038.14        939.05        16.09 o
   5   1  12         28.40         27.81         4.69 o
   6   1  12       2878.28       2905.60        34.33 o
   7   1  12       1032.46       1076.49        21.83 o
   8   1  12       3541.60       3393.11        46.68 o
   9   1  12          1.55         20.95        16.61 o
  10   1  12        200.03        206.37        59.51 o
  11   1  12         13.70         34.65        15.79 o
  12   1  12        310.33        305.59        48.48 o
 -13   2  12         38.47         50.51        15.45 o
 -12   2  12        329.47        334.05        26.86 o
 -11   2  12         82.14         67.85        14.65 o
 -10   2  12        481.22        445.03        22.80 o
  -9   2  12         19.88         23.45         8.30 o
  -8   2  12       2089.30       1943.70        35.00 o
  -7   2  12       2696.33       2552.09        38.08 o
  -6   2  12       8799.66       8786.77        75.05 o
  -5   2  12         48.60         64.08         6.50 o
  -4   2  12        182.70        170.57         9.06 o
  -3   2  12         56.13         43.78         4.65 o
  -2   2  12       9304.96       9605.72        67.70 o
  -1   2  12       8080.86       8286.94        58.70 o
   0   2  12       9635.99       9284.01        56.69 o
   1   2  12        502.22        626.17        23.84 o
   2   2  12          7.50         10.13         3.10 o
   3   2  12        339.33        380.46        10.04 o
   4   2  12       4890.58       4598.83        41.01 o
   5   2  12       5949.19       5860.53        56.98 o
   6   2  12       6928.91       6715.34        57.31 o
   7   2  12        264.21        293.85        14.59 o
   8   2  12        124.05        164.22        14.01 o
   9   2  12         18.85         26.17        10.02 o
  10   2  12       2856.34       2504.50        76.02 o
  11   2  12          3.90         97.27        87.88 o
  12   2  12        406.97        419.53        39.51 o
  13   2  12         10.49         48.33        28.97 o
 -13   3  12         80.33        104.34        18.69 o
 -12   3  12         10.53         -3.45        11.66 o
 -11   3  12        182.88        170.49        22.73 o
 -10   3  12        696.84        708.75        30.06 o
  -9   3  12       1721.35       1538.49        36.58 o
  -8   3  12        111.94        124.25        11.47 o
  -7   3  12         40.99         51.33         8.49 o
  -6   3  12          0.17         11.02         5.16 o
  -5   3  12        241.08        281.82        12.06 o
  -4   3  12       1667.92       1667.94        23.72 o
  -3   3  12       2763.37       2643.99        29.00 o
  -2   3  12       2604.47       2207.62        27.70 o
  -1   3  12        737.61        804.41        15.45 o
   0   3  12       5938.45       5866.04        52.32 o
   1   3  12        847.48        845.04        14.67 o
   2   3  12       1077.25       1086.82        17.27 o
   3   3  12       3383.19       3455.54        33.53 o
   4   3  12        288.72        323.99        12.49 o
   5   3  12        262.14        301.05        12.95 o
   6   3  12       1540.68       1486.02        27.89 o
   7   3  12       2856.92       2772.81        58.41 o
   8   3  12        217.95        254.49        21.28 o
   9   3  12        309.91        365.85        44.80 o
  10   3  12        147.32        140.42        22.54 o
  11   3  12        156.90        199.58        26.53 o
  12   3  12       1065.89        916.54        54.14 o
  13   3  12        228.82        303.24        36.30 o
 -13   4  12        295.07        369.02        33.32 o
 -12   4  12        262.70        269.67        25.96 o
 -11   4  12        315.96        326.37        26.31 o
 -10   4  12        793.46        713.69        31.88 o
  -9   4  12        401.27        399.66        25.31 o
  -8   4  12       1181.35       1172.47        31.39 o
  -7   4  12       1931.28       1747.85        36.55 o
  -6   4  12        302.04        314.34        15.35 o
  -5   4  12       2055.65       2074.12        32.31 o
  -4   4  12       5527.65       5306.44        46.82 o
  -3   4  12       1576.16       1507.94        24.46 o
  -2   4  12       3273.49       3392.80        37.09 o
  -1   4  12       6021.18       5570.35        48.85 o
   0   4  12       2219.47       2162.55        27.48 o
   1   4  12       4052.78       4008.32        38.94 o
   2   4  12        529.11        555.10        11.89 o
   3   4  12       7570.07       7594.44        63.96 o
   4   4  12        778.65        778.59        19.16 o
   5   4  12       3050.12       2943.95        46.46 o
   6   4  12       2572.13       2374.59        43.39 o
   7   4  12        817.67        666.22        57.25 o
   8   4  12        264.12        285.41        23.04 o
   9   4  12        460.78        534.63        30.86 o
  10   4  12        717.94        620.46        32.56 o
  11   4  12        753.54        747.43        47.97 o
  12   4  12         33.61         70.69        22.98 o
 -12   5  12         84.23         82.87        18.64 o
 -11   5  12        712.94        693.74        35.96 o
 -10   5  12        149.77        156.69        19.40 o
  -9   5  12        888.22        793.58        32.87 o
  -8   5  12        614.31        569.85        26.55 o
  -7   5  12        855.01        688.91        28.27 o
  -6   5  12         27.27         51.65        10.08 o
  -5   5  12       2683.53       2559.57        42.43 o
  -4   5  12         99.93        125.33         8.52 o
  -3   5  12       4590.17       4513.85        47.57 o
  -2   5  12        564.67        593.53        15.41 o
  -1   5  12        290.14        285.29        11.53 o
   0   5  12        237.39        296.48        11.02 o
   1   5  12      14124.99      14101.39        93.67 o
   2   5  12        629.89        656.07        18.54 o
   3   5  12       6479.19       6320.14        78.21 o
   4   5  12        391.49        361.60        18.23 o
   5   5  12        586.21        573.72        21.53 o
   6   5  12       1120.94       1143.89        32.07 o
   7   5  12       1263.76       1128.13        39.83 o
   8   5  12        118.49        172.22        20.09 o
   9   5  12       2131.92       1847.66        59.23 o
  10   5  12         39.50         44.58        15.14 o
  11   5  12        245.02        223.52        33.62 o
  12   5  12        141.86        160.56        28.81 o
 -12   6  12          0.75         56.24        16.10 o
 -11   6  12        658.59        632.44        46.95 o
 -10   6  12        258.69        272.04        24.95 o
  -9   6  12        268.20        274.52        29.29 o
  -8   6  12        246.14        268.26        21.87 o
  -7   6  12       2082.24       1881.11        47.09 o
  -6   6  12        949.17        870.18        31.02 o
  -5   6  12       2931.42       2660.34        44.89 o
  -4   6  12        349.96        316.40        17.41 o
  -3   6  12         38.21         54.86         9.94 o
  -2   6  12         17.08         47.79         7.25 o
  -1   6  12       2583.20       2439.46        33.55 o
   0   6  12       1069.12       1151.46        25.12 o
   1   6  12       1704.13       1721.83        35.15 o
   2   6  12        164.63        200.99        14.33 o
   3   6  12       3139.89       2806.85        48.32 o
   4   6  12        414.23        396.60        25.31 o
   5   6  12        822.02        792.92        26.63 o
   6   6  12          0.43          5.98        10.63 o
   7   6  12        493.62        454.44        29.32 o
   8   6  12         40.87         71.30        18.47 o
   9   6  12        584.47        513.80        34.03 o
  10   6  12          0.28         11.56        13.29 o
  11   6  12        341.73        369.07        40.50 o
 -11   7  12        179.04        210.86        26.06 o
 -10   7  12         30.79         34.42        15.84 o
  -9   7  12       1296.41       1125.20        41.67 o
  -8   7  12         67.03         75.57        14.75 o
  -7   7  12        666.30        581.06        27.92 o
  -6   7  12        629.22        494.95        25.35 o
  -5   7  12       1474.76       1319.37        39.97 o
  -4   7  12        325.19        317.65        23.30 o
  -3   7  12       2629.07       2316.04        77.13 o
  -2   7  12        758.44        748.45        24.88 o
  -1   7  12          4.22         36.21        10.88 o
   0   7  12       2634.68       2334.67       105.98 o
   1   7  12       2015.08       2033.64        45.92 o
   2   7  12        959.75        992.86        29.58 o
   3   7  12       3368.57       3202.57        54.88 o
   4   7  12          1.80          6.50         9.33 o
   5   7  12          0.86         12.50        11.18 o
   6   7  12          5.24         19.57        13.11 o
   7   7  12       1893.96       1633.66        52.12 o
   8   7  12          1.69         11.21        13.88 o
   9   7  12        174.01        173.81        25.65 o
  10   7  12         47.12         50.05        19.70 o
 -10   8  12          5.70         28.37        14.77 o
  -9   8  12          4.01         -0.76        14.22 o
  -8   8  12        329.12        298.75        25.90 o
  -7   8  12       1714.48       1518.28        45.53 o
  -6   8  12         90.42        108.48        15.80 o
  -5   8  12        472.72        470.39        25.30 o
  -4   8  12         20.52         33.54        10.82 o
  -3   8  12        614.46        599.73        24.93 o
  -2   8  12        946.13        918.84        46.32 o
  -1   8  12        947.45        898.85        34.74 o
   0   8  12        372.72        369.15        25.55 o
   1   8  12        345.76        388.96        22.35 o
   2   8  12        101.63        125.57        14.18 o
   3   8  12        648.44        635.27        34.60 o
   4   8  12        372.42        387.92        24.22 o
   5   8  12       2136.18       2097.34        90.66 o
   6   8  12         89.64        127.32        25.07 o
   7   8  12         57.24         52.14        18.06 o
   8   8  12          2.40         10.38        16.66 o
   9   8  12        186.36        191.33        25.85 o
  10   8  12         96.52        124.80        21.11 o
  -9   9  12        976.31        893.65        49.07 o
  -8   9  12        233.55        244.82        25.33 o
  -7   9  12        242.09        269.16        25.73 o
  -6   9  12        142.82        171.01        19.83 o
  -5   9  12        671.57        655.72        29.45 o
  -4   9  12        504.71        542.84        41.71 o
  -3   9  12       1635.15       1472.76        61.58 o
  -2   9  12         23.81         78.61        25.82 o
  -1   9  12          9.19         13.28        16.01 o
   0   9  12          0.75         -5.35        15.38 o
   1   9  12        193.82        294.03        41.46 o
   2   9  12        785.49        815.06        36.41 o
   3   9  12       1445.83       1459.81        46.51 o
   4   9  12         96.30        120.01        16.99 o
   5   9  12         38.16         64.06        17.02 o
   6   9  12        216.74        223.11        25.56 o
   7   9  12        951.72        923.28        43.96 o
   8   9  12        172.74        218.23        25.76 o
  -7  10  12        341.24        343.83        28.20 o
  -6  10  12        891.69        825.24        53.33 o
  -5  10  12        492.61        550.09        66.94 o
  -4  10  12         19.88         16.64        20.53 o
  -3  10  12         98.52         81.62        24.51 o
  -2  10  12         82.71         89.50        26.74 o
  -1  10  12       1568.16       1423.36        62.53 o
   0  10  12        466.79        466.49        63.79 o
   1  10  12        216.46        221.27        33.19 o
   2  10  12        281.32        364.25        33.43 o
   3  10  12          4.69         32.77        27.16 o
   4  10  12        686.48        706.42        49.47 o
   5  10  12        446.84        504.54        38.40 o
   6  10  12        232.16        259.99        30.75 o
   7  10  12          1.05         24.83        25.03 o
  -5  11  12          9.74         20.83        25.19 o
  -4  11  12        643.89        682.44        56.83 o
  -3  11  12        442.12        452.30        96.06 o
  -2  11  12         11.60         24.96        20.08 o
  -1  11  12         43.75         46.95        33.47 o
   0  11  12         14.67         21.70        23.06 o
   1  11  12        367.31        410.33        45.59 o
   2  11  12        919.78        829.54        54.41 o
   3  11  12         61.18         96.06        39.02 o
   4  11  12         39.54         36.00        27.17 o
   5  11  12          9.16         53.76        21.47 o
  -2  12  12        318.10        393.32        66.79 o
  -1  12  12         99.93        102.14        30.54 o
   0  12  12        265.91        277.22        62.29 o
   1  12  12        119.66        104.90        30.53 o
 -13   0  13        822.82        801.62        41.43 o
 -11   0  13          5.80         21.85        13.15 o
  -9   0  13        939.08        919.63        59.51 o
  -7   0  13       3811.79       3256.02       153.13 o
  -5   0  13       1695.43       1855.39        41.15 o
  -3   0  13      27884.70      28655.79       229.33 o
  -1   0  13       1204.61       1237.16        28.01 o
   1   0  13        383.51        472.16        21.23 o
   3   0  13       3825.84       3624.62        43.98 o
   5   0  13       1037.88        907.89        24.20 o
   7   0  13        538.94        570.87        39.47 o
   9   0  13       3814.07       3680.28        88.48 o
  11   0  13         90.75         89.75        27.02 o
 -13   1  13          0.98         -4.36        12.59 o
 -12   1  13        195.20        190.15        19.23 o
 -11   1  13       1007.63        942.81        28.68 o
 -10   1  13        236.87        262.58        18.42 o
  -9   1  13        437.93        391.07        18.73 o
  -8   1  13         15.85         33.26         7.64 o
  -7   1  13       1025.10        900.46        22.70 o
  -6   1  13        326.94        331.89        13.94 o
  -5   1  13      18285.11      18335.15       120.66 o
  -4   1  13       5484.71       5696.48        52.00 o
  -3   1  13        780.66        866.73        15.54 o
  -2   1  13        211.13        254.87         7.64 o
  -1   1  13      10512.37      10418.47        71.45 o
   0   1  13       7453.70       8357.01        64.16 o
   1   1  13      10597.56      10493.58        76.00 o
   2   1  13        600.76        687.05        21.20 o
   3   1  13        166.14        189.62         6.86 o
   4   1  13       3677.79       3802.92        35.56 o
   5   1  13       2327.18       2378.20        28.92 o
   6   1  13       1505.80       1460.69        23.70 o
   7   1  13       5453.49       5395.98        58.94 o
   8   1  13        236.69        219.34        19.20 o
   9   1  13        528.08        528.71        27.38 o
  10   1  13         90.38        124.82        29.57 o
  11   1  13       1675.62       1626.09        92.46 o
  12   1  13          2.61          5.40        23.11 o
 -13   2  13        504.53        482.09        32.51 o
 -12   2  13          9.39         13.19        12.98 o
 -11   2  13          0.54         12.94         9.91 o
 -10   2  13         30.43         49.52         9.28 o
  -9   2  13       1958.27       1813.57        35.77 o
  -8   2  13       1716.75       1549.34        32.04 o
  -7   2  13       1371.32       1287.53        27.07 o
  -6   2  13          2.94         16.26         5.41 o
  -5   2  13         78.35        115.97         8.53 o
  -4   2  13        332.57        297.78        11.20 o
  -3   2  13       5634.30       5374.47        44.07 o
  -2   2  13       8251.89       8359.36        62.40 o
  -1   2  13      13324.57      13582.50        78.37 o
   0   2  13       4495.64       4489.43        34.89 o
   1   2  13         62.82         83.02         6.37 o
   2   2  13        156.99        194.35         8.69 o
   3   2  13      10215.92      10284.77        68.87 o
   4   2  13       3354.35       3242.97        33.44 o
   5   2  13       2777.54       2619.73        31.19 o
   6   2  13         24.36         36.99         8.77 o
   7   2  13       1014.10        987.76        27.88 o
   8   2  13       2566.91       2489.64        46.93 o
   9   2  13       1228.85       1159.26        50.15 o
  10   2  13        161.77        236.38        28.14 o
  11   2  13        208.86        247.39        41.05 o
  12   2  13          7.76         33.31        20.26 o
  13   2  13        111.96        190.02        43.38 o
 -13   3  13         11.95         26.00        13.82 o
 -12   3  13        206.82        212.25        25.02 o
 -11   3  13        159.35        149.33        19.69 o
 -10   3  13        803.32        679.33        30.23 o
  -9   3  13       2221.20       1982.65        41.91 o
  -8   3  13        274.47        290.76        16.47 o
  -7   3  13       3893.16       3603.05        52.19 o
  -6   3  13       1778.12       1614.69        29.04 o
  -5   3  13       1974.01       1954.73        30.42 o
  -4   3  13       1655.27       1664.19        23.90 o
  -3   3  13       2469.17       2232.65        26.95 o
  -2   3  13        215.29        314.12        10.45 o
  -1   3  13       2226.62       2229.77        27.27 o
   0   3  13       9702.20      10099.28        63.94 o
   1   3  13      15407.38      16307.37        90.84 o
   2   3  13        489.71        601.09        12.98 o
   3   3  13        262.07        277.79         9.53 o
   4   3  13        127.38        187.68        12.96 o
   5   3  13       4748.25       4486.77        83.17 o
   6   3  13       1369.06       1277.99        30.53 o
   7   3  13        536.27        522.16        25.65 o
   8   3  13        554.10        567.86        28.13 o
   9   3  13          1.43        -11.71        11.71 o
  10   3  13        166.39        164.04        26.73 o
  11   3  13        570.07        595.36        75.87 o
  12   3  13        590.26        604.54        49.09 o
 -13   4  13        150.95        205.03        30.50 o
 -12   4  13        203.07        195.58        23.49 o
 -11   4  13        163.18        200.48        21.61 o
 -10   4  13        665.33        620.51        29.53 o
  -9   4  13        677.68        613.84        28.87 o
  -8   4  13       3486.64       3026.41        50.94 o
  -7   4  13        747.69        716.21        24.34 o
  -6   4  13       3938.00       3614.65        46.45 o
  -5   4  13          3.23         19.51         6.08 o
  -4   4  13       3124.58       3071.65        34.55 o
  -3   4  13        126.53        202.45         9.49 o
  -2   4  13       2591.65       2411.99        31.13 o
  -1   4  13       2509.15       2620.19        31.63 o
   0   4  13       1246.58       1266.40        20.96 o
   1   4  13         30.86         47.75         9.51 o
   2   4  13       7220.71       6978.92        52.19 o
   3   4  13       6652.99       6624.60       103.03 o
   4   4  13       9333.45       9118.56        88.08 o
   5   4  13        210.02        220.08        18.93 o
   6   4  13        180.13        212.46        31.86 o
   7   4  13       1359.98       1180.41        84.18 o
   8   4  13       1249.18       1216.02        41.72 o
   9   4  13        248.43        254.54        30.55 o
  10   4  13        583.16        571.03        46.53 o
  11   4  13        263.07        277.18        34.03 o
  12   4  13         34.22         50.06        21.26 o
 -12   5  13        664.66        651.76        36.46 o
 -11   5  13         28.94         32.41        15.58 o
 -10   5  13        867.31        744.39        33.95 o
  -9   5  13        847.69        737.00        31.77 o
  -8   5  13        338.08        327.21        23.23 o
  -7   5  13        262.74        281.05        32.97 o
  -6   5  13        679.01        596.26        22.08 o
  -5   5  13        446.20        432.58        19.57 o
  -4   5  13        918.49        894.31        22.18 o
  -3   5  13       1331.65       1242.53        23.89 o
  -2   5  13          1.57         22.74         4.80 o
  -1   5  13       1124.46       1161.96        21.30 o
   0   5  13       5408.02       5296.09        49.65 o
   1   5  13       1220.10       1288.39        24.97 o
   2   5  13       8937.32       8506.35       110.68 o
   3   5  13         21.16         45.31         8.10 o
   4   5  13       2724.92       2535.25        63.81 o
   5   5  13        115.06        111.90        15.40 o
   6   5  13       1074.44        995.75        36.60 o
   7   5  13        461.36        498.84        28.46 o
   8   5  13        546.64        575.89        31.20 o
   9   5  13         86.28        101.89        17.75 o
  10   5  13        349.28        351.65        37.80 o
  11   5  13         27.46         25.81        18.48 o
  12   5  13        453.33        543.49        45.56 o
 -12   6  13        419.87        390.96        42.11 o
 -11   6  13          0.14          1.35        14.52 o
 -10   6  13        245.71        245.15        24.91 o
  -9   6  13          6.52          4.43        11.99 o
  -8   6  13       1782.52       1627.46        45.41 o
  -7   6  13         63.27         73.07        13.13 o
  -6   6  13       1296.92       1230.03        36.66 o
  -5   6  13        277.53        286.90        17.58 o
  -4   6  13       1622.57       1566.69        33.30 o
  -3   6  13        460.91        456.99        15.41 o
  -2   6  13       2074.23       1942.54        46.18 o
  -1   6  13         22.74         27.76         5.34 o
   0   6  13        222.73        256.61        12.72 o
   1   6  13         23.21         44.94         7.85 o
   2   6  13       6272.35       6102.11        74.25 o
   3   6  13        125.04        155.51        14.23 o
   4   6  13       6406.24       6261.65        88.01 o
   5   6  13        259.93        263.52        21.86 o
   6   6  13         39.57         33.07        12.87 o
   7   6  13          0.26         -1.39        10.20 o
   8   6  13       1833.15       1687.68        54.01 o
   9   6  13        177.33        204.17        25.23 o
  10   6  13        360.81        343.11        39.47 o
  11   6  13         50.92         83.69        22.98 o
 -11   7  13          3.54         20.63        13.73 o
 -10   7  13        984.14        839.50        38.18 o
  -9   7  13          0.21         18.36        14.24 o
  -8   7  13         31.76         47.34        13.67 o
  -7   7  13       1186.79       1069.29        36.90 o
  -6   7  13        618.02        595.70        37.46 o
  -5   7  13        237.53        233.24        18.65 o
  -4   7  13        713.10        725.75        27.29 o
  -3   7  13        616.32        567.79        21.09 o
  -2   7  13          5.01         12.71        11.11 o
  -1   7  13        122.15        151.97        12.98 o
   0   7  13       3499.31       3372.13        55.93 o
   1   7  13        468.31        467.08        20.59 o
   2   7  13       2394.68       2273.50        45.31 o
   3   7  13        423.68        440.70        21.87 o
   4   7  13        704.72        685.71        27.02 o
   5   7  13        359.08        432.84        28.63 o
   6   7  13       2258.93       2006.34        57.32 o
   7   7  13        187.26        204.34        28.99 o
   8   7  13        425.08        375.56        30.99 o
   9   7  13          3.97         17.88        16.54 o
  10   7  13        232.34        216.58        34.25 o
 -10   8  13          3.26         56.30        16.05 o
  -9   8  13        233.32        236.18        24.43 o
  -8   8  13       1165.38       1100.89        41.19 o
  -7   8  13          0.24         18.23        11.78 o
  -6   8  13       1083.40       1039.50        36.29 o
  -5   8  13        404.44        371.94        23.19 o
  -4   8  13        769.19        723.40        28.15 o
  -3   8  13         40.87         66.46        14.46 o
  -2   8  13       4714.56       4313.91       127.33 o
  -1   8  13        872.79        914.76        35.11 o
   0   8  13          1.11          9.42        10.55 o
   1   8  13        117.12        141.66        15.52 o
   2   8  13        492.76        490.12        24.12 o
   3   8  13         67.65        104.79        14.42 o
   4   8  13       1966.81       1844.46        53.16 o
   5   8  13        297.72        298.78        37.42 o
   6   8  13          1.77          9.01        12.17 o
   7   8  13        111.19        122.72        20.80 o
   8   8  13       1046.85        997.62        45.83 o
   9   8  13         49.27        122.49        28.16 o
  -9   9  13          7.85         53.89        16.02 o
  -8   9  13         60.17         47.62        17.67 o
  -7   9  13         61.65         42.21        16.14 o
  -6   9  13        318.82        366.80        26.52 o
  -5   9  13        861.08        829.15        32.95 o
  -4   9  13       1258.60       1159.14        53.53 o
  -3   9  13         72.79         61.67        22.09 o
  -2   9  13         10.26         16.88        16.69 o
  -1   9  13        318.80        333.12        34.49 o
   0   9  13       1978.32       1857.52        52.46 o
   1   9  13        464.02        517.25        31.59 o
   2   9  13        457.30        510.65        31.50 o
   3   9  13          0.15         16.57        10.18 o
   4   9  13         11.45         17.43        12.36 o
   5   9  13        200.33        217.57        24.85 o
   6   9  13        859.96        806.99        40.90 o
   7   9  13        152.50        197.06        37.11 o
   8   9  13        109.82        187.39        38.51 o
  -7  10  13         80.93         78.81        18.27 o
  -6  10  13        106.23        132.39        31.79 o
  -5  10  13         63.62         58.24        38.12 o
  -4  10  13         30.57         11.47        21.70 o
  -3  10  13        814.26        720.67        50.09 o
  -2  10  13        675.52        671.02        85.85 o
  -1  10  13          0.94         27.85        28.07 o
   0  10  13         13.24         17.05        19.94 o
   1  10  13         50.26         78.84        23.91 o
   2  10  13        255.79        360.83        31.40 o
   3  10  13        170.94        294.98        66.87 o
   4  10  13        224.12        288.08        36.60 o
   5  10  13         68.47         69.74        19.29 o
   6  10  13          5.23         23.28        16.13 o
   7  10  13          6.28         43.87        31.50 o
  -5  11  13       1007.16        903.12        58.27 o
  -4  11  13         99.35        110.03        31.16 o
  -3  11  13          2.46          3.80        29.64 o
  -2  11  13         86.70         98.29        29.21 o
  -1  11  13        503.87        508.38        48.49 o
   0  11  13        196.72        203.15        35.10 o
   1  11  13        291.20        375.89        43.94 o
   2  11  13        132.18        161.35        43.98 o
   3  11  13          0.60         16.06        27.92 o
   4  11  13         77.31        123.92        41.95 o
   5  11  13        168.68        294.32        35.27 o
   0  12  13        241.83        307.66        40.93 o
 -12   0  14         81.71        103.32        24.61 o
 -10   0  14       3284.43       2869.38       161.65 o
  -8   0  14        258.92        291.17        22.38 o
  -6   0  14       1201.72       1224.83        35.34 o
  -4   0  14      15516.90      14953.11       142.50 o
  -2   0  14       4949.16       4897.47        51.78 o
   0   0  14       8266.94       9279.80        85.18 o
   2   0  14      18769.24      18994.53       203.72 o
   4   0  14       1819.62       1981.37        34.64 o
   6   0  14       3368.48       3302.76        70.26 o
   8   0  14       5907.52       5132.38       211.93 o
  10   0  14         75.70         81.50        24.01 o
 -13   1  14         56.30         39.14        15.75 o
 -12   1  14       1784.09       1460.29        41.47 o
 -11   1  14         46.20         44.02        10.69 o
 -10   1  14         62.44         76.61        10.85 o
  -9   1  14        211.97        205.19        15.57 o
  -8   1  14       2104.64       2020.52        36.07 o
  -7   1  14         44.54         58.75         8.16 o
  -6   1  14       6808.46       6688.35        64.99 o
  -5   1  14         76.24         82.95         8.10 o
  -4   1  14       4562.39       4623.64        46.84 o
  -3   1  14       1496.59       1380.15        20.43 o
  -2   1  14       7334.07       7324.55        48.01 o
  -1   1  14        160.08        163.39        20.68 o
   0   1  14      19830.22      19692.84       162.33 o
   1   1  14        130.34        186.53        19.53 o
   2   1  14        465.74        588.41        13.88 o
   3   1  14         73.95         94.29         7.06 o
   4   1  14      11508.11      11249.30        75.14 o
   5   1  14          2.16          9.79         4.40 o
   6   1  14       1846.65       1730.68        29.87 o
   7   1  14          7.66         21.10        12.20 o
   8   1  14        513.65        459.51        24.24 o
   9   1  14          5.06         33.38        13.67 o
  10   1  14       1496.33       1512.52       130.65 o
  11   1  14        409.50        475.94        56.28 o
  12   1  14        438.65        438.12        56.43 o
 -13   2  14         33.42         34.07        14.86 o
 -12   2  14          1.92        -11.94        11.94 o
 -11   2  14         66.99         84.30        23.03 o
 -10   2  14        858.90        795.22        24.99 o
  -9   2  14        761.28        718.83        23.26 o
  -8   2  14       4921.85       4533.40        60.66 o
  -7   2  14         37.27         45.31         8.03 o
  -6   2  14        479.16        420.70        15.24 o
  -5   2  14         87.71         91.56         7.99 o
  -4   2  14       5604.83       5388.82        51.65 o
  -3   2  14       5077.81       5007.12        43.15 o
  -2   2  14       1711.08       1572.10        22.69 o
  -1   2  14         32.57         43.34         4.54 o
   0   2  14       5276.81       5397.17        39.99 o
   1   2  14       2231.13       2119.13        22.87 o
   2   2  14       6184.63       6422.03        56.85 o
   3   2  14        856.19        730.97        14.03 o
   4   2  14       1646.29       1481.64        25.49 o
   5   2  14         59.55         84.88        11.37 o
   6   2  14       1366.19       1333.93        36.26 o
   7   2  14        497.54        464.95        23.58 o
   8   2  14       2246.67       2145.58        52.04 o
   9   2  14        556.31        521.31        35.09 o
  10   2  14         51.46         64.09        19.98 o
  11   2  14          1.71         11.56        22.44 o
  12   2  14        532.21        596.16        65.29 o
 -13   3  14        350.12        405.92        29.47 o
 -12   3  14        101.40         86.23        17.90 o
 -11   3  14        222.03        194.84        21.60 o
 -10   3  14        227.45        240.33        18.29 o
  -9   3  14        341.59        396.37        21.91 o
  -8   3  14        178.32        178.52        14.06 o
  -7   3  14       1227.75       1171.10        29.10 o
  -6   3  14       3253.58       2882.76        49.49 o
  -5   3  14        331.81        370.14        13.77 o
  -4   3  14        365.39        430.09        12.55 o
  -3   3  14        186.74        195.29         9.56 o
  -2   3  14       2586.40       2302.11        29.50 o
  -1   3  14       8482.48       8217.90        62.41 o
   0   3  14       2405.85       2290.81        25.25 o
   1   3  14        138.03        173.03        13.45 o
   2   3  14       1050.51       1022.03        17.18 o
   3   3  14       1611.78       1694.20        31.49 o
   4   3  14       7396.55       7395.31        66.18 o
   5   3  14       3688.16       3575.89        57.69 o
   6   3  14       1829.94       1842.57        37.87 o
   7   3  14          1.60         10.70         8.98 o
   8   3  14        731.96        713.75        40.32 o
   9   3  14        346.68        400.18        48.93 o
  10   3  14       1226.25       1180.63        57.30 o
  11   3  14        424.38        451.71        42.76 o
  12   3  14        288.41        322.00        39.28 o
 -12   4  14         16.36         34.18        15.83 o
 -11   4  14        392.53        384.49        27.76 o
 -10   4  14         28.40         46.20        13.84 o
  -9   4  14       1096.56        939.48        34.48 o
  -8   4  14       3077.02       2707.72        48.92 o
  -7   4  14       1385.38       1186.08        31.42 o
  -6   4  14         41.64         53.94         8.92 o
  -5   4  14       3050.57       2819.22        39.04 o
  -4   4  14       1457.55       1445.98        23.41 o
  -3   4  14       1467.98       1452.42        24.76 o
  -2   4  14       1353.85       1373.23        26.18 o
  -1   4  14         26.40         63.93        10.11 o
   0   4  14       1823.76       1682.13        24.99 o
   1   4  14       3606.79       3589.23        37.28 o
   2   4  14       1790.18       1746.24        22.42 o
   3   4  14       5229.10       5038.11        46.65 o
   4   4  14       1736.58       1502.36        31.91 o
   5   4  14        814.25        747.81        30.11 o
   6   4  14        263.56        303.74        34.29 o
   7   4  14       1601.07       1380.37        43.13 o
   8   4  14        741.13        777.91        43.77 o
   9   4  14        161.37        146.26        24.92 o
  10   4  14          0.04          9.26        18.96 o
  11   4  14        222.12        213.34        32.38 o
  12   4  14         94.93        170.76        29.17 o
 -12   5  14        168.70        195.52        22.12 o
 -11   5  14        526.72        532.15        33.90 o
 -10   5  14         86.72         84.56        17.01 o
  -9   5  14         38.89         29.38        11.99 o
  -8   5  14         83.23        113.65        16.25 o
  -7   5  14       4281.14       3693.23        78.97 o
  -6   5  14        223.77        267.43        17.34 o
  -5   5  14       2026.26       2012.40        34.02 o
  -4   5  14        259.16        268.66        12.29 o
  -3   5  14       7703.04       7285.56        71.08 o
  -2   5  14        382.98        414.57        12.97 o
  -1   5  14       2480.09       2475.16        32.64 o
   0   5  14        996.23       1001.78        20.06 o
   1   5  14       1880.73       1940.81        35.55 o
   2   5  14         41.73         59.61         8.20 o
   3   5  14       4317.50       4149.35       106.11 o
   4   5  14       1426.52       1393.45        40.93 o
   5   5  14       2016.43       1990.11        50.84 o
   6   5  14        590.58        556.21        28.62 o
   7   5  14          2.58         13.31        10.61 o
   8   5  14         34.00         45.03        14.61 o
   9   5  14        930.47        859.93        57.34 o
  10   5  14        103.40        129.92        27.16 o
  11   5  14        224.93        268.56        36.81 o
 -11   6  14        271.50        292.31        27.20 o
 -10   6  14         46.44         54.66        16.65 o
  -9   6  14        975.65        854.97        35.59 o
  -8   6  14         18.80         23.37        11.14 o
  -7   6  14        120.21        124.82        19.98 o
  -6   6  14         13.33         31.14        10.77 o
  -5   6  14       1876.70       1559.07        34.60 o
  -4   6  14          0.33          2.40         7.69 o
  -3   6  14       3330.72       3038.44        40.36 o
  -2   6  14        200.76        224.33        10.90 o
  -1   6  14        107.59        120.15         8.85 o
   0   6  14        636.57        657.56        19.76 o
   1   6  14       6563.56       6385.52        75.70 o
   2   6  14        268.36        292.03        17.27 o
   3   6  14       6385.34       6153.77        90.36 o
   4   6  14        820.86        825.51        33.79 o
   5   6  14          4.78         10.37        11.64 o
   6   6  14          0.56          6.32        10.30 o
   7   6  14       3315.13       3053.78        70.47 o
   8   6  14        149.95        164.23        24.91 o
   9   6  14        271.45        264.68        35.23 o
  10   6  14          4.66         19.66        19.57 o
  11   6  14         16.83         40.72        18.70 o
 -11   7  14        363.85        395.96        30.50 o
 -10   7  14         14.89         28.45        16.35 o
  -9   7  14         95.60        101.45        18.82 o
  -8   7  14        147.56        140.25        18.38 o
  -7   7  14       1210.19       1080.10        41.88 o
  -6   7  14         63.53         62.02        16.03 o
  -5   7  14        980.44        914.02        31.70 o
  -4   7  14          1.04         -1.24         8.78 o
  -3   7  14        246.90        265.97        16.64 o
  -2   7  14         52.47         79.19        11.81 o
  -1   7  14       7627.81       7150.50        74.28 o
   0   7  14         38.86         69.41        10.04 o
   1   7  14         74.14         82.20        11.48 o
   2   7  14        147.59        164.91        15.31 o
   3   7  14         89.91        124.01        16.96 o
   4   7  14         19.08         12.32        16.98 o
   5   7  14       1011.33        996.05        38.96 o
   6   7  14         58.92         81.65        16.59 o
   7   7  14        126.01        149.04        20.87 o
   8   7  14        158.61        141.26        21.38 o
   9   7  14        626.63        546.79        51.56 o
  10   7  14          0.03         48.35        24.53 o
 -10   8  14         43.99         52.13        16.84 o
  -9   8  14        559.66        600.68        35.68 o
  -8   8  14        104.00         85.59        17.51 o
  -7   8  14         22.63         23.82        12.79 o
  -6   8  14        401.77        438.97        28.99 o
  -5   8  14         95.27        122.26        16.92 o
  -4   8  14        424.89        487.86        25.10 o
  -3   8  14       2260.78       2007.35        64.25 o
  -2   8  14          3.17         26.15        12.21 o
  -1   8  14        789.75        755.46        32.94 o
   0   8  14        309.03        381.59        25.88 o
   1   8  14       2373.55       2310.85        48.68 o
   2   8  14         39.02         49.27        11.55 o
   3   8  14       1255.40       1212.24        42.53 o
   4   8  14         47.79         76.50        14.90 o
   5   8  14          7.37         25.41        13.37 o
   6   8  14        110.87        113.10        19.77 o
   7   8  14        378.04        410.03        32.72 o
   8   8  14         35.64         44.44        17.44 o
   9   8  14        489.57        550.71        46.57 o
  -9   9  14          4.40         31.50        14.97 o
  -8   9  14        226.43        295.45        26.72 o
  -7   9  14        603.84        607.52        34.43 o
  -6   9  14        147.96        155.82        20.06 o
  -5   9  14        240.63        240.15        25.52 o
  -4   9  14         11.78         34.22        25.07 o
  -3   9  14         75.76        117.43        26.41 o
  -2   9  14        486.66        512.66        41.75 o
  -1   9  14       2424.35       2038.21       120.30 o
   0   9  14       1512.55       1442.30        47.35 o
   1   9  14        131.21        161.09        20.26 o
   2   9  14        270.35        291.73        32.16 o
   3   9  14        421.22        455.35        29.89 o
   4   9  14        705.28        688.37        35.57 o
   5   9  14        409.72        413.83        31.58 o
   6   9  14        202.24        204.50        35.15 o
   7   9  14         46.18         89.25        26.78 o
   8   9  14          0.67         29.39        16.46 o
  -7  10  14         11.76         17.89        18.44 o
  -6  10  14         58.87         55.91        66.42 o
  -5  10  14        301.44        348.36        59.14 o
  -4  10  14        978.34        911.76        55.34 o
  -3  10  14        645.68        667.45        50.88 o
  -2  10  14         58.78         46.77        22.20 o
  -1  10  14         61.85         43.85        22.65 o
   0  10  14        306.65        392.26        41.95 o
   1  10  14        430.67        477.90        44.26 o
   2  10  14       1160.62       1114.09       100.11 o
   3  10  14        650.52        664.28        49.08 o
   4  10  14        133.73        174.51        28.42 o
   5  10  14        108.71         96.49        19.61 o
   6  10  14         29.40         45.95        16.43 o
   7  10  14        145.94        138.08        42.93 o
  -5  11  14        154.79        155.53        33.89 o
  -4  11  14        106.90        139.76        31.37 o
  -3  11  14         49.46         68.83        29.15 o
  -2  11  14        198.51        215.71        35.64 o
  -1  11  14        129.49        168.05        31.68 o
   0  11  14        942.67        866.53        53.70 o
   1  11  14         92.17         63.49        35.27 o
   2  11  14         10.83         18.76        28.67 o
   3  11  14          8.09         48.20        30.17 o
   4  11  14        294.16        382.83        53.28 o
 -13   0  15          0.43          2.98        14.82 o
 -11   0  15       2727.30       2375.07        64.96 o
  -9   0  15       1793.20       1630.40        60.87 o
  -7   0  15       2409.54       2244.51        51.90 o
  -5   0  15      14478.75      14020.38       142.49 o
  -3   0  15        161.27        184.03        12.59 o
  -1   0  15       3048.93       2992.85        41.85 o
   1   0  15      43545.38      46186.66       785.43 o
   3   0  15          2.23         23.93        23.26 o
   5   0  15       3428.93       3276.91        68.31 o
   7   0  15       1825.16       1782.86        57.86 o
   9   0  15        186.32        267.23        49.38 o
  11   0  15        989.85       1035.48        74.45 o
 -13   1  15        322.79        358.41        28.96 o
 -12   1  15          4.38         14.67        12.74 o
 -11   1  15         51.84         51.64        11.16 o
 -10   1  15         40.00         49.53        10.12 o
  -9   1  15        870.12        840.09        24.91 o
  -8   1  15        580.39        596.59        20.37 o
  -7   1  15       2964.07       2889.04        42.03 o
  -6   1  15        840.50        812.20        21.06 o
  -5   1  15        596.59        590.33        16.86 o
  -4   1  15        454.55        511.72        22.70 o
  -3   1  15       4998.77       4790.69        41.89 o
  -2   1  15         30.55         25.75         3.67 o
  -1   1  15       5627.71       5500.35        41.04 o
   0   1  15         28.50         60.51         8.56 o
   1   1  15       1143.25       1245.07        20.11 o
   2   1  15        962.34       1010.94        18.37 o
   3   1  15      12921.52      12314.62        90.48 o
   4   1  15       2154.81       2081.69        29.90 o
   5   1  15        547.33        488.28        18.10 o
   6   1  15        525.28        477.77        18.92 o
   7   1  15       1243.65       1347.91        33.23 o
   8   1  15         28.85         56.04        12.54 o
   9   1  15       2250.53       2126.32        53.66 o
  10   1  15         42.39         55.98        22.36 o
  11   1  15         27.06         92.01        29.72 o
  12   1  15        107.82        132.83        35.42 o
 -13   2  15          1.81         11.48        14.28 o
 -12   2  15         15.64         -4.31        11.86 o
 -11   2  15       1311.99       1222.56        42.16 o
 -10   2  15        239.49        259.63        16.93 o
  -9   2  15        281.88        292.45        17.18 o
  -8   2  15        383.00        402.22        18.49 o
  -7   2  15         21.97         40.71         7.70 o
  -6   2  15       1026.65        977.44        27.06 o
  -5   2  15       3004.71       2833.76        38.09 o
  -4   2  15        231.26        279.59        11.50 o
  -3   2  15        406.40        480.14        12.57 o
  -2   2  15        187.45        235.72        11.74 o
  -1   2  15      11308.11      11673.82        72.28 o
   0   2  15       1670.49       1781.92        20.50 o
   1   2  15       5034.14       5069.89        82.50 o
   2   2  15        872.46        849.94        18.28 o
   3   2  15        425.31        507.43        36.07 o
   4   2  15       1451.22       1518.31        26.26 o
   5   2  15       5714.73       5339.69       116.39 o
   6   2  15       4141.70       3889.49       124.52 o
   7   2  15        956.93        928.37        33.14 o
   8   2  15          3.06          5.59        12.01 o
   9   2  15        117.88        143.54        22.69 o
  10   2  15         69.97         72.49        21.50 o
  11   2  15       1063.98       1085.46        55.40 o
  12   2  15        321.12        408.10        56.13 o
 -13   3  15        173.53        218.51        26.30 o
 -12   3  15        193.72        192.71        22.66 o
 -11   3  15          0.19          4.45        11.75 o
 -10   3  15        271.98        310.41        25.72 o
  -9   3  15        642.94        601.02        24.09 o
  -8   3  15       4184.77       3745.57        51.64 o
  -7   3  15       2316.99       2214.61        37.52 o
  -6   3  15        436.80        436.27        16.81 o
  -5   3  15          1.82         15.93         5.08 o
  -4   3  15       1476.04       1398.53        22.88 o
  -3   3  15       6718.57       6476.16        52.65 o
  -2   3  15       2316.63       2151.68        28.87 o
  -1   3  15       3642.64       3386.40        35.87 o
   0   3  15       1211.18       1262.02        18.60 o
   1   3  15       2461.71       2426.80        26.05 o
   2   3  15       1033.30       1120.99        24.45 o
   3   3  15       1021.27       1066.08        21.65 o
   4   3  15       4472.01       4312.42        71.86 o
   5   3  15       2875.99       2631.52        51.26 o
   6   3  15       1271.40       1234.07        42.35 o
   7   3  15        140.28        143.07        46.00 o
   8   3  15        151.09        150.19        23.47 o
   9   3  15        926.56        849.68        46.05 o
  10   3  15        783.78        822.03        48.01 o
  11   3  15         92.14        123.02        27.83 o
  12   3  15          0.38         25.75        22.31 o
 -12   4  15        507.73        576.70        42.72 o
 -11   4  15        248.58        258.27        24.48 o
 -10   4  15        231.76        271.17        24.10 o
  -9   4  15        521.80        553.82        28.84 o
  -8   4  15         60.10        107.93        13.15 o
  -7   4  15        468.41        413.37        20.65 o
  -6   4  15       1517.45       1513.80        32.66 o
  -5   4  15       1491.15       1343.00        26.91 o
  -4   4  15       4534.43       4397.98        43.88 o
  -3   4  15       1702.69       1537.07        26.12 o
  -2   4  15       2680.49       2703.94        34.34 o
  -1   4  15       5588.15       5392.58        64.25 o
   0   4  15       6882.03       6638.89        56.72 o
   1   4  15       2350.55       2330.16        34.78 o
   2   4  15        711.68        681.84        21.48 o
   3   4  15       1387.61       1312.84        46.14 o
   4   4  15        310.98        345.63        16.96 o
   5   4  15        274.62        319.70        22.71 o
   6   4  15       2452.98       2322.46        69.92 o
   7   4  15        552.07        580.64        55.23 o
   8   4  15       1439.08       1387.75        58.16 o
   9   4  15         11.31         26.75        16.23 o
  10   4  15        807.04        685.04        47.10 o
  11   4  15        400.70        347.67        38.84 o
  12   4  15        250.82        277.48        36.02 o
 -12   5  15        194.36        276.84        26.19 o
 -11   5  15         80.53         97.54        19.00 o
 -10   5  15        595.29        573.41        33.62 o
  -9   5  15        116.37        126.90        18.40 o
  -8   5  15       1188.77       1045.91        36.08 o
  -7   5  15        644.24        586.73        25.07 o
  -6   5  15       2673.98       2357.83        75.99 o
  -5   5  15        124.77        118.95        11.18 o
  -4   5  15       3141.93       2929.55        38.52 o
  -3   5  15       1059.09        969.96        22.67 o
  -2   5  15       4058.26       3982.78        44.79 o
  -1   5  15        695.97        707.86        18.96 o
   0   5  15         27.69         56.27         8.28 o
   1   5  15        452.86        508.94        20.19 o
   2   5  15      10230.27      10251.63        95.23 o
   3   5  15         57.89         66.74        12.00 o
   4   5  15       1081.86       1061.11        37.58 o
   5   5  15        129.22        149.84        18.17 o
   6   5  15         12.38         17.90        14.67 o
   7   5  15        239.90        213.12        28.16 o
   8   5  15       3931.75       3333.73        93.23 o
   9   5  15        116.58        186.17        28.92 o
  10   5  15       1043.34        922.93        64.01 o
  11   5  15          5.15         31.07        29.04 o
 -11   6  15        155.49        178.61        22.96 o
 -10   6  15        847.07        702.81        35.18 o
  -9   6  15          2.41         10.43        12.91 o
  -8   6  15         73.72         80.62        15.19 o
  -7   6  15         70.64         62.50        13.35 o
  -6   6  15       1431.47       1442.53        39.95 o
  -5   6  15        336.90        335.25        21.49 o
  -4   6  15       5168.46       4856.79        62.26 o
  -3   6  15        107.04        144.02        10.75 o
  -2   6  15        290.51        304.45        13.31 o
  -1   6  15         47.47         75.32        11.55 o
   0   6  15       4144.34       3936.72        51.80 o
   1   6  15       1039.12       1018.88        27.92 o
   2   6  15        109.94        137.68        15.60 o
   3   6  15         44.27         62.84        13.70 o
   4   6  15         26.66         44.91        15.64 o
   5   6  15        945.33        781.34        33.25 o
   6   6  15       1455.66       1435.20        46.42 o
   7   6  15         95.41         95.93        20.74 o
   8   6  15        759.52        649.43        45.24 o
   9   6  15          7.13         15.93        21.44 o
  10   6  15        652.45        622.78        50.64 o
  11   6  15         11.79         52.07        19.36 o
 -10   7  15        119.93        114.06        21.61 o
  -9   7  15         20.92         49.25        16.93 o
  -8   7  15       2273.49       2037.83        53.51 o
  -7   7  15         95.46        102.19        15.70 o
  -6   7  15        470.44        420.39        25.78 o
  -5   7  15         10.39         30.39        10.60 o
  -4   7  15        741.19        709.72        24.46 o
  -3   7  15        424.48        450.31        20.74 o
  -2   7  15       3277.20       2990.50        51.87 o
  -1   7  15         85.21        132.67        11.43 o
   0   7  15       1257.82       1230.29        51.67 o
   1   7  15        315.51        323.27        19.04 o
   2   7  15       2480.77       2306.16        55.78 o
   3   7  15        481.13        515.96        29.77 o
   4   7  15       2564.66       2440.26        83.22 o
   5   7  15        223.63        252.91        23.51 o
   6   7  15         31.62         46.22        13.75 o
   7   7  15          7.84         11.49        13.35 o
   8   7  15        466.52        349.18        38.38 o
   9   7  15          3.07          6.73        21.05 o
  10   7  15        469.22        544.36        49.30 o
 -10   8  15        297.21        313.08        51.17 o
  -9   8  15          1.51          5.58        15.75 o
  -8   8  15         10.81         12.54        14.19 o
  -7   8  15        132.94        150.96        19.89 o
  -6   8  15       1277.32       1172.62        38.74 o
  -5   8  15         17.03         34.55        10.95 o
  -4   8  15        534.75        508.15        24.51 o
  -3   8  15         24.10         23.24        15.75 o
  -2   8  15          9.05         28.77        13.93 o
  -1   8  15       3159.70       2935.26        63.90 o
   0   8  15       2021.37       1990.33        52.10 o
   1   8  15        126.07        163.63        19.04 o
   2   8  15        536.08        582.66        32.62 o
   3   8  15         12.01         28.15        11.45 o
   4   8  15        344.91        356.78        34.14 o
   5   8  15        125.79        174.10        21.75 o
   6   8  15       1491.04       1480.51        52.73 o
   7   8  15         35.57         36.08        16.29 o
   8   8  15         30.53         44.67        21.62 o
   9   8  15          0.92         27.39        17.02 o
  -8   9  15        769.12        777.50        39.19 o
  -7   9  15        228.20        237.10        24.74 o
  -6   9  15         79.32         88.81        17.24 o
  -5   9  15        155.57        174.45        24.09 o
  -4   9  15         51.82         94.71        32.72 o
  -3   9  15        536.25        569.44        43.30 o
  -2   9  15       1139.47       1095.36        52.76 o
  -1   9  15         60.54        109.66        23.85 o
   0   9  15        718.64        727.16        33.82 o
   1   9  15          1.06         11.51        22.29 o
   2   9  15        524.86        572.96        32.04 o
   3   9  15        386.98        430.38        30.71 o
   4   9  15       1662.02       1524.87        62.77 o
   5   9  15          1.84         38.24        13.57 o
   6   9  15        203.66        245.72        28.06 o
   7   9  15          2.13         22.91        16.77 o
   8   9  15        182.16        249.48        83.08 o
  -7  10  15        221.36        160.90        53.58 o
  -6  10  15        165.73        161.67        32.79 o
  -5  10  15        532.59        572.90        74.15 o
  -4  10  15        433.90        476.68        47.57 o
  -3  10  15          5.16         19.18        19.45 o
  -2  10  15          6.83         22.77        18.81 o
  -1  10  15         37.98         40.05        22.50 o
   0  10  15        524.48        677.36        78.20 o
   1  10  15       1854.30       1730.47        68.06 o
   2  10  15        277.36        369.02        60.26 o
   3  10  15          7.26         33.51        19.66 o
   4  10  15          6.03         32.37        21.54 o
   5  10  15        187.02        198.41        41.35 o
   6  10  15        487.94        555.40        70.70 o
  -4  11  15         66.51        132.06        32.12 o
  -3  11  15        383.87        407.18        46.42 o
  -2  11  15        186.59        200.91        33.36 o
  -1  11  15         39.68         30.62        31.37 o
   0  11  15          4.48         37.07        30.62 o
   1  11  15         12.55         44.88        31.22 o
   2  11  15         25.67         33.77        32.87 o
   3  11  15        617.61        660.96        48.52 o
   4  11  15        136.63        216.23        73.77 o
 -12   0  16        359.10        343.96        32.01 o
 -10   0  16         15.28         17.08        11.85 o
  -8   0  16         95.43        108.34        15.53 o
  -6   0  16       9789.62       9418.56       114.67 o
  -4   0  16          0.04         13.10         5.71 o
  -2   0  16      11693.16      12043.99       110.80 o
   0   0  16      12428.73      13311.40       160.26 o
   2   0  16          4.65         10.17         7.37 o
   4   0  16       5901.79       5902.72       157.60 o
   6   0  16       2484.20       2543.54        87.13 o
   8   0  16        811.32        713.59        39.25 o
  10   0  16       1576.79       1361.63        75.20 o
 -13   1  16         77.34         80.61        16.56 o
 -12   1  16          4.97         22.56        11.43 o
 -11   1  16         91.24         89.69        13.45 o
 -10   1  16       1911.79       1785.33        38.24 o
  -9   1  16        816.34        723.60        23.53 o
  -8   1  16        723.11        660.68        21.46 o
  -7   1  16          0.44          3.93         5.53 o
  -6   1  16       1033.55        895.31        22.06 o
  -5   1  16        582.52        599.63        17.36 o
  -4   1  16      12869.67      12161.47        89.35 o
  -3   1  16        836.75        839.89        16.45 o
  -2   1  16         19.93         46.54         6.80 o
  -1   1  16        223.18        270.15        12.18 o
   0   1  16       1124.63       1186.32        19.69 o
   1   1  16         82.54        102.80         8.12 o
   2   1  16      11474.39      11152.50        83.15 o
   3   1  16          1.20          7.30         6.48 o
   4   1  16        987.38        982.75        25.34 o
   5   1  16        110.79        128.82        14.58 o
   6   1  16       1858.87       1826.87        37.51 o
   7   1  16       1682.93       1608.57        36.38 o
   8   1  16       3264.90       3126.79        75.69 o
   9   1  16          0.16         13.61        13.04 o
  10   1  16          4.59         38.45        23.64 o
  11   1  16         18.16         16.51        24.31 o
  12   1  16        475.65        404.05        55.83 o
 -13   2  16        136.94        157.25        20.32 o
 -12   2  16        336.71        349.87        28.44 o
 -11   2  16         77.40         94.88        15.12 o
 -10   2  16        321.75        312.79        18.74 o
  -9   2  16         13.68         22.03         8.25 o
  -8   2  16        850.28        848.92        24.27 o
  -7   2  16       3455.83       3079.84        44.61 o
  -6   2  16       3342.57       3124.26        56.58 o
  -5   2  16        208.97        221.55        12.09 o
  -4   2  16         78.90        108.48         7.62 o
  -3   2  16        269.85        239.22         9.73 o
  -2   2  16       7997.27       7767.06        61.54 o
  -1   2  16       4139.01       3900.41        34.92 o
   0   2  16      12820.91      12613.50        82.93 o
   1   2  16       1828.75       1697.27        26.70 o
   2   2  16          3.94          7.26         3.93 o
   3   2  16        141.69        137.80         9.45 o
   4   2  16       5261.54       5309.14        64.62 o
   5   2  16       4179.22       3797.54       119.45 o
   6   2  16       1050.45       1016.58        33.84 o
   7   2  16         10.26         20.11        13.34 o
   8   2  16         66.00         69.73        16.56 o
   9   2  16        175.42        230.31        27.38 o
  10   2  16       2204.52       2012.36        71.67 o
  11   2  16        200.58        222.94        48.25 o
  12   2  16        237.12        219.13        42.93 o
 -13   3  16          9.49         57.94        21.16 o
 -12   3  16          0.14        -10.10        12.18 o
 -11   3  16        116.37        124.74        19.20 o
 -10   3  16       1544.55       1458.00        38.81 o
  -9   3  16        632.06        582.46        24.98 o
  -8   3  16       1534.86       1345.29        30.98 o
  -7   3  16        349.17        345.06        17.23 o
  -6   3  16        416.21        414.65        16.55 o
  -5   3  16       1167.81       1106.08        24.04 o
  -4   3  16       1580.69       1593.92        24.82 o
  -3   3  16       2958.14       2939.88        33.55 o
  -2   3  16       6396.24       5934.85        53.47 o
  -1   3  16        773.25        862.11        17.37 o
   0   3  16       4446.85       4360.14        38.45 o
   1   3  16       3581.76       3460.11        37.69 o
   2   3  16       2831.13       2647.87        35.81 o
   3   3  16       2238.24       2188.51        32.66 o
   4   3  16        287.22        290.74        18.98 o
   5   3  16        180.84        193.86        16.81 o
   6   3  16       2091.49       1979.49        48.16 o
   7   3  16       1908.66       1891.66        77.67 o
   8   3  16       1277.06       1147.70       110.69 o
   9   3  16        219.48        262.63        31.50 o
  10   3  16         37.58         60.97        21.05 o
  11   3  16         13.19          3.09        31.44 o
  12   3  16        605.40        593.75        50.26 o
 -12   4  16        294.44        341.48        27.93 o
 -11   4  16        196.58        203.79        23.22 o
 -10   4  16        610.47        557.68        31.79 o
  -9   4  16        875.69        807.57        32.80 o
  -8   4  16        569.67        615.67        24.57 o
  -7   4  16       1620.40       1479.70        31.47 o
  -6   4  16        118.66        126.67        11.61 o
  -5   4  16        275.41        283.92        14.43 o
  -4   4  16       2221.90       2095.73        29.85 o
  -3   4  16       1141.78       1118.23        22.43 o
  -2   4  16       1318.68       1310.55        23.52 o
  -1   4  16       2401.61       2294.20        30.72 o
   0   4  16       3314.05       3138.95        39.75 o
   1   4  16       1167.37       1231.17        22.14 o
   2   4  16        166.91        199.25        13.91 o
   3   4  16       5452.80       5340.30        56.00 o
   4   4  16         26.15         29.10        10.20 o
   5   4  16        597.01        530.28        25.45 o
   6   4  16        362.35        359.89        42.40 o
   7   4  16        421.59        444.46        36.54 o
   8   4  16        773.94        788.65        45.79 o
   9   4  16        577.95        607.67        43.56 o
  10   4  16        224.90        236.46        33.94 o
  11   4  16        594.30        589.94        50.72 o
  12   4  16        100.62        180.41        38.42 o
 -12   5  16         25.31         59.57        14.98 o
 -11   5  16        655.68        628.09        35.84 o
 -10   5  16        223.11        222.72        27.60 o
  -9   5  16       1261.41       1078.70        38.46 o
  -8   5  16        158.19        181.54        18.83 o
  -7   5  16        112.12        131.09        15.28 o
  -6   5  16          3.09         14.74         8.02 o
  -5   5  16       1420.90       1324.11        28.38 o
  -4   5  16        509.05        525.53        15.91 o
  -3   5  16       1255.22       1178.11        38.11 o
  -2   5  16        674.21        667.02        17.28 o
  -1   5  16        111.46        161.53        16.51 o
   0   5  16       1086.70       1141.63        21.92 o
   1   5  16       6872.99       6537.52        76.72 o
   2   5  16        787.89        787.47        25.08 o
   3   5  16       2273.04       2248.23        51.22 o
   4   5  16        431.67        446.77        25.61 o
   5   5  16        283.78        243.54        21.75 o
   6   5  16       1128.13        990.66        66.04 o
   7   5  16       1149.35       1097.90        54.05 o
   8   5  16        108.79        130.71        24.94 o
   9   5  16       1019.82        905.26        94.41 o
  10   5  16          0.76         34.50        20.21 o
  11   5  16         92.48        104.36        23.97 o
 -11   6  16        567.65        542.51        34.81 o
 -10   6  16         55.58         75.37        17.91 o
  -9   6  16        571.77        607.03        34.54 o
  -8   6  16         22.41         52.61        13.40 o
  -7   6  16        795.42        773.04        31.08 o
  -6   6  16        612.92        553.31        25.70 o
  -5   6  16       1080.33        944.79        28.15 o
  -4   6  16         25.11         39.34        11.00 o
  -3   6  16       1424.33       1261.54        32.56 o
  -2   6  16        321.37        354.24        13.90 o
  -1   6  16       2940.02       2901.78       102.97 o
   0   6  16        191.21        204.16        13.39 o
   1   6  16       1345.30       1234.70        38.24 o
   2   6  16         46.72         60.49        12.88 o
   3   6  16       3434.87       2965.56       160.81 o
   4   6  16        542.33        584.52        29.35 o
   5   6  16       1353.98       1314.90        43.11 o
   6   6  16         38.17         16.44        12.04 o
   7   6  16         44.65         54.91        21.26 o
   8   6  16         30.85         45.65        22.82 o
   9   6  16        568.53        543.21        48.67 o
  10   6  16         15.48         32.52        20.50 o
 -10   7  16         70.24         80.60        18.86 o
  -9   7  16        890.17        802.29        36.69 o
  -8   7  16         79.11        114.81        18.49 o
  -7   7  16        424.74        412.30        27.26 o
  -6   7  16       1052.02        944.95        34.15 o
  -5   7  16        871.27        855.19        31.73 o
  -4   7  16        371.94        399.32        19.88 o
  -3   7  16       2438.28       2297.59        41.91 o
  -2   7  16        579.02        575.16        24.21 o
  -1   7  16        106.05        135.21        11.48 o
   0   7  16       2284.36       2266.54        71.14 o
   1   7  16       1025.30       1046.77        37.67 o
   2   7  16         51.60         63.23        14.20 o
   3   7  16       1242.96       1219.12        42.23 o
   4   7  16        154.72        150.75        23.50 o
   5   7  16         79.66         97.46        16.87 o
   6   7  16         34.80         58.01        26.09 o
   7   7  16       1646.54       1661.19        70.52 o
   8   7  16          0.85          7.34        20.17 o
   9   7  16        127.25         91.97        27.96 o
  10   7  16         94.67        155.70        32.52 o
  -9   8  16          1.03         13.20        14.69 o
  -8   8  16        234.72        251.02        37.56 o
  -7   8  16       2239.91       1977.19        53.86 o
  -6   8  16          2.60         15.23        12.14 o
  -5   8  16        862.43        798.37        31.70 o
  -4   8  16         39.68         59.55        12.12 o
  -3   8  16        818.72        713.48        55.31 o
  -2   8  16        315.57        385.22        28.25 o
  -1   8  16       2746.23       2571.05        73.44 o
   0   8  16        133.90        160.44        18.26 o
   1   8  16        523.27        555.15        29.97 o
   2   8  16         35.00         29.51        12.24 o
   3   8  16        253.15        318.55        25.88 o
   4   8  16         36.28         70.75        15.14 o
   5   8  16       2218.14       2009.12        89.61 o
   6   8  16          2.78         32.36        15.13 o
   7   8  16          2.00          8.51        16.66 o
   8   8  16         22.11         47.39        22.06 o
   9   8  16        330.15        474.89        61.54 o
  -8   9  16         60.99        113.68        20.67 o
  -7   9  16        104.39        117.52        20.41 o
  -6   9  16        118.92         98.18        18.59 o
  -5   9  16        479.94        451.36        32.95 o
  -3   9  16        934.05        818.90        48.41 o
  -2   9  16          3.76         28.97        28.22 o
  -1   9  16        170.92        254.85        53.77 o
   0   9  16         47.91         84.68        19.45 o
   1   9  16        685.73        699.34        43.38 o
   2   9  16        184.24        194.29        21.98 o
   3   9  16        464.83        518.68        41.61 o
   4   9  16         34.60         45.77        15.18 o
   5   9  16         12.29         10.33        14.70 o
   6   9  16        147.62        187.85        24.82 o
   7   9  16        853.58        824.72        66.72 o
  -6  10  16        589.09        598.07        51.74 o
  -5  10  16        213.07        184.61        51.03 o
  -4  10  16        134.72        127.09        48.93 o
  -3  10  16         11.83         52.93        33.70 o
  -2  10  16        668.12        598.76        46.44 o
  -1  10  16        567.48        606.67        72.04 o
   0  10  16         42.50         64.24        35.27 o
   1  10  16         27.41         64.72        22.14 o
   2  10  16         63.14        114.14        25.34 o
   3  10  16         33.15         63.83        50.06 o
   4  10  16        424.46        459.42        61.69 o
   5  10  16        324.91        396.41        61.17 o
   6  10  16        196.37        265.41        28.53 o
  -4  11  16        722.80        780.52        56.24 o
  -3  11  16        370.86        329.88        44.41 o
  -2  11  16         20.07         31.52        32.27 o
  -1  11  16        107.50         99.36        41.28 o
   0  11  16         55.44         53.88        35.57 o
   1  11  16        465.16        463.78        66.79 o
   2  11  16        545.64        619.58        76.40 o
   3  11  16         66.56        131.67        26.12 o
 -13   0  17        603.27        621.02        42.17 o
 -11   0  17          3.92          3.90        13.57 o
  -9   0  17       2391.30       2255.23        58.37 o
  -7   0  17        242.00        204.21        18.55 o
  -5   0  17         35.91         44.13         9.23 o
  -3   0  17      13866.59      13383.60       111.39 o
  -1   0  17        518.30        619.47        30.10 o
   1   0  17       2196.06       2078.47        52.27 o
   3   0  17       6337.60       6034.34        98.32 o
   5   0  17       1052.46        942.26        37.37 o
   7   0  17        178.45        215.15        21.42 o
   9   0  17       3348.07       3090.99       117.22 o
 -13   1  17         50.66         66.69        16.02 o
 -12   1  17        121.84        156.09        17.44 o
 -11   1  17       1131.45        990.65        34.07 o
 -10   1  17         26.84         45.26        11.38 o
  -9   1  17        180.08        187.57        14.60 o
  -8   1  17          9.04         18.32         7.10 o
  -7   1  17        369.20        394.57        17.40 o
  -6   1  17        134.40        138.65        10.44 o
  -5   1  17       8619.20       7949.33        87.34 o
  -4   1  17       1004.30        989.47        21.00 o
  -3   1  17        547.03        514.74        13.17 o
  -2   1  17        135.13        180.99         7.55 o
  -1   1  17       9352.78       9250.42        60.84 o
   0   1  17       2350.94       2294.50        29.68 o
   1   1  17       6633.75       6502.51        72.00 o
   2   1  17        500.98        576.14        23.36 o
   3   1  17          1.36          5.69         4.85 o
   4   1  17        563.53        574.31        19.88 o
   5   1  17       1202.99       1120.85        28.44 o
   6   1  17       1243.00       1235.06        73.45 o
   7   1  17       2490.09       2176.80        43.19 o
   8   1  17          2.20          2.61         8.69 o
   9   1  17         26.56         40.50        12.84 o
  10   1  17         92.13        159.26        43.53 o
  11   1  17        763.90        689.07        64.84 o
  12   1  17         79.36         86.90        34.52 o
 -13   2  17        406.86        438.33        43.85 o
 -12   2  17         12.02          1.76        10.99 o
 -11   2  17          2.65          7.67        11.05 o
 -10   2  17         49.43         72.12        11.10 o
  -9   2  17       1688.80       1488.18        36.16 o
  -8   2  17       1980.70       1827.14        35.87 o
  -7   2  17       2487.20       2217.05        37.95 o
  -6   2  17        123.74        140.72        10.68 o
  -5   2  17         38.09         57.71         8.65 o
  -4   2  17         31.73         66.69         9.23 o
  -3   2  17       5758.47       5675.91        48.77 o
  -2   2  17      11721.07      11623.50        82.47 o
  -1   2  17       4933.80       4974.01        41.48 o
   0   2  17        248.19        288.77        15.53 o
   1   2  17         62.57         69.77         9.55 o
   2   2  17       2175.70       2126.93        40.66 o
   3   2  17       5921.78       5766.86        68.39 o
   4   2  17        467.58        491.82        39.97 o
   5   2  17        447.48        490.36        19.44 o
   6   2  17        478.80        443.06        23.62 o
   7   2  17       1630.45       1454.51        43.24 o
   8   2  17        759.26        721.00        40.48 o
   9   2  17       1178.09       1147.70       102.51 o
  10   2  17        483.04        605.12       110.69 o
  11   2  17         14.24         21.77        21.31 o
  12   2  17         15.90          1.95        25.52 o
 -12   3  17        283.88        299.78        27.36 o
 -11   3  17        115.34        128.20        18.53 o
 -10   3  17        332.97        372.91        22.90 o
  -9   3  17       2070.82       1913.37        43.21 o
  -8   3  17         64.91         96.65        19.30 o
  -7   3  17       1394.75       1244.05        29.02 o
  -6   3  17       3071.49       2628.70        40.10 o
  -5   3  17        774.86        731.63        21.55 o
  -4   3  17        168.21        194.88        16.36 o
  -3   3  17        296.79        324.98        11.44 o
  -2   3  17        249.09        282.37        15.21 o
  -1   3  17       1648.50       1501.06        34.05 o
   0   3  17       3619.56       3401.46        38.62 o
   1   3  17      10621.16      10388.05        76.49 o
   2   3  17       1168.27       1242.04        24.44 o
   3   3  17        656.99        610.06        34.98 o
   4   3  17        515.60        527.87        23.58 o
   5   3  17       4540.69       4422.28        89.29 o
   6   3  17       2656.02       2345.35        80.15 o
   7   3  17       1079.75        996.02        47.60 o
   8   3  17        437.73        503.39        38.30 o
   9   3  17        150.49        152.78        28.14 o
  10   3  17        397.85        370.38        39.46 o
  11   3  17        414.92        459.23        45.43 o
  12   3  17        287.99        325.10        40.35 o
 -12   4  17         22.41         38.90        13.71 o
 -11   4  17         83.90         78.48        17.74 o
 -10   4  17        452.76        433.64        29.36 o
  -9   4  17        276.00        275.08        19.91 o
  -8   4  17       1693.65       1440.93        36.23 o
  -7   4  17        959.20        877.97        24.78 o
  -6   4  17        364.19        400.52        18.40 o
  -5   4  17       1744.89       1645.24        30.92 o
  -4   4  17       2805.37       2555.23        33.64 o
  -3   4  17        548.75        580.46        17.32 o
  -2   4  17       2851.20       2638.43        34.80 o
  -1   4  17       1535.97       1475.17        31.02 o
   0   4  17        686.17        701.49        28.48 o
   1   4  17        507.05        514.80        18.98 o
   2   4  17       3664.14       3319.28        51.70 o
   3   4  17       4223.98       4171.79        57.88 o
   4   4  17        727.74        684.48        26.47 o
   5   4  17        492.61        427.55        30.86 o
   6   4  17          3.17         -4.81        11.70 o
   7   4  17       1935.33       1801.40        85.18 o
   8   4  17        942.77        965.24        51.77 o
   9   4  17        259.72        324.97        37.41 o
  10   4  17        548.93        587.48        48.41 o
  11   4  17         88.13        106.98        28.05 o
 -11   5  17         81.88        106.68        20.81 o
 -10   5  17        772.62        707.63        35.78 o
  -9   5  17        188.04        204.00        21.58 o
  -8   5  17          8.65         39.40        13.21 o
  -7   5  17         74.40         95.99        14.13 o
  -6   5  17       1887.95       1747.12        37.86 o
  -5   5  17        326.85        383.87        19.35 o
  -4   5  17       1837.44       1718.71        28.44 o
  -3   5  17        588.92        630.52        17.85 o
  -2   5  17       1585.56       1509.93        32.44 o
  -1   5  17        194.20        254.85        12.26 o
   0   5  17        787.60        748.93        20.60 o
   1   5  17        199.26        246.85        18.41 o
   2   5  17       5439.14       5196.93        67.52 o
   3   5  17         99.14        109.55        14.87 o
   4   5  17       2094.24       1952.72        49.76 o
   5   5  17        711.13        664.82        39.90 o
   6   5  17       2517.02       2351.51       112.04 o
   7   5  17        311.26        314.67        67.32 o
   8   5  17          1.18         29.06        18.72 o
   9   5  17         46.20         65.35        25.22 o
  10   5  17        258.34        297.03        38.02 o
  11   5  17         24.84         43.25        16.71 o
 -11   6  17          0.22         32.17        15.06 o
 -10   6  17        423.71        471.14        32.59 o
  -9   6  17          0.71          5.46        12.24 o
  -8   6  17       1208.11       1139.65        39.10 o
  -7   6  17        112.54        122.16        15.41 o
  -6   6  17        417.14        447.70        22.41 o
  -5   6  17        835.02        746.76        25.50 o
  -4   6  17        927.91        871.76        26.49 o
  -3   6  17        745.40        725.71        20.75 o
  -2   6  17       2221.75       2001.56        36.01 o
  -1   6  17         17.08         51.20         6.37 o
   0   6  17        500.93        492.59        27.60 o
   1   6  17         11.81         30.91        10.62 o
   2   6  17       1190.97       1140.87        42.95 o
   3   6  17         61.91         66.72        13.99 o
   4   6  17       2111.48       1850.16        50.68 o
   5   6  17         48.39         52.28        16.60 o
   6   6  17        212.18        205.91        27.69 o
   7   6  17         69.35        100.53        23.34 o
   8   6  17       1531.34       1472.48        68.31 o
   9   6  17         41.11         32.51        22.51 o
  10   6  17        478.40        579.94        50.66 o
 -10   7  17        730.49        742.95        37.79 o
  -9   7  17         63.40        106.57        19.01 o
  -8   7  17          9.62          7.53        12.99 o
  -7   7  17        383.06        398.47        30.86 o
  -6   7  17       1137.66       1092.66        36.73 o
  -5   7  17         13.79         22.21        10.53 o
  -4   7  17        874.61        883.36        27.21 o
  -3   7  17         27.66         29.85         9.04 o
  -2   7  17        782.16        730.44        27.48 o
  -1   7  17         46.47         87.14        18.94 o
   0   7  17       3105.68       2929.83        61.70 o
   1   7  17         54.76         74.14        13.66 o
   2   7  17       1894.31       1868.10        50.93 o
   3   7  17        606.09        591.95        30.09 o
   4   7  17        824.86        750.05        34.16 o
   5   7  17        149.08        181.90        28.23 o
   6   7  17       2280.93       2131.25        82.25 o
   7   7  17         20.86         31.88        19.99 o
   8   7  17         35.00         27.21        21.11 o
   9   7  17          0.56          8.62        23.80 o
  -9   8  17         34.61         70.34        18.29 o
  -8   8  17        857.56        781.79        39.61 o
  -7   8  17          4.39         26.33        15.30 o
  -6   8  17        267.55        273.18        23.43 o
  -5   8  17        468.22        453.85        32.60 o
  -4   8  17        111.74        146.06        17.89 o
  -3   8  17         47.30         47.68        17.35 o
  -2   8  17       3460.22       3262.79        69.06 o
  -1   8  17        275.91        288.70        30.94 o
   0   8  17         10.14         24.81        11.69 o
   1   8  17        240.18        287.70        23.35 o
   2   8  17       1442.91       1335.96        45.32 o
   3   8  17         69.87         96.04        16.70 o
   4   8  17       1081.55        994.11        40.97 o
   5   8  17        146.79        172.90        22.41 o
   6   8  17        104.54         94.76        33.92 o
   7   8  17        297.65        301.09        62.44 o
   8   8  17       1100.74       1081.95        61.62 o
  -8   9  17        125.00        120.03        20.57 o
  -7   9  17         65.50        101.04        20.16 o
  -6   9  17        348.61        362.14        28.76 o
  -5   9  17        117.33        142.58        21.91 o
  -4   9  17        708.21        699.43        62.14 o
  -3   9  17        311.38        322.89        37.51 o
  -2   9  17         34.16         29.57        30.02 o
  -1   9  17        365.39        400.71        51.41 o
   0   9  17       1381.72       1292.21        57.44 o
   1   9  17         68.27        115.72        27.47 o
   2   9  17         43.18         78.07        16.83 o
   3   9  17        116.67        176.47        21.76 o
   4   9  17        123.22        161.63        21.89 o
   5   9  17         74.73         69.59        24.54 o
   6   9  17        417.83        344.46        56.73 o
   7   9  17        202.15        252.29        64.99 o
  -6  10  17         44.71         40.79        25.26 o
  -5  10  17         17.92         26.72        24.52 o
  -4  10  17         39.63         51.64        24.99 o
  -3  10  17        657.64        653.05        76.85 o
  -2  10  17        799.61        745.21        72.04 o
  -1  10  17         77.95         86.15        37.52 o
   0  10  17         11.91         32.27        31.52 o
   1  10  17         84.94        118.71        29.87 o
   2  10  17        426.82        473.67        42.89 o
   3  10  17        262.91        285.21        34.77 o
   4  10  17        102.19        146.43        61.99 o
   5  10  17         12.38         42.96        23.36 o
  -3  11  17          0.68         80.15        33.02 o
  -2  11  17         10.10         44.88        37.82 o
  -1  11  17        559.26        552.79        71.59 o
   0  11  17         82.02         63.94        39.47 o
   1  11  17        252.25        325.85        58.84 o
   2  11  17        225.68        290.13        55.98 o
   3  11  17          0.03         58.73        21.45 o
 -12   0  18         29.51         31.90        18.36 o
 -10   0  18       3087.32       2778.48        69.07 o
  -8   0  18        642.86        659.25        30.87 o
  -6   0  18        258.51        307.13        19.94 o
  -4   0  18       6496.64       6397.33        85.02 o
  -2   0  18       3279.77       2965.04        41.55 o
   0   0  18       5111.37       5568.41        94.92 o
   2   0  18      15744.03      15344.82       184.24 o
   4   0  18        350.75        404.12        31.52 o
   6   0  18       1927.98       1905.39        64.24 o
   8   0  18       2278.69       2167.69        66.60 o
  10   0  18          0.52         10.36        17.41 o
 -13   1  18         76.35        115.02        17.39 o
 -12   1  18        988.71        918.53        31.83 o
 -11   1  18         36.25         44.72        12.08 o
 -10   1  18         72.36         56.36        12.14 o
  -9   1  18         21.64         38.59        10.02 o
  -8   1  18       1819.69       1690.48        34.48 o
  -7   1  18       1353.46       1299.19        29.80 o
  -6   1  18       1626.92       1479.27        29.00 o
  -5   1  18         62.16         77.21         8.14 o
  -4   1  18         13.46         25.52         5.76 o
  -3   1  18       1632.73       1519.93        23.26 o
  -2   1  18       4676.22       4346.06        36.92 o
  -1   1  18       1160.00       1223.55        19.58 o
   0   1  18       7859.61       7480.70        80.18 o
   1   1  18         51.58         71.15         9.32 o
   2   1  18        723.98        924.46        25.10 o
   3   1  18        140.79        138.37        10.98 o
   4   1  18       8400.57       7808.87        96.26 o
   5   1  18        110.00        112.15        10.77 o
   6   1  18        531.41        560.83        21.68 o
   7   1  18          0.31         22.21         9.40 o
   8   1  18        639.75        631.55        30.22 o
   9   1  18         83.91         91.87        15.59 o
  10   1  18       1028.64        942.13        71.89 o
  11   1  18        142.99        111.37        35.27 o
  12   1  18         21.95         59.59        25.97 o
 -12   2  18         17.02         41.34        15.33 o
 -11   2  18        227.84        258.06        21.16 o
 -10   2  18       1136.06       1015.23        29.60 o
  -9   2  18        733.48        710.89        24.17 o
  -8   2  18       1808.80       1652.44        34.67 o
  -7   2  18        135.83        143.20        12.42 o
  -6   2  18        153.01        191.33        12.65 o
  -5   2  18         15.60         25.52         8.83 o
  -4   2  18       3566.58       3431.69        38.30 o
  -3   2  18        823.80        840.80        17.51 o
  -2   2  18       1786.32       1831.58        26.54 o
  -1   2  18       1036.68       1055.84        21.96 o
   0   2  18       1679.06       1543.40        24.75 o
   1   2  18       2237.60       1947.25        44.51 o
   2   2  18       4143.36       3892.92        54.08 o
   3   2  18        924.98        841.80        35.90 o
   4   2  18        593.67        567.55        20.56 o
   5   2  18        459.27        460.85        28.53 o
   6   2  18       2885.21       2740.46        58.32 o
   7   2  18        438.97        462.32        26.00 o
   8   2  18       1803.19       1573.02        59.28 o
   9   2  18         80.36         74.87        20.20 o
  10   2  18         16.88         20.37        18.93 o
  11   2  18         10.96         36.33        21.71 o
  12   2  18        701.80        693.27        69.19 o
 -12   3  18        212.46        200.67        23.74 o
 -11   3  18         96.53         85.76        18.14 o
 -10   3  18        168.60        151.66        19.79 o
  -9   3  18        145.39        160.39        16.02 o
  -8   3  18        359.18        382.17        19.05 o
  -7   3  18       1096.70       1021.52        26.63 o
  -6   3  18       4591.80       4217.87        52.82 o
  -5   3  18        659.64        624.18        21.30 o
  -4   3  18         12.29         10.58         5.38 o
  -3   3  18        991.89        971.81        20.31 o
  -2   3  18       6116.87       5722.78        53.78 o
  -1   3  18       5342.66       5481.37        58.41 o
   0   3  18       3211.88       3208.68        38.24 o
   1   3  18          3.52         14.87         7.60 o
   2   3  18         28.97         64.88        21.67 o
   3   3  18        484.60        501.16        36.09 o
   4   3  18       1821.57       1796.22        48.59 o
   5   3  18       2002.18       1738.63        44.81 o
   6   3  18       1639.85       1506.43        56.94 o
   7   3  18          2.03         13.52        13.32 o
   8   3  18        151.77        177.23        25.87 o
   9   3  18        588.62        568.24        42.01 o
  10   3  18        651.14        688.94        59.96 o
  11   3  18        294.59        296.41        37.29 o
 -12   4  18        132.89        154.16        20.53 o
 -11   4  18        500.36        513.87        33.55 o
 -10   4  18          5.84          3.44        12.30 o
  -9   4  18        736.12        684.45        26.69 o
  -8   4  18       1195.55       1065.80        31.66 o
  -7   4  18         52.63         83.22        11.47 o
  -6   4  18        140.72        116.43        11.33 o
  -5   4  18       2822.81       2563.19        39.53 o
  -4   4  18       2743.75       2648.94        35.20 o
  -3   4  18       1139.62       1167.90        23.85 o
  -2   4  18       1055.90       1002.24        36.92 o
  -1   4  18         91.87        105.29        13.47 o
   0   4  18       1757.12       1546.09        29.62 o
   1   4  18       2409.25       2270.67        46.20 o
   2   4  18        745.40        764.29        25.31 o
   3   4  18       1166.47       1131.43        30.00 o
   4   4  18       1306.63       1190.23        41.64 o
   5   4  18       2257.82       2055.27        66.49 o
   6   4  18       1436.25       1320.14        55.49 o
   7   4  18       1864.80       1697.02        64.26 o
   8   4  18       1014.03        941.97        51.74 o
   9   4  18        127.40        155.79        28.52 o
  10   4  18          5.46         17.17        28.07 o
  11   4  18         96.97        131.81        27.87 o
 -11   5  18        288.10        313.72        26.98 o
 -10   5  18         68.55         71.38        16.96 o
  -9   5  18         12.44         13.50        13.07 o
  -8   5  18          2.49         11.32        10.36 o
  -7   5  18       1118.88       1047.47        30.76 o
  -6   5  18        318.12        349.58        20.14 o
  -5   5  18       1266.28       1216.20        25.01 o
  -4   5  18         26.47         57.20        10.45 o
  -3   5  18       3049.82       2920.57        75.80 o
  -2   5  18        446.68        493.39        21.08 o
  -1   5  18       2117.79       2065.65        36.29 o
   0   5  18        114.90        137.08        13.58 o
   1   5  18        930.44        901.75        27.08 o
   2   5  18        131.93        182.73        16.29 o
   3   5  18        494.08        474.81        24.79 o
   4   5  18        411.42        441.62        34.69 o
   5   5  18       1290.22       1166.82        52.84 o
   6   5  18         19.72         24.39        15.05 o
   7   5  18         21.25         20.75        17.59 o
   8   5  18         10.32         17.01        19.98 o
   9   5  18       1764.66       1585.51        70.72 o
  10   5  18        194.38        209.96        33.55 o
  11   5  18        184.09        270.53        57.79 o
 -11   6  18        219.40        212.61        24.44 o
 -10   6  18        150.15        154.54        22.70 o
  -9   6  18        623.67        583.89        44.74 o
  -8   6  18          6.14          8.48        11.98 o
  -7   6  18         10.43         19.48        10.83 o
  -6   6  18         18.09         38.96        10.02 o
  -5   6  18       3254.68       2903.50        50.42 o
  -4   6  18         86.30         82.92        11.77 o
  -3   6  18       2796.14       2546.86        42.37 o
  -2   6  18        128.50        180.52        15.45 o
  -1   6  18        785.20        751.18        27.50 o
   0   6  18        109.14        116.50        12.42 o
   1   6  18       2232.84       2107.58        51.49 o
   2   6  18        516.03        484.64        26.65 o
   3   6  18       1541.40       1499.93        44.38 o
   4   6  18        179.56        208.13        26.26 o
   5   6  18        778.31        750.59        43.70 o
   6   6  18         54.53         48.24        19.80 o
   7   6  18       1486.00       1433.45        64.47 o
   8   6  18          3.08          5.41        20.34 o
   9   6  18        147.79        185.40        37.52 o
  10   6  18          0.81         35.53        25.29 o
 -10   7  18          0.13         36.34        22.16 o
  -9   7  18        121.98        109.53        20.29 o
  -8   7  18          0.52          4.65        13.41 o
  -7   7  18        782.57        720.22        32.22 o
  -6   7  18          1.55          8.40        10.52 o
  -5   7  18        522.18        553.57        26.41 o
  -4   7  18        106.32        132.45        13.28 o
  -3   7  18        581.09        555.25        22.13 o
  -2   7  18        395.96        366.57        21.88 o
  -1   7  18       6278.23       5902.77        92.52 o
   0   7  18         96.93         88.20        23.66 o
   1   7  18        185.50        225.25        27.33 o
   2   7  18          4.30         16.71        10.93 o
   3   7  18        962.92        872.34        36.24 o
   4   7  18          0.04         11.70        10.89 o
   5   7  18       2277.02       2133.60        75.76 o
   6   7  18        164.56        158.21        27.40 o
   7   7  18        164.83        113.69        36.02 o
   8   7  18        101.53        112.21        38.95 o
   9   7  18        573.94        588.16        89.75 o
  -9   8  18        588.78        692.59        40.97 o
  -8   8  18          2.95         14.96        17.01 o
  -7   8  18          0.36         12.37        14.09 o
  -6   8  18         77.97         77.09        15.42 o
  -5   8  18        479.23        507.85        32.25 o
  -4   8  18        120.59        131.11        22.76 o
  -3   8  18        813.96        816.30        35.23 o
  -2   8  18          3.41         43.10        19.96 o
  -1   8  18        174.81        198.23        25.77 o
   0   8  18        104.86        131.62        17.76 o
   1   8  18       2376.18       2109.22        55.58 o
   2   8  18         22.78         71.54        15.33 o
   3   8  18        489.08        514.56        31.50 o
   4   8  18         31.52         37.33        14.38 o
   5   8  18        201.45        256.40        33.52 o
   6   8  18         55.08         40.98        20.38 o
   7   8  18        269.41        316.06        38.23 o
   8   8  18         61.75        109.33        32.49 o
  -8   9  18        358.97        357.59        29.70 o
  -7   9  18        590.62        599.07        36.43 o
  -6   9  18        161.72        143.12        24.96 o
  -5   9  18          2.62         10.07        17.80 o
  -4   9  18        164.29        155.80        39.92 o
  -3   9  18          4.20         46.98        33.92 o
  -2   9  18        443.53        430.31        57.03 o
  -1   9  18       1729.08       1660.00        65.22 o
   0   9  18        722.66        745.35        47.06 o
   1   9  18        338.80        381.53        37.40 o
   2   9  18         97.30        130.21        32.46 o
   3   9  18        752.38        734.13        37.92 o
   4   9  18        337.33        422.68        32.91 o
   5   9  18        398.23        406.26        60.49 o
   6   9  18          6.38         43.41        32.42 o
   7   9  18          4.83         43.83        23.64 o
  -6  10  18         34.64         56.19        30.32 o
  -5  10  18        224.39        198.26        36.24 o
  -4  10  18        391.61        421.61        64.09 o
  -3  10  18        188.52        226.19        49.08 o
  -2  10  18          1.77         14.86        26.27 o
  -1  10  18          2.59         69.79        30.62 o
   0  10  18        159.12        214.48        48.03 o
   1  10  18        168.35        214.68        30.82 o
   2  10  18       1531.14       1392.06        63.84 o
   3  10  18        529.63        479.11        43.92 o
   4  10  18         31.03         59.71        18.28 o
   5  10  18         76.88        111.77        44.58 o
  -3  11  18         92.88        162.25        44.13 o
  -2  11  18        121.55        126.23        42.78 o
  -1  11  18        283.17        371.03        61.24 o
   0  11  18        347.31        395.64        61.09 o
   1  11  18         36.74         85.40        35.72 o
   2  11  18         88.73        145.29        43.68 o
 -11   0  19       1332.24       1125.30        56.69 o
  -9   0  19       1146.18       1026.90        44.94 o
  -7   0  19        157.25        172.80        18.15 o
  -5   0  19       2211.79       2110.40        47.54 o
  -3   0  19         51.32        103.30        20.68 o
  -1   0  19        348.91        374.80        23.35 o
   1   0  19      12201.86      12049.02       157.44 o
   3   0  19          0.16         14.72        12.53 o
   5   0  19       3723.66       3280.97        74.76 o
   7   0  19       1127.24       1112.82        45.04 o
   9   0  19        253.88        285.17        42.18 o
 -12   1  19         17.33         26.21        12.65 o
 -11   1  19          9.12         23.35        11.40 o
 -10   1  19         25.48         53.09        11.14 o
  -9   1  19       1378.68       1249.81        31.62 o
  -8   1  19        499.54        493.14        20.07 o
  -7   1  19       2627.85       2476.15        40.99 o
  -6   1  19        286.78        280.93        14.42 o
  -5   1  19        387.52        380.14        14.88 o
  -4   1  19         43.23         85.87        10.78 o
  -3   1  19       9243.14       8955.46        66.70 o
  -2   1  19        730.88        683.19        13.85 o
  -1   1  19        755.86        799.12        24.44 o
   0   1  19        587.63        615.32        21.15 o
   1   1  19       1679.48       1672.35        34.92 o
   2   1  19         27.41         50.29        13.83 o
   3   1  19      10322.46       9787.20       102.32 o
   4   1  19       1210.85       1093.70        29.16 o
   5   1  19       1160.27       1041.74        29.11 o
   6   1  19        576.12        575.50        22.55 o
   7   1  19       1745.91       1684.67        47.44 o
   8   1  19        427.53        453.21        27.23 o
   9   1  19       1548.22       1574.90        79.24 o
  10   1  19         46.40         46.68        25.37 o
  11   1  19          0.68         17.71        22.21 o
  12   1  19         47.60         82.55        31.82 o
 -12   2  19         47.21         48.97        17.28 o
 -11   2  19        958.06        880.90        33.04 o
 -10   2  19        288.36        309.08        19.25 o
  -9   2  19        166.94        207.76        15.18 o
  -8   2  19         60.77         73.47        10.85 o
  -7   2  19        263.10        310.61        16.78 o
  -6   2  19       2129.14       1957.65        34.95 o
  -5   2  19       3363.67       3113.43        42.55 o
  -4   2  19          0.55          9.96         5.33 o
  -3   2  19          1.46         12.62         4.99 o
  -2   2  19        145.27        195.18        16.38 o
  -1   2  19       6761.64       6573.76        58.26 o
   0   2  19       1350.76       1220.42        26.20 o
   1   2  19       6422.54       6268.97        73.91 o
   2   2  19        472.29        469.04        28.45 o
   3   2  19         36.67         43.89        10.24 o
   4   2  19        399.12        431.24        22.53 o
   5   2  19       3799.22       3404.72        53.93 o
   6   2  19       2616.95       2470.89        56.55 o
   7   2  19        834.79        824.88        33.34 o
   8   2  19        458.00        389.26        53.13 o
   9   2  19          0.66          9.85        14.59 o
  10   2  19          0.43          9.45        17.27 o
  11   2  19        447.04        506.26        62.59 o
 -12   3  19         31.53         22.75        17.98 o
 -11   3  19          2.79         -0.63        12.36 o
 -10   3  19        284.25        284.42        21.53 o
  -9   3  19        445.95        481.25        21.33 o
  -8   3  19        701.63        668.87        22.85 o
  -7   3  19        550.19        558.46        20.47 o
  -6   3  19         25.14         42.36         9.09 o
  -5   3  19         47.61         86.94         8.76 o
  -4   3  19       1138.20       1086.59        21.64 o
  -3   3  19       3331.88       3065.52        36.21 o
  -2   3  19       1846.58       1828.56        53.97 o
  -1   3  19       4959.60       4507.35        76.97 o
   0   3  19         47.90         63.15         9.04 o
   1   3  19       2616.34       2386.12        52.72 o
   2   3  19        678.37        741.64        23.34 o
   3   3  19        450.04        500.25        21.60 o
   4   3  19       2159.10       2091.53        49.70 o
   5   3  19        327.31        340.00        21.83 o
   6   3  19        613.45        602.04        38.09 o
   7   3  19        803.80        683.88        73.17 o
   8   3  19        730.51        690.39        55.16 o
   9   3  19        555.29        520.59        43.29 o
  10   3  19        319.44        316.22        36.59 o
  11   3  19          5.13         11.11        29.12 o
 -12   4  19        270.13        319.59        31.87 o
 -11   4  19        322.92        325.73        28.02 o
 -10   4  19        267.31        257.27        24.01 o
  -9   4  19        395.08        422.20        24.11 o
  -8   4  19         37.60         54.34        11.26 o
  -7   4  19        747.24        707.03        22.89 o
  -6   4  19       1704.32       1542.88        32.18 o
  -5   4  19        183.59        208.54        13.61 o
  -4   4  19       2066.22       1899.96        34.72 o
  -3   4  19        838.99        794.82        23.78 o
  -2   4  19        575.16        546.80        18.28 o
  -1   4  19       2755.69       2568.35        39.52 o
   0   4  19       4180.33       3737.60        66.81 o
   1   4  19        847.72        883.31        20.06 o
   2   4  19        253.52        241.10        17.37 o
   3   4  19        248.61        265.43        28.89 o
   4   4  19       2040.09       2091.32        49.79 o
   5   4  19        364.61        349.21        32.60 o
   6   4  19       1559.07       1431.29        59.01 o
   7   4  19        330.22        368.91        35.01 o
   8   4  19        370.29        395.80        37.67 o
   9   4  19          0.24          5.97        17.69 o
  10   4  19        651.61        644.22        50.75 o
  11   4  19        302.18        344.78        41.73 o
 -11   5  19          8.03         28.08        16.46 o
 -10   5  19        535.59        557.12        34.03 o
  -9   5  19        112.78        141.40        18.96 o
  -8   5  19        382.40        381.61        25.87 o
  -7   5  19        173.14        196.09        23.47 o
  -6   5  19        715.72        685.69        27.46 o
  -5   5  19          3.74         19.44         6.85 o
  -4   5  19       2544.65       2312.48        33.96 o
  -3   5  19        866.26        805.69        21.43 o
  -2   5  19       6044.43       5560.31        64.51 o
  -1   5  19        786.72        705.14        21.13 o
   0   5  19        122.20        164.37        17.64 o
   1   5  19        213.23        271.12        17.61 o
   2   5  19       1921.50       1740.80        45.29 o
   3   5  19        601.98        593.74        36.17 o
   4   5  19        111.78        112.28        20.05 o
   5   5  19        283.09        302.37        31.20 o
   6   5  19         90.97         86.09        20.55 o
   7   5  19        230.35        221.53        30.25 o
   8   5  19       1510.08       1219.88        59.36 o
   9   5  19        104.17         66.86        40.60 o
  10   5  19        563.07        679.05        53.29 o
 -10   6  19        487.33        447.95        32.44 o
  -9   6  19          7.59          0.59        13.90 o
  -8   6  19         74.54        103.44        17.51 o
  -7   6  19        121.71        116.72        18.59 o
  -6   6  19       1777.12       1554.82        37.64 o
  -5   6  19       1152.39       1019.08        32.83 o
  -4   6  19       3499.96       3100.68        50.64 o
  -3   6  19          0.65         16.42         9.03 o
  -2   6  19         48.96         78.87        16.16 o
  -1   6  19        130.28        128.99        14.30 o
   0   6  19       5280.78       5011.64        70.78 o
   1   6  19        139.98        126.20        18.96 o
   2   6  19        912.82        858.31        41.44 o
   3   6  19        293.79        308.84        29.87 o
   4   6  19       1565.29       1467.69        59.84 o
   5   6  19         19.80         39.22        15.49 o
   6   6  19        921.77        909.41        50.40 o
   7   6  19          9.08          5.89        17.73 o
   8   6  19        549.88        522.89        45.57 o
   9   6  19          0.31          1.26        21.02 o
  10   6  19        371.38        365.71        44.28 o
 -10   7  19        180.38        194.06        22.68 o
  -9   7  19          0.30         13.09        15.54 o
  -8   7  19       1231.44       1020.91        59.05 o
  -7   7  19        117.24         84.43        17.07 o
  -6   7  19        116.08        120.94        17.00 o
  -5   7  19          3.78         10.87        10.33 o
  -4   7  19       1317.00       1184.99        32.18 o
  -3   7  19         82.89        115.64        14.85 o
  -2   7  19       1488.71       1397.63        38.41 o
  -1   7  19         36.09         72.68        18.30 o
   0   7  19        278.63        319.32        24.20 o
   1   7  19        848.25        729.45        33.03 o
   2   7  19       1018.85        985.51        38.18 o
   3   7  19         46.66        100.14        19.88 o
   4   7  19        864.10        918.30        49.60 o
   5   7  19          0.51         25.18        17.13 o
   6   7  19        186.76        206.78        30.71 o
   7   7  19          8.41         29.38        22.36 o
   8   7  19        633.01        686.76        56.42 o
   9   7  19          0.79         28.49        32.57 o
  -9   8  19          2.38         51.56        16.97 o
  -8   8  19          2.04          3.54        15.61 o
  -7   8  19        119.08        108.74        19.27 o
  -6   8  19       1396.34       1326.58        42.88 o
  -5   8  19          0.29         13.24        10.59 o
  -4   8  19        124.10         96.01        22.74 o
  -3   8  19          9.20         39.10        43.00 o
  -2   8  19         42.62         72.30        19.61 o
  -1   8  19        846.11        837.32        44.65 o
   0   8  19       1898.26       1911.44        54.28 o
   1   8  19         10.38         22.87        10.91 o
   2   8  19        377.32        470.33        30.23 o
   3   8  19          1.61         19.82        12.01 o
   4   8  19        648.96        616.58        45.58 o
   5   8  19         46.24         49.01        34.15 o
   6   8  19       1356.02       1262.72       113.62 o
   7   8  19          0.61         29.34        20.31 o
   8   8  19          0.30         32.81        29.87 o
  -7   9  19        132.91        185.11        32.16 o
  -6   9  19         95.80         94.67        22.08 o
  -5   9  19         23.85         54.03        32.57 o
  -4   9  19        306.99        217.18        50.58 o
  -3   9  19        427.83        360.37        57.79 o
  -2   9  19        487.84        672.41        72.04 o
  -1   9  19         94.28        102.20        22.60 o
   0   9  19         11.71         40.27        29.49 o
   1   9  19         90.28        158.62        47.28 o
   2   9  19        150.39        166.25        22.75 o
   3   9  19        820.55        811.15        38.85 o
   4   9  19       1003.89        845.80        50.79 o
   5   9  19         11.30         29.20        19.18 o
   6   9  19         67.85        110.00        44.43 o
  -5  10  19        202.86        180.71        46.08 o
  -4  10  19        260.04        292.53        55.83 o
  -3  10  19        144.38        132.38        40.37 o
  -2  10  19          7.56         85.10        38.12 o
  -1  10  19         28.50         41.43        35.87 o
   0  10  19        545.29        680.67        73.54 o
   1  10  19        626.61        742.00        50.19 o
   2  10  19        110.91        158.50        29.61 o
   3  10  19          2.84         60.15        21.06 o
   4  10  19          4.38         48.71        40.52 o
   5  10  19        167.00        241.53        70.39 o
  -1  11  19         20.48        101.31        38.12 o
   0  11  19          0.08          3.45        29.87 o
   1  11  19         33.89         60.94        35.57 o
 -12   0  20        651.59        701.19        43.88 o
 -10   0  20         41.25         52.34        15.46 o
  -8   0  20        263.36        275.70        23.39 o
  -6   0  20       2024.59       1858.85        47.27 o
  -4   0  20        325.08        262.01        18.70 o
  -2   0  20      14063.87      13506.35       168.17 o
   0   0  20          7.50         23.85         8.76 o
   2   0  20        234.39        227.80        20.59 o
   4   0  20       3838.15       3514.48        95.01 o
   6   0  20       1849.28       1723.26        56.29 o
   8   0  20        681.11        696.19        49.08 o
  10   0  20        957.80        936.12        70.24 o
 -12   1  20          4.76         16.30        12.33 o
 -11   1  20         73.26         95.98        14.67 o
 -10   1  20        813.91        750.20        26.31 o
  -9   1  20        353.32        368.19        19.90 o
  -8   1  20        622.02        600.74        21.72 o
  -7   1  20        273.98        301.76        16.56 o
  -6   1  20         18.37         27.72         6.69 o
  -5   1  20        782.61        777.49        20.75 o
  -4   1  20      10168.91       9338.55       108.22 o
  -3   1  20       1648.00       1462.90        45.93 o
  -2   1  20        222.71        279.39        11.35 o
  -1   1  20       1704.34       1608.34        32.96 o
   0   1  20        984.17        891.98        32.54 o
   1   1  20       2477.09       2448.19        43.80 o
   2   1  20      10012.25       9297.69       123.09 o
   3   1  20         21.50         62.39         9.67 o
   4   1  20        182.40        194.70        18.39 o
   5   1  20        481.72        488.02        21.03 o
   6   1  20       1537.04       1428.26        35.58 o
   7   1  20       1051.13        980.27        37.01 o
   8   1  20       1880.59       1741.92        50.79 o
   9   1  20          2.10         29.24        12.08 o
  10   1  20         11.32         18.61        22.66 o
  11   1  20          0.25          9.46        21.76 o
 -12   2  20        544.81        553.26        43.83 o
 -11   2  20         15.58         18.84        12.76 o
 -10   2  20         70.24         72.50        12.07 o
  -9   2  20         38.29         45.66         9.84 o
  -8   2  20       1757.92       1569.79        34.51 o
  -7   2  20       1244.65       1119.71        27.97 o
  -6   2  20       1889.86       1689.24        35.42 o
  -5   2  20        207.84        262.37        17.85 o
  -4   2  20        449.60        450.41        14.34 o
  -3   2  20        636.21        619.34        29.56 o
  -2   2  20       5667.12       5319.32        59.04 o
  -1   2  20       3662.28       3470.54        57.92 o
   0   2  20       6291.94       5975.83        66.35 o
   1   2  20        691.13        648.48        34.58 o
   2   2  20        727.42        676.39        22.90 o
   3   2  20         70.64         99.81        16.27 o
   4   2  20       3292.00       3041.92        50.76 o
   5   2  20       1574.72       1427.10        66.04 o
   6   2  20        557.20        516.05        26.85 o
   7   2  20        167.22        181.86        20.74 o
   8   2  20        118.10        154.77        26.79 o
   9   2  20        285.48        280.37        45.85 o
  10   2  20        975.98        918.95        53.54 o
  11   2  20         56.00         70.24        29.87 o
 -12   3  20         20.57         39.09        18.16 o
 -11   3  20        215.14        213.01        23.52 o
 -10   3  20        560.56        580.06        27.64 o
  -9   3  20        339.58        433.41        31.51 o
  -8   3  20        827.50        751.68        24.56 o
  -7   3  20         55.79         50.55         9.83 o
  -6   3  20       2162.89       2037.70        36.79 o
  -5   3  20       2260.06       2011.22        46.74 o
  -4   3  20        766.01        759.77        18.41 o
  -3   3  20       1095.47       1076.73        23.91 o
  -2   3  20       2891.84       2504.79        41.01 o
  -1   3  20        929.63        877.55        40.51 o
   0   3  20       1942.39       1735.29        32.81 o
   1   3  20       1945.39       1892.03        33.83 o
   2   3  20       4053.90       3646.19        64.28 o
   3   3  20        109.77        148.99        36.77 o
   4   3  20         12.58          4.92         8.29 o
   5   3  20        497.11        486.16        25.79 o
   6   3  20       2183.12       1822.52        64.73 o
   7   3  20        949.11        950.98        49.46 o
   8   3  20        684.42        633.56        41.66 o
   9   3  20        265.17        264.62        53.43 o
  10   3  20          0.65         -3.81        18.51 o
  11   3  20        197.08        245.49        35.75 o
 -11   4  20        169.98        210.18        24.44 o
 -10   4  20        294.35        260.92        24.34 o
  -9   4  20        244.82        286.65        27.25 o
  -8   4  20        897.99        862.77        29.34 o
  -7   4  20       1127.73       1059.51        33.06 o
  -6   4  20        224.09        271.81        16.02 o
  -5   4  20        321.64        312.93        15.59 o
  -4   4  20        217.06        271.73        12.91 o
  -3   4  20        992.07       1009.15        29.31 o
  -2   4  20       1453.74       1466.59        30.44 o
  -1   4  20       2222.15       2021.91        47.25 o
   0   4  20       1484.10       1485.88        43.26 o
   1   4  20       2362.10       2142.16        36.07 o
   2   4  20       1257.05       1142.61        29.54 o
   3   4  20       2884.05       2582.10        45.88 o
   4   4  20        453.30        450.92        34.96 o
   5   4  20       2043.84       1926.80        67.13 o
   6   4  20        566.57        560.28        40.01 o
   7   4  20         41.25         70.42        20.77 o
   8   4  20        966.38        785.02        49.75 o
   9   4  20        249.95        227.97        33.96 o
  10   4  20         64.93         93.81        40.98 o
  11   4  20        270.07        292.47        37.38 o
 -11   5  20        389.14        463.27        32.23 o
 -10   5  20        181.28        201.48        23.48 o
  -9   5  20        613.66        617.19        33.33 o
  -8   5  20        275.67        276.75        23.05 o
  -7   5  20        313.91        304.30        19.57 o
  -6   5  20         18.37         27.12        11.23 o
  -5   5  20       1154.82       1111.08        24.67 o
  -4   5  20        253.38        327.53        14.54 o
  -3   5  20       1369.42       1206.34        29.86 o
  -2   5  20        894.29        852.73        24.34 o
  -1   5  20        245.14        239.80        14.56 o
   0   5  20         58.06         83.69        14.98 o
   1   5  20       2887.10       2730.94        59.41 o
   2   5  20        141.24        186.50        27.86 o
   3   5  20        386.59        336.99        48.03 o
   4   5  20         31.88         31.44        14.79 o
   5   5  20       1183.91       1113.59        52.06 o
   6   5  20        392.11        357.47        35.07 o
   7   5  20        340.08        314.28        34.58 o
   8   5  20         56.74         69.60        27.54 o
   9   5  20        484.44        438.95        59.59 o
  10   5  20          3.82         33.53        25.29 o
 -10   6  20          6.64         18.82        15.28 o
  -9   6  20        290.59        305.79        26.90 o
  -8   6  20         16.01         27.78        12.92 o
  -7   6  20        655.23        581.53        29.26 o
  -6   6  20        290.32        325.95        20.58 o
  -5   6  20        536.11        544.11        23.51 o
  -4   6  20        209.27        277.11        23.28 o
  -3   6  20       1228.38       1177.10        30.35 o
  -2   6  20          1.66         18.43         7.84 o
  -1   6  20        570.87        531.05        23.59 o
   0   6  20         28.64         60.86        11.00 o
   1   6  20       1383.84       1258.78        41.02 o
   2   6  20        306.02        351.21        30.67 o
   3   6  20       1982.64       1732.65        63.42 o
   4   6  20         10.73         19.40        13.37 o
   5   6  20       1847.74       1678.70        66.32 o
   6   6  20         63.06         56.17        20.32 o
   7   6  20         24.03         41.50        27.39 o
   8   6  20          6.27         16.79        22.21 o
   9   6  20        488.73        494.73        47.08 o
  -9   7  20        611.01        592.42        36.24 o
  -8   7  20          3.16         17.04        14.95 o
  -7   7  20         56.52         53.58        20.43 o
  -6   7  20        698.41        602.80        29.67 o
  -5   7  20       1385.89       1313.83        35.67 o
  -4   7  20        253.98        317.51        24.07 o
  -3   7  20       1653.87       1490.23        40.35 o
  -2   7  20        341.56        349.67        22.49 o
  -1   7  20        683.69        693.75        31.28 o
   0   7  20        439.91        465.69        28.28 o
   1   7  20       2671.82       2480.31        59.90 o
   2   7  20          2.39         31.27        13.48 o
   3   7  20        252.74        232.32        35.35 o
   4   7  20         19.63         30.45        15.38 o
   5   7  20        405.11        362.06        37.28 o
   6   7  20         56.75         55.67        20.23 o
   7   7  20       1116.24        974.76        58.79 o
   8   7  20          2.64          7.15        23.10 o
   9   7  20        127.08        119.04        41.35 o
  -8   8  20        201.79        204.81        24.95 o
  -7   8  20       1035.99        976.99        40.27 o
  -6   8  20          0.99         19.28        13.73 o
  -5   8  20        383.80        413.59        52.59 o
  -4   8  20        141.90        140.92        24.23 o
  -3   8  20        575.43        557.74        39.52 o
  -2   8  20         94.07        125.98        24.17 o
  -1   8  20       1860.60       1880.98       130.58 o
   0   8  20        331.42        416.03        29.23 o
   1   8  20          3.27         15.92        11.67 o
   2   8  20         86.39        111.70        21.71 o
   3   8  20        140.66        137.09        25.85 o
   4   8  20        205.65        216.78        67.54 o
   5   8  20       1346.49       1241.69        62.90 o
   6   8  20          5.94         25.23        26.34 o
   7   8  20          1.58         35.91        38.80 o
   8   8  20          1.09         24.62        27.92 o
  -7   9  20         42.07         55.36        19.67 o
  -6   9  20        111.30         72.72        27.35 o
  -5   9  20        372.91        321.50        53.73 o
  -4   9  20        120.41         83.90        35.87 o
  -3   9  20        808.96        722.09        69.19 o
  -2   9  20          2.74         24.92        28.52 o
  -1   9  20         54.60        105.34        22.92 o
   0   9  20         73.03        112.07        33.77 o
   1   9  20       1135.57       1025.00        53.32 o
   2   9  20         44.01         87.85        21.66 o
   3   9  20         46.49         68.07        43.83 o
   4   9  20        176.25        226.08        37.30 o
   5   9  20         12.15         12.51        18.77 o
   6   9  20        124.27        168.48        84.43 o
  -5  10  20        154.20        146.49        43.23 o
  -4  10  20         35.37         60.64        38.42 o
  -3  10  20         40.72        102.81        36.77 o
  -2  10  20        838.93        775.97        75.05 o
  -1  10  20        485.54        452.08        65.74 o
   0  10  20          9.26          8.86        28.97 o
   1  10  20         38.33         86.84        25.38 o
   2  10  20         17.43        118.57        34.37 o
   3  10  20         76.29        143.19        39.17 o
   4  10  20        135.72        233.25        33.25 o
 -11   0  21          0.14         33.25        16.47 o
  -9   0  21       2421.93       2114.16        58.19 o
  -7   0  21        499.42        458.86        25.99 o
  -5   0  21         10.20         -0.38        10.64 o
  -3   0  21       9546.92       8774.73       183.19 o
  -1   0  21       1732.65       1678.93        74.90 o
   1   0  21        915.93        910.00        38.24 o
   3   0  21       6925.39       6554.82       112.81 o
   5   0  21         46.39         35.78        24.54 o
   7   0  21        507.62        434.72        30.96 o
   9   0  21       1397.80       1135.59        77.15 o
 -12   1  21         94.64        138.77        24.63 o
 -11   1  21       1403.69       1289.02        36.51 o
 -10   1  21         82.70         84.07        12.90 o
  -9   1  21          0.83         19.60         8.55 o
  -8   1  21         23.77         42.17         8.80 o
  -7   1  21        823.13        807.19        23.79 o
  -6   1  21        245.54        259.80        14.67 o
  -5   1  21       2518.89       2298.97        66.48 o
  -4   1  21        438.84        492.86        16.31 o
  -3   1  21        230.53        281.64        21.34 o
  -2   1  21        122.70        145.90        11.15 o
  -1   1  21       7033.23       5918.54        89.38 o
   0   1  21       2248.92       2078.95        44.22 o
   1   1  21       2289.57       2062.42        40.73 o
   2   1  21         47.80         63.76        11.92 o
   3   1  21        215.87        247.90        19.09 o
   4   1  21        180.74        187.10        18.10 o
   5   1  21       1773.49       1729.52        38.79 o
   6   1  21         79.61        132.06        18.30 o
   7   1  21       1852.26       1678.67        48.96 o
   8   1  21         31.26         58.38        18.43 o
   9   1  21          2.99         32.17        28.59 o
  10   1  21          0.10         16.96        23.86 o
  11   1  21        689.15        636.69        63.94 o
 -12   2  21         11.27         62.71        13.82 o
 -11   2  21          6.93          3.07        10.64 o
 -10   2  21        120.31        124.66        15.40 o
  -9   2  21        645.02        650.41        23.95 o
  -8   2  21        375.05        420.48        20.36 o
  -7   2  21       2783.85       2486.06        42.37 o
  -6   2  21        459.84        449.92        18.41 o
  -5   2  21       1021.44       1027.45        24.51 o
  -4   2  21        344.91        364.66        15.04 o
  -3   2  21       4201.16       3973.07        47.41 o
  -2   2  21       1982.87       1683.15        38.93 o
  -1   2  21       1571.39       1432.98        40.86 o
   0   2  21         28.34         40.57         8.71 o
   1   2  21        573.20        597.11        33.32 o
   2   2  21       1751.96       1526.13        35.06 o
   3   2  21       7325.99       7016.41        83.59 o
   4   2  21        105.21         95.93        14.46 o
   5   2  21        274.67        320.16        23.31 o
   6   2  21          5.70         18.13         9.42 o
   7   2  21        924.49        905.31        39.17 o
   8   2  21        472.66        475.85        38.89 o
   9   2  21        846.03        768.94        53.58 o
  10   2  21        219.32        236.36        67.54 o
  11   2  21         12.25         24.31        23.71 o
 -12   3  21        190.46        254.15        24.83 o
 -11   3  21         49.56         46.50        18.73 o
 -10   3  21        164.72        198.15        22.58 o
  -9   3  21        642.11        650.72        26.54 o
  -8   3  21         29.16         62.37        10.30 o
  -7   3  21       1150.61       1077.83        28.53 o
  -6   3  21       1805.65       1587.63        33.04 o
  -5   3  21       1153.49       1119.17        26.48 o
  -4   3  21        181.79        230.83        12.76 o
  -3   3  21        111.99        159.74        19.00 o
  -2   3  21         17.66         35.14         8.90 o
  -1   3  21       1238.69       1219.70        43.35 o
   0   3  21       6232.53       5626.62        64.07 o
   1   3  21        453.80        454.26        17.39 o
   2   3  21        342.43        376.00        21.84 o
   3   3  21        127.04        179.34        23.04 o
   4   3  21       1170.43        987.28        35.43 o
   5   3  21       2296.42       2230.49        54.54 o
   6   3  21        426.55        494.66        60.71 o
   7   3  21       1007.95        889.74        55.61 o
   8   3  21        191.28        209.77        40.98 o
   9   3  21        288.81        308.27        35.92 o
  10   3  21        454.61        455.80        44.18 o
  11   3  21         84.12        116.94        26.24 o
 -11   4  21          5.11         23.04        13.73 o
 -10   4  21        207.56        232.21        23.13 o
  -9   4  21        104.02        137.72        15.31 o
  -8   4  21        747.33        637.38        28.51 o
  -7   4  21       1053.99       1037.19        28.24 o
  -6   4  21         62.22         68.42        10.21 o
  -5   4  21        593.15        589.66        20.24 o
  -4   4  21       3236.11       2873.93        42.93 o
  -3   4  21        296.07        337.47        18.91 o
  -2   4  21       1310.28       1135.37        27.42 o
  -1   4  21       1228.63       1139.51        32.29 o
   0   4  21        448.34        500.84        32.08 o
   1   4  21        131.08        141.99        15.13 o
   2   4  21        325.01        329.59        17.61 o
   3   4  21       2412.03       2285.01        44.80 o
   4   4  21        901.51        763.23        42.18 o
   5   4  21        525.00        477.01        37.73 o
   6   4  21         27.29         45.41        17.86 o
   7   4  21       1461.96       1253.77        59.27 o
   8   4  21        627.33        672.90        52.01 o
   9   4  21        249.10        267.33        55.08 o
  10   4  21        166.06        212.83        55.08 o
 -11   5  21         36.19         93.36        17.68 o
 -10   5  21        506.16        439.69        41.38 o
  -9   5  21        141.89        156.98        21.46 o
  -8   5  21        153.53        191.03        17.58 o
  -7   5  21         14.01         32.38         9.84 o
  -6   5  21       2201.46       1937.06        41.68 o
  -5   5  21        292.79        354.56        17.76 o
  -4   5  21       2082.54       1764.07        34.14 o
  -3   5  21        135.26        156.44        13.66 o
  -2   5  21       2626.79       2430.94        41.97 o
  -1   5  21        491.32        506.17        19.48 o
   0   5  21        906.64        843.67        27.38 o
   1   5  21         55.98         71.66        12.39 o
   2   5  21       1991.06       1826.74        62.43 o
   3   5  21          4.89         18.33        13.18 o
   4   5  21       1216.86       1114.79        53.10 o
   5   5  21        132.37        147.45        27.92 o
   6   5  21       2188.59       2067.31       137.03 o
   7   5  21        131.69        119.75        25.55 o
   8   5  21          4.85         -2.73        23.34 o
   9   5  21         81.02         86.01        26.33 o
  10   5  21        339.15        385.86        41.76 o
 -10   6  21        256.01        285.46        27.43 o
  -9   6  21          1.29         11.19        14.52 o
  -8   6  21        399.15        386.74        27.84 o
  -7   6  21          0.51         15.62        10.84 o
  -6   6  21         19.10         44.58        10.98 o
  -5   6  21        328.03        343.33        22.79 o
  -4   6  21       2685.61       2366.74        51.08 o
  -3   6  21        212.28        259.53        17.34 o
  -2   6  21       1920.25       1784.25        42.43 o
  -1   6  21          9.98         27.05         9.58 o
   0   6  21        109.77        107.38        15.94 o
   1   6  21          0.79         18.88        12.18 o
   2   6  21       1361.48       1271.78        53.89 o
   3   6  21         16.33         36.92        14.31 o
   4   6  21       1719.04       1570.18        64.46 o
   5   6  21         61.15         75.80        19.98 o
   6   6  21        116.22        109.13        26.65 o
   7   6  21         30.40         49.09        22.64 o
   8   6  21        870.97        883.43        68.82 o
   9   6  21         86.77        122.17        26.17 o
  -9   7  21          0.91         15.77        14.33 o
  -8   7  21         89.31        108.04        19.63 o
  -7   7  21         62.29         72.66        28.13 o
  -6   7  21        645.74        623.08        35.05 o
  -5   7  21          0.75         21.23        16.36 o
  -4   7  21        842.57        778.09        30.70 o
  -3   7  21        175.76        214.51        22.21 o
  -2   7  21         92.20        116.37        15.11 o
  -1   7  21        119.47        150.30        18.20 o
   0   7  21       2383.89       2344.46        58.79 o
   1   7  21        117.52        170.88        22.58 o
   2   7  21        442.13        412.07        35.16 o
   3   7  21          6.14          3.94        12.30 o
   4   7  21        650.70        636.61        43.51 o
   5   7  21        139.50        158.74        27.45 o
   6   7  21       1716.75       1601.95       109.34 o
   7   7  21          4.04         21.75        19.82 o
   8   7  21         30.74         75.67        37.97 o
  -8   8  21        633.48        650.46        37.13 o
  -7   8  21         51.13         76.58        22.08 o
  -6   8  21         33.12         32.29        17.92 o
  -5   8  21        298.16        286.44        34.06 o
  -4   8  21        106.68        130.90        25.22 o
  -3   8  21         24.84         31.43        25.59 o
  -2   8  21       1887.08       1796.46        66.58 o
  -1   8  21          0.23         41.33        22.06 o
   0   8  21          0.01         25.24        13.19 o
   1   8  21        189.19        219.89        26.89 o
   2   8  21        786.08        720.47        43.78 o
   3   8  21          1.27         10.70        13.09 o
   4   8  21         86.85        114.86        25.74 o
   5   8  21        181.04        205.63        31.63 o
   6   8  21         12.07         34.99        20.20 o
   7   8  21        165.84        219.06        54.41 o
  -6   9  21        302.05        368.02        47.65 o
  -5   9  21         55.31         77.90        37.97 o
  -4   9  21        191.66        161.50        44.88 o
  -3   9  21         34.55         40.98        34.52 o
  -2   9  21         15.00         16.51        30.62 o
  -1   9  21        531.68        639.88        67.02 o
   0   9  21       1322.71       1276.83        62.29 o
   1   9  21        109.98        154.89        41.73 o
   2   9  21         64.18        136.72        23.72 o
   3   9  21        191.31        226.17        44.58 o
   4   9  21        180.02        180.31        50.66 o
   5   9  21         51.69        105.44        40.15 o
   6   9  21        466.75        586.80        48.77 o
  -4  10  21         69.26         68.59        36.92 o
  -3  10  21        272.13        312.19        58.24 o
  -2  10  21        250.24        314.44        57.03 o
  -1  10  21         26.02         39.02        35.72 o
   0  10  21         16.35         52.08        27.47 o
   1  10  21        321.47        366.22        54.48 o
   2  10  21        476.27        600.82        68.14 o
   3  10  21        351.13        503.11        61.54 o
 -12   0  22         12.15         68.66        21.27 o
 -10   0  22       2447.14       2061.64        62.12 o
  -8   0  22        521.79        476.13        29.71 o
  -6   0  22        795.19        722.22        31.06 o
  -4   0  22       3380.92       3115.87        82.30 o
  -2   0  22       1205.09       1162.61        36.55 o
   0   0  22       1645.00       1303.65        80.37 o
   2   0  22       8664.93       7327.12       436.92 o
   4   0  22         97.44         84.98        31.22 o
   6   0  22       3774.61       3110.93        79.81 o
   8   0  22       1266.57       1205.24        77.30 o
  10   0  22         19.01         52.38        26.72 o
 -12   1  22        829.72        811.62        33.64 o
 -11   1  22          0.74         31.66        13.08 o
 -10   1  22        129.77        159.99        16.21 o
  -9   1  22          0.86         10.21         8.48 o
  -8   1  22       1889.39       1719.78        36.56 o
  -7   1  22         34.02         46.17         9.01 o
  -6   1  22       2290.89       2094.25        37.09 o
  -5   1  22       1244.10       1132.96        25.66 o
  -4   1  22        183.00        154.42        15.94 o
  -3   1  22        172.87        175.92        14.20 o
  -2   1  22       2348.75       2146.50        35.60 o
  -1   1  22        686.31        687.61        22.37 o
   0   1  22       3024.15       2757.10        69.04 o
   1   1  22         79.00        126.50        17.48 o
   2   1  22        290.75        315.11        18.21 o
   3   1  22        464.85        477.76        21.20 o
   4   1  22       6802.20       6249.71        80.07 o
   5   1  22        179.41        215.67        17.39 o
   6   1  22        280.27        329.11        20.51 o
   7   1  22        113.45        123.56        17.49 o
   8   1  22        400.65        462.51        29.06 o
   9   1  22          7.22         47.73        27.47 o
  10   1  22        733.60        720.14        66.64 o
  11   1  22        125.69        206.38        43.23 o
 -12   2  22         52.50        103.90        16.25 o
 -11   2  22        123.98        141.89        18.99 o
 -10   2  22        489.03        495.41        24.65 o
  -9   2  22        317.78        353.55        20.19 o
  -8   2  22        375.66        392.57        21.97 o
  -7   2  22        260.81        295.49        17.06 o
  -6   2  22        282.10        304.60        16.72 o
  -5   2  22       1159.94       1156.15        26.02 o
  -4   2  22       1971.38       1907.51        33.74 o
  -3   2  22         11.81         28.90         7.91 o
  -2   2  22       1429.87       1438.49        37.23 o
  -1   2  22         55.51         68.28         9.96 o
   0   2  22       2877.76       2667.62        43.04 o
   1   2  22        528.59        596.67        23.92 o
   2   2  22       1899.53       1885.91       115.53 o
   3   2  22         14.36         24.89        10.12 o
   4   2  22          0.25         15.39        15.58 o
   5   2  22        305.22        325.33        23.97 o
   6   2  22       1223.03       1107.62        40.13 o
   7   2  22        282.64        342.86        25.01 o
   8   2  22       1556.39       1408.86        99.74 o
   9   2  22          5.31         29.56        16.77 o
  10   2  22         33.13         16.82        19.96 o
  11   2  22         52.06         92.01        28.97 o
 -11   3  22         53.37         48.22        14.88 o
 -10   3  22         26.44         39.58        13.39 o
  -9   3  22        145.46        185.56        15.40 o
  -8   3  22        277.72        336.41        19.22 o
  -7   3  22       1105.50        997.69        27.61 o
  -6   3  22       1742.76       1495.90        32.31 o
  -5   3  22         52.23         73.49        11.41 o
  -4   3  22        300.54        296.32        14.95 o
  -3   3  22        441.58        507.24        17.23 o
  -2   3  22       3500.02       3242.33        56.73 o
  -1   3  22       2202.73       2071.72        44.03 o
   0   3  22        381.92        415.12        18.94 o
   1   3  22       1356.33       1294.95        29.97 o
   2   3  22        869.62        764.12        31.98 o
   3   3  22        707.47        669.68        29.49 o
   4   3  22       2100.08       1979.67        51.27 o
   5   3  22        598.25        611.56        29.73 o
   6   3  22       1160.01       1085.89        77.30 o
   7   3  22         30.92         30.63        16.60 o
   8   3  22        248.97        275.87        32.84 o
   9   3  22        276.99        300.35        37.79 o
  10   3  22        420.40        449.35        44.04 o
 -11   4  22        233.49        258.55        25.25 o
 -10   4  22         16.53         33.73        14.42 o
  -9   4  22        380.84        417.60        30.36 o
  -8   4  22        477.70        493.62        32.56 o
  -7   4  22          9.40         34.53         9.35 o
  -6   4  22         56.40         91.11        11.29 o
  -5   4  22       2538.28       2267.11        39.46 o
  -4   4  22       1761.18       1683.58        32.91 o
  -3   4  22       2085.80       1938.85        34.44 o
  -2   4  22        743.39        725.71        27.06 o
  -1   4  22        677.11        642.30        24.89 o
   0   4  22       1909.17       1668.51        39.30 o
   1   4  22       1111.68       1012.86        26.06 o
   2   4  22         33.23         24.94         9.47 o
   3   4  22        414.26        409.47        21.70 o
   4   4  22        279.73        278.99        29.38 o
   5   4  22        210.05        253.13        39.92 o
   6   4  22        174.53        195.43        27.86 o
   7   4  22       1524.24       1403.55        62.13 o
   8   4  22        170.60        173.60        30.47 o
   9   4  22         21.92         15.26        19.93 o
  10   4  22          0.46         39.17        18.63 o
 -10   5  22          2.03         -7.80        13.71 o
  -9   5  22        111.15        121.36        18.82 o
  -8   5  22          7.69         35.69        11.87 o
  -7   5  22        400.91        461.80        23.93 o
  -6   5  22        563.80        595.67        28.05 o
  -5   5  22        748.57        714.54        24.70 o
  -4   5  22         17.89         34.01         9.01 o
  -3   5  22       1507.56       1456.76        37.00 o
  -2   5  22        355.59        433.05        19.24 o
  -1   5  22       2514.64       2152.75        52.60 o
   0   5  22        525.92        484.65        26.70 o
   1   5  22          3.05         19.05        10.66 o
   2   5  22         53.49         64.88        13.47 o
   3   5  22       2436.34       2285.66        73.49 o
   4   5  22        741.27        744.66        44.42 o
   5   5  22        973.34        951.77        51.26 o
   6   5  22         22.79         46.79        20.38 o
   7   5  22          5.06         21.51        18.36 o
   8   5  22         34.81         21.85        22.86 o
   9   5  22        756.08        679.95        51.75 o
  10   5  22         85.36         95.46        30.92 o
 -10   6  22         88.83        101.60        19.41 o
  -9   6  22        449.37        408.86        30.94 o
  -8   6  22          4.16         17.12        13.68 o
  -7   6  22         17.23         27.33        14.98 o
  -6   6  22          0.13         26.38        11.07 o
  -5   6  22       2224.49       1874.64        54.55 o
  -4   6  22          8.09         35.63        10.30 o
  -3   6  22       2911.13       2553.15        45.82 o
  -2   6  22        114.75        149.90        15.33 o
  -1   6  22        631.23        605.18        29.76 o
   0   6  22         37.05         59.38        13.87 o
   1   6  22       1508.75       1407.48        57.46 o
   2   6  22        653.99        628.47        39.40 o
   3   6  22        796.09        779.79        47.73 o
   4   6  22         53.15         78.25        20.92 o
   5   6  22        221.78        276.21        33.40 o
   6   6  22         23.28         -8.66        17.85 o
   7   6  22       1702.18       1626.60        74.76 o
   8   6  22          0.03         -8.73        19.69 o
   9   6  22         79.14        125.93        27.18 o
  -9   7  22         34.98         52.07        17.04 o
  -8   7  22         17.68         13.46        17.68 o
  -7   7  22        589.92        627.35        40.86 o
  -6   7  22          1.95         14.35        14.95 o
  -5   7  22        120.74        160.94        18.22 o
  -4   7  22          2.53         30.05        11.06 o
  -3   7  22        700.10        679.77        32.85 o
  -2   7  22        171.74        182.86        22.44 o
  -1   7  22       1986.65       1860.60        64.71 o
   0   7  22        146.16        153.71        23.56 o
   1   7  22         15.50         35.47        14.89 o
   2   7  22        348.28        309.50        62.06 o
   3   7  22        769.35        725.19        45.48 o
   4   7  22        167.54        176.69        28.54 o
   5   7  22        481.49        490.64        42.72 o
   6   7  22        168.07        205.69        51.11 o
   7   7  22          6.35         13.42        23.61 o
   8   7  22          1.77         19.17        23.04 o
  -8   8  22         16.52         85.10        20.02 o
  -7   8  22         57.12         94.66        21.51 o
  -6   8  22         34.83         78.77        24.31 o
  -5   8  22        492.99        450.95        46.23 o
  -4   8  22        151.47        157.74        26.19 o
  -3   8  22        195.78        173.89        48.48 o
  -2   8  22         10.93         36.88        32.42 o
  -1   8  22          8.98         37.48        21.46 o
   0   8  22        367.39        396.01        36.03 o
   1   8  22       1440.87       1302.45        58.20 o
   2   8  22        146.74        185.55        27.14 o
   3   8  22        225.95        241.27        30.91 o
   4   8  22          1.13         30.14        19.88 o
   5   8  22        398.87        417.66        45.33 o
   6   8  22        100.35        113.16        26.63 o
   7   8  22        634.25        676.53        84.58 o
  -6   9  22         46.80         41.55        26.75 o
  -5   9  22          6.07         -4.65        27.92 o
  -4   9  22         72.02         38.12        32.87 o
  -3   9  22         11.59         22.51        31.37 o
  -2   9  22        186.05        247.09        32.92 o
  -1   9  22        811.70        812.77        49.99 o
   0   9  22        141.70        159.70        39.92 o
   1   9  22        275.15        332.60        51.18 o
   2   9  22         75.51         58.56        21.73 o
   3   9  22        637.07        687.79       120.00 o
   4   9  22        585.80        635.65        54.71 o
   5   9  22        335.23        314.89        56.88 o
  -3  10  22        196.95        279.32        56.28 o
  -2  10  22          0.01         17.86        27.92 o
  -1  10  22          0.23         16.81        30.47 o
   0  10  22         10.53         42.03        28.22 o
   1  10  22        206.50        328.55        48.78 o
   2  10  22        723.29        720.59        67.54 o
   3  10  22        365.93        502.36        57.94 o
 -11   0  23        900.50        796.68        47.08 o
  -9   0  23        221.67        253.22        34.21 o
  -7   0  23        532.23        494.77        28.61 o
  -5   0  23       5692.39       5333.37       114.23 o
  -3   0  23        290.28        345.40        29.27 o
  -1   0  23       1787.79       1841.84        47.39 o
   1   0  23       1365.32       1318.14        63.34 o
   3   0  23          0.40          9.39        13.66 o
   5   0  23       5032.35       4290.14       120.67 o
   7   0  23       1388.20       1307.94        82.10 o
   9   0  23        454.38        399.39        49.98 o
 -11   1  23          8.93         19.56        11.27 o
 -10   1  23          6.91         28.14        10.90 o
  -9   1  23        892.26        803.43        26.98 o
  -8   1  23        222.73        255.33        17.04 o
  -7   1  23        689.81        665.22        24.83 o
  -6   1  23        279.00        281.77        15.87 o
  -5   1  23         54.08        105.75        29.56 o
  -4   1  23        364.79        329.51        21.87 o
  -3   1  23       5205.67       4669.43        62.96 o
  -2   1  23         74.89         75.49         9.94 o
  -1   1  23       2045.72       1882.18        40.16 o
   0   1  23        546.55        506.51        25.94 o
   1   1  23       2090.46       1829.31        56.13 o
   2   1  23        229.99        271.36        23.55 o
   3   1  23       5228.12       4782.67        80.13 o
   4   1  23        495.06        475.73        22.68 o
   5   1  23        169.37        233.02        17.66 o
   6   1  23        196.40        195.61        20.19 o
   7   1  23       1013.95        912.20        36.99 o
   8   1  23        224.66        275.98        24.27 o
   9   1  23       1030.92        973.50        76.25 o
  10   1  23         29.48         43.53        28.22 o
  11   1  23          1.25         24.16        22.66 o
 -11   2  23        472.28        494.98        29.26 o
 -10   2  23         22.82         30.32        11.14 o
  -9   2  23         52.91         56.18        11.03 o
  -8   2  23          0.76         29.43         8.95 o
  -7   2  23        604.75        617.78        22.01 o
  -6   2  23        925.53        848.18        27.71 o
  -5   2  23       2388.53       2173.63        42.16 o
  -4   2  23         25.71         47.84         9.73 o
  -3   2  23        662.58        674.49        23.70 o
  -2   2  23        416.51        432.87        26.48 o
  -1   2  23       1315.74       1247.37        30.53 o
   0   2  23       1652.46       1452.57        41.72 o
   1   2  23       1286.54       1214.71        38.57 o
   2   2  23          0.14         14.96         8.45 o
   3   2  23        339.66        385.78        25.73 o
   4   2  23         43.31         73.64        14.47 o
   5   2  23       3262.54       2999.00        66.01 o
   6   2  23       1485.77       1427.03        64.20 o
   7   2  23        722.51        725.70        36.69 o
   8   2  23        237.90        317.90        34.45 o
   9   2  23        140.24        168.64        40.60 o
  10   2  23         54.18         75.61        23.47 o
 -11   3  23          0.54         38.45        16.13 o
 -10   3  23         37.19         46.49        13.32 o
  -9   3  23        889.76        881.48        28.59 o
  -8   3  23        386.69        428.04        28.64 o
  -7   3  23        366.27        442.21        20.28 o
  -6   3  23         28.83         49.78        10.85 o
  -5   3  23         75.56        117.37        13.32 o
  -4   3  23       1046.40        966.67        24.59 o
  -3   3  23        750.13        721.42        24.52 o
  -2   3  23        710.45        683.11        27.03 o
  -1   3  23       2614.22       2324.69        47.82 o
   0   3  23          6.43         26.85         8.76 o
   1   3  23       4299.23       3908.71        65.53 o
   2   3  23        632.22        556.77        20.49 o
   3   3  23        665.35        660.10        30.16 o
   4   3  23        334.51        334.52        24.05 o
   5   3  23         30.07         39.71        13.15 o
   6   3  23        186.65        216.91        38.35 o
   7   3  23        342.62        403.02        40.00 o
   8   3  23        634.28        607.21        45.19 o
   9   3  23        129.59        150.71        29.38 o
  10   3  23         13.58         53.59        21.66 o
 -11   4  23        242.62        271.08        29.76 o
 -10   4  23        119.90        143.94        20.13 o
  -9   4  23         49.45         67.22        14.02 o
  -8   4  23        213.77        238.21        19.51 o
  -7   4  23        522.40        555.13        25.09 o
  -6   4  23        878.86        792.84        27.72 o
  -5   4  23        314.57        371.26        18.70 o
  -4   4  23       1717.46       1607.60        33.05 o
  -3   4  23        749.88        672.11        26.59 o
  -2   4  23        296.76        303.90        20.19 o
  -1   4  23        784.15        739.65        33.54 o
   0   4  23       3668.12       3202.74        56.41 o
   1   4  23       1150.94       1115.39        29.06 o
   2   4  23        294.05        331.32        20.87 o
   3   4  23          2.05         13.95         9.14 o
   4   4  23       1157.10       1185.20        96.36 o
   5   4  23        586.37        581.73        50.06 o
   6   4  23        775.11        705.37        46.34 o
   7   4  23         12.29          4.22        18.10 o
   8   4  23        219.17        266.18        36.13 o
   9   4  23          4.36          6.45        19.72 o
  10   4  23        327.94        393.03        55.53 o
 -10   5  23        466.78        467.45        32.26 o
  -9   5  23         58.20         92.57        18.30 o
  -8   5  23        400.91        394.09        35.62 o
  -7   5  23        101.46        100.82        18.13 o
  -6   5  23         16.93         34.77        12.00 o
  -5   5  23         11.27         28.78         8.99 o
  -4   5  23       2075.46       1848.36        36.00 o
  -3   5  23        428.44        443.43        23.89 o
  -2   5  23       2574.65       2379.51        50.71 o
  -1   5  23        336.21        340.77        20.83 o
   0   5  23          0.32         11.54         9.83 o
   1   5  23        192.51        192.57        20.24 o
   2   5  23       3473.86       3126.12        68.65 o
   3   5  23        144.68        168.29        24.72 o
   4   5  23       1374.74       1203.97        56.84 o
   5   5  23        138.01        147.67        28.59 o
   6   5  23         30.06         28.42        19.26 o
   7   5  23         91.86        105.90        27.49 o
   8   5  23        745.32        657.44        51.48 o
   9   5  23         21.49         68.44        25.97 o
  -9   6  23         25.00         53.87        21.51 o
  -8   6  23        124.90        115.01        23.00 o
  -7   6  23         81.86         89.85        16.36 o
  -6   6  23        779.24        762.84        42.35 o
  -5   6  23        785.86        733.23        36.04 o
  -4   6  23       1218.55       1068.18        31.68 o
  -3   6  23        213.92        240.78        17.97 o
  -2   6  23        294.83        347.23        22.10 o
  -1   6  23          0.15         20.48        11.20 o
   0   6  23       2054.72       1824.38        52.25 o
   1   6  23        301.37        310.69        30.73 o
   2   6  23        139.36        159.19        24.72 o
   3   6  23        288.33        264.41        31.62 o
   4   6  23       1458.47       1288.51        93.28 o
   5   6  23        299.46        332.95        38.64 o
   6   6  23        304.84        305.92        38.61 o
   7   6  23         12.69         29.74        22.99 o
   8   6  23         64.89         77.36        29.13 o
  -8   7  23        596.92        618.30        41.17 o
  -7   7  23         34.13         34.97        18.46 o
  -6   7  23         18.80         22.96        15.91 o
  -5   7  23         55.11         77.13        18.80 o
  -4   7  23       1194.79       1109.28        37.91 o
  -3   7  23        134.01        134.44        40.07 o
  -2   7  23        902.22        892.73        37.91 o
  -1   7  23         10.56         47.46        15.39 o
   0   7  23        107.74        130.83        22.07 o
   1   7  23        503.49        529.70        38.40 o
   2   7  23       1056.73        955.97        49.88 o
   3   7  23         15.75         38.32        17.32 o
   4   7  23        680.23        664.57        56.51 o
   5   7  23         41.72         39.92        22.02 o
   6   7  23        171.69        194.12        37.60 o
   7   7  23          7.69         23.02        23.13 o
   8   7  23        353.90        348.81        61.54 o
  -7   8  23        110.22        137.38        34.15 o
  -6   8  23       1460.49       1250.67        52.20 o
  -5   8  23         24.09         27.10        22.82 o
  -4   8  23        287.94        287.48        33.47 o
  -3   8  23          2.94         29.53        30.09 o
  -2   8  23        232.67        303.04        47.13 o
  -1   8  23        198.54        262.66        43.98 o
   0   8  23        983.74       1016.90        51.27 o
   1   8  23          0.59         31.99        17.35 o
   2   8  23        261.50        347.91        50.58 o
   3   8  23          2.10         -0.44        16.19 o
   4   8  23        216.18        242.85        45.18 o
   5   8  23        282.43        298.47        49.31 o
   6   8  23        864.86        824.67        53.44 o
  -4   9  23        471.44        470.09        66.34 o
  -3   9  23        322.75        326.30        54.33 o
  -2   9  23        277.23        370.88        53.58 o
  -1   9  23          5.41         55.08        26.87 o
   0   9  23         22.49         60.19        30.17 o
   1   9  23         38.32         93.36        31.82 o
   2   9  23        115.53        183.48        54.71 o
   3   9  23        224.91        253.40        54.03 o
   4   9  23        394.50        488.15        86.75 o
   5   9  23          0.99         52.46        20.33 o
   0  10  23        238.78        450.88        57.03 o
   1  10  23        107.66        191.22        44.43 o
 -10   0  24          4.82         24.04        16.44 o
  -8   0  24        724.97        688.63        34.15 o
  -6   0  24       1183.88       1056.58        62.21 o
  -4   0  24        415.74        401.03        34.38 o
  -2   0  24      13256.16      12182.58       193.57 o
   0   0  24        738.96        709.82        36.83 o
   2   0  24        538.27        497.57        35.35 o
   4   0  24       3849.81       3494.27        84.67 o
   6   0  24        687.09        648.69        55.08 o
   8   0  24        276.15        327.80        45.63 o
  10   0  24        718.15        780.63        70.84 o
 -11   1  24         12.95         57.88        13.31 o
 -10   1  24        730.21        721.53        27.81 o
  -9   1  24          1.34         20.79         9.59 o
  -8   1  24         27.84         48.30        10.22 o
  -7   1  24          0.01         34.68         9.96 o
  -6   1  24        380.22        375.70        20.55 o
  -5   1  24          1.71          5.11        10.33 o
  -4   1  24       6369.50       5771.64        85.04 o
  -3   1  24       1417.88       1301.69        33.22 o
  -2   1  24         77.49         66.98        10.20 o
  -1   1  24        229.77        262.98        16.75 o
   0   1  24       1136.70        969.48        31.48 o
   1   1  24        315.89        382.05        21.68 o
   2   1  24       2300.60       2023.47        44.34 o
   3   1  24        266.15        275.74        19.21 o
   4   1  24         37.92         64.38        11.93 o
   5   1  24         72.60         87.94        12.42 o
   6   1  24       2002.40       1694.66        50.14 o
   7   1  24        191.35        200.27        43.42 o
   8   1  24       1013.98        961.33        59.22 o
   9   1  24         17.39         33.92        24.92 o
  10   1  24         18.79         36.47        26.27 o
 -11   2  24          8.44         34.61        13.24 o
 -10   2  24         23.38         33.17        13.42 o
  -9   2  24          0.26         25.92        10.07 o
  -8   2  24       1114.98       1103.64        30.48 o
  -7   2  24        354.75        394.88        22.67 o
  -6   2  24       1213.82       1158.80        32.88 o
  -5   2  24         19.97         40.21        11.32 o
  -4   2  24          0.30          0.87         6.93 o
  -3   2  24        491.71        489.62        20.95 o
  -2   2  24       1853.79       1659.05        48.48 o
  -1   2  24       3091.32       2838.64        47.20 o
   0   2  24       3428.55       3220.48        50.35 o
   1   2  24       1742.34       1538.18        39.15 o
   2   2  24       2526.18       2351.95        48.06 o
   3   2  24         78.33        122.46        13.66 o
   4   2  24       1997.47       1792.92        42.24 o
   5   2  24        381.98        418.05        26.61 o
   6   2  24        433.82        481.64        29.36 o
   7   2  24         21.04         36.44        12.03 o
   8   2  24        201.02        249.05        72.19 o
   9   2  24        384.76        476.07        43.91 o
  10   2  24        507.59        392.49        57.94 o
 -11   3  24         83.84        117.20        20.55 o
 -10   3  24        136.61        142.54        18.42 o
  -9   3  24         53.14         69.96        12.94 o
  -8   3  24        716.14        658.71        28.27 o
  -7   3  24         22.40         45.71        11.50 o
  -6   3  24       1421.04       1303.91        35.46 o
  -5   3  24       2016.51       1805.86        46.82 o
  -4   3  24        739.83        740.18        25.97 o
  -3   3  24        718.62        727.07        27.63 o
  -2   3  24        265.40        261.34        19.05 o
  -1   3  24        140.43        205.40        17.49 o
   0   3  24        525.86        531.45        21.47 o
   1   3  24       3012.83       2749.68        46.22 o
   2   3  24       2276.92       2095.75        39.76 o
   3   3  24        221.33        247.70        21.46 o
   4   3  24          2.23          5.11         9.05 o
   5   3  24         86.09        125.17        18.10 o
   6   3  24       1261.37       1180.60        67.92 o
   7   3  24        587.10        596.24        79.25 o
   8   3  24        158.63        178.74        29.27 o
   9   3  24         14.24          8.58        16.53 o
  10   3  24         45.03         52.31        22.89 o
 -10   4  24        122.72        153.09        17.69 o
  -9   4  24        228.04        224.15        23.42 o
  -8   4  24        665.31        600.68        30.92 o
  -7   4  24        828.24        810.23        29.72 o
  -6   4  24        157.44        167.15        16.01 o
  -5   4  24         24.21         28.15         8.84 o
  -4   4  24         24.37         47.41        11.07 o
  -3   4  24       1195.91       1151.01        31.39 o
  -2   4  24         94.13        135.97        15.17 o
  -1   4  24        942.14        896.68        31.08 o
   0   4  24        720.14        651.19        26.35 o
   1   4  24         86.75        125.12        17.93 o
   2   4  24        240.52        257.13        18.96 o
   3   4  24       1907.81       1742.89        41.69 o
   4   4  24        804.17        726.35        43.21 o
   5   4  24        640.86        631.56        43.11 o
   6   4  24        207.36        169.20        27.18 o
   7   4  24          3.76         20.38        17.71 o
   8   4  24        480.76        458.31        43.94 o
   9   4  24        344.30        451.31        45.41 o
 -10   5  24         63.25         83.37        45.23 o
  -9   5  24        590.64        505.27        39.20 o
  -8   5  24        143.44        132.83        19.09 o
  -7   5  24        122.22        127.53        18.93 o
  -6   5  24         56.36         81.25        14.41 o
  -5   5  24        933.02        914.71        26.68 o
  -4   5  24        657.71        681.11        25.72 o
  -3   5  24        684.17        655.10        33.41 o
  -2   5  24        180.35        244.86        20.49 o
  -1   5  24        129.78        157.59        23.59 o
   0   5  24         61.16         51.97        15.24 o
   1   5  24       1409.91       1372.39        46.30 o
   2   5  24        404.98        436.30        35.82 o
   3   5  24       1994.19       1653.70        65.09 o
   4   5  24        142.61        140.64        27.02 o
   5   5  24       1565.93       1467.39        66.01 o
   6   5  24         83.08         56.07        23.13 o
   7   5  24        315.29        289.96        36.74 o
   8   5  24         59.93         89.31        26.17 o
   9   5  24         12.05         65.91        21.74 o
  -9   6  24        279.36        314.06        31.77 o
  -8   6  24          2.21         19.91        16.46 o
  -7   6  24        688.12        672.24        32.54 o
  -6   6  24         60.58         89.72        17.04 o
  -5   6  24        211.87        264.10        21.98 o
  -4   6  24        147.09        224.03        17.91 o
  -3   6  24       1096.86       1095.93        36.35 o
  -2   6  24        150.39        181.27        20.21 o
  -1   6  24        457.07        473.50        28.36 o
   0   6  24        282.87        311.31        24.89 o
   1   6  24        187.48        195.76        26.23 o
   2   6  24          3.22          9.44        13.19 o
   3   6  24       1812.07       1713.41        67.56 o
   4   6  24          1.83          0.45        16.80 o
   5   6  24        855.06        746.48        56.21 o
   6   6  24          7.49         27.14        22.28 o
   7   6  24         28.11         24.31        22.70 o
   8   6  24          7.53         36.79        23.74 o
  -8   7  24          9.22         37.69        18.77 o
  -7   7  24          1.86         13.71        17.83 o
  -6   7  24        616.85        564.25        45.55 o
  -5   7  24        987.00        933.34        51.34 o
  -4   7  24        108.24        176.05        22.32 o
  -3   7  24        503.73        501.21        39.24 o
  -2   7  24         84.10        130.46        18.57 o
  -1   7  24        256.70        320.88        32.10 o
   0   7  24        221.69        211.68        27.37 o
   1   7  24        799.94        773.84        45.64 o
   2   7  24        138.89        172.82        26.24 o
   3   7  24        324.08        283.75        33.42 o
   4   7  24         20.20         17.05        20.15 o
   5   7  24        315.17        341.22        38.84 o
   6   7  24        100.12         85.57        43.45 o
   7   7  24        568.58        585.44        51.53 o
  -7   8  24        512.97        524.78        53.02 o
  -6   8  24          2.72          7.09        18.01 o
  -5   8  24        225.48        198.85        34.00 o
  -4   8  24        156.78         96.66        41.73 o
  -3   8  24        268.58        306.04        46.68 o
  -2   8  24          1.01         20.11        26.72 o
  -1   8  24       1432.35       1314.20        87.50 o
   0   8  24         11.42         44.15        18.36 o
   1   8  24        122.33        157.94        25.72 o
   2   8  24        106.89        115.60        25.44 o
   3   8  24        302.13        362.05        46.45 o
   4   8  24         76.66         97.32        26.05 o
   5   8  24        313.41        363.01        84.65 o
   6   8  24         23.04         72.84        23.27 o
  -4   9  24        112.36        128.78        42.18 o
  -2   9  24          0.04         37.82        26.42 o
  -1   9  24          5.59         32.87        27.62 o
   0   9  24        150.91        152.64        37.82 o
   1   9  24       1015.87       1064.15        83.00 o
   2   9  24         33.66         34.50        51.48 o
   3   9  24          3.12         52.41        55.08 o
   4   9  24         11.41         52.27        34.60 o
 -11   0  25         40.44         65.36        23.72 o
  -9   0  25       1761.30       1783.00        57.93 o
  -7   0  25          5.50         25.35        16.45 o
  -5   0  25        147.48        177.25        26.09 o
  -3   0  25       8693.44       7952.25       111.28 o
  -1   0  25          2.31         11.32        10.50 o
   1   0  25       1712.29       1638.15        71.22 o
   3   0  25       4711.30       4469.69        98.17 o
   5   0  25          1.19         30.45        14.85 o
   7   0  25        495.09        481.64        53.13 o
   9   0  25        931.94        893.50        72.79 o
 -11   1  25        674.24        725.38        28.72 o
 -10   1  25          0.26         22.80        10.67 o
  -9   1  25          1.04         16.69         9.61 o
  -8   1  25         13.71         48.82        11.60 o
  -7   1  25       2074.09       1865.22        51.16 o
  -6   1  25         88.46        110.70        18.12 o
  -5   1  25       1932.87       1679.10        45.78 o
  -4   1  25        100.87        114.06        16.48 o
  -3   1  25        465.71        468.30        23.18 o
  -2   1  25         27.92         34.61         8.82 o
  -1   1  25       2583.75       2405.40        72.15 o
   0   1  25         62.52         65.86        10.70 o
   1   1  25       2101.73       1890.70        43.53 o
   2   1  25          0.00         23.47        10.42 o
   3   1  25        947.07        929.75        39.93 o
   4   1  25        108.84        125.34        14.81 o
   5   1  25       3068.43       2754.56        54.85 o
   6   1  25        145.82        192.54        31.55 o
   7   1  25        198.52        242.19        22.79 o
   8   1  25         11.58         41.27        24.16 o
   9   1  25         88.87         63.64        30.02 o
  10   1  25          1.54         18.01        22.66 o
 -11   2  25         19.50         51.66        15.70 o
 -10   2  25         53.62         54.47        12.28 o
  -9   2  25        373.09        402.80        24.86 o
  -8   2  25        308.94        316.29        21.99 o
  -7   2  25       1337.40       1162.54        34.62 o
  -6   2  25         36.99         59.13        14.07 o
  -5   2  25        388.01        369.61        24.27 o
  -4   2  25        198.16        222.12        16.66 o
  -3   2  25       1733.51       1662.78        38.14 o
  -2   2  25       1800.11       1564.23        36.28 o
  -1   2  25         57.26         80.88        14.29 o
   0   2  25        452.94        495.25        21.32 o
   1   2  25        466.66        502.52        21.49 o
   2   2  25       1305.73       1128.40        34.05 o
   3   2  25        842.15        780.27        28.80 o
   4   2  25         91.04         99.25        16.37 o
   5   2  25         96.11        120.83        17.20 o
   6   2  25          7.51         18.27        11.22 o
   7   2  25        742.07        642.36        43.95 o
   8   2  25         21.07         47.04        20.06 o
   9   2  25        506.93        571.60        47.58 o
  10   2  25         55.81        107.32        32.42 o
 -10   3  25         44.87         63.78        18.98 o
  -9   3  25        214.04        253.30        27.98 o
  -8   3  25         91.07         98.78        15.02 o
  -7   3  25        840.16        855.37        30.50 o
  -6   3  25       1346.58       1160.74        40.20 o
  -5   3  25       1044.77        958.19        35.46 o
  -4   3  25          3.33         13.03         8.45 o
  -3   3  25         16.07         13.81         7.46 o
  -2   3  25        187.78        193.65        17.47 o
  -1   3  25        892.97        780.03        29.20 o
   0   3  25       2447.03       2182.95        42.20 o
   1   3  25       1507.68       1431.83        34.17 o
   2   3  25         58.71        103.58        12.39 o
   3   3  25         62.69         65.08        13.69 o
   4   3  25        245.73        242.58        21.89 o
   5   3  25       1397.64       1313.06        45.28 o
   6   3  25        541.45        551.75        44.47 o
   7   3  25        748.04        623.28        44.51 o
   8   3  25         52.99         41.33        19.84 o
   9   3  25        248.36        263.51        36.93 o
 -10   4  25        227.06        318.80        25.77 o
  -9   4  25          0.71          7.86        17.35 o
  -8   4  25        310.56        294.68        25.28 o
  -7   4  25       1084.43        967.51        32.91 o
  -6   4  25          3.45         21.79        10.31 o
  -5   4  25        124.79        172.56        15.80 o
  -4   4  25       2035.37       1778.45        45.71 o
  -3   4  25       1112.25       1020.06        30.31 o
  -2   4  25        921.76        895.30        39.95 o
  -1   4  25         85.97         87.09        13.34 o
   0   4  25        385.00        390.78        23.23 o
   1   4  25        310.05        324.09        21.41 o
   2   4  25       2578.05       2179.29        48.08 o
   3   4  25        550.29        554.51        26.49 o
   4   4  25       1176.11       1066.63        54.53 o
   5   4  25        410.63        389.17        50.58 o
   6   4  25        150.81        156.15        28.22 o
   7   4  25        157.25        154.30        29.30 o
   8   4  25        330.92        364.57        41.19 o
   9   4  25        131.25        170.14        30.32 o
  -9   5  25         86.80         78.99        21.32 o
  -8   5  25         62.15         47.33        16.42 o
  -7   5  25         30.38         31.65        13.84 o
  -6   5  25       1165.11        965.30        36.11 o
  -5   5  25         20.75         53.85        11.62 o
  -4   5  25        824.59        774.87        27.50 o
  -3   5  25         90.33        134.99        14.21 o
  -2   5  25       3271.83       2768.86        64.17 o
  -1   5  25        191.80        205.40        17.95 o
   0   5  25        251.51        282.04        36.83 o
   1   5  25        328.14        325.25        25.83 o
   2   5  25        468.45        505.76        39.80 o
   3   5  25        108.87        123.36        25.52 o
   4   5  25        415.92        432.42        39.46 o
   5   5  25        168.63        170.02        30.15 o
   6   5  25        826.98        810.51        97.63 o
   7   5  25         80.29         86.84        25.14 o
   8   5  25         10.21         36.86        18.77 o
  -9   6  25         11.36         77.63        35.26 o
  -8   6  25        285.86        256.95        30.00 o
  -7   6  25          9.23         23.33        15.20 o
  -6   6  25          0.17         13.89        14.12 o
  -5   6  25         89.03        132.37        21.68 o
  -4   6  25       1043.76       1011.63        43.85 o
  -3   6  25         71.99         80.87        28.97 o
  -2   6  25       1259.96       1150.88        43.49 o
  -1   6  25          8.86         49.77        14.15 o
   0   6  25        329.50        318.26        31.64 o
   1   6  25          1.31         13.73        16.51 o
   2   6  25       1254.72       1062.25        54.00 o
   3   6  25        106.95        102.59        22.06 o
   4   6  25        920.39        788.81        48.98 o
   5   6  25         34.65         67.07        25.25 o
   6   6  25        137.43        132.43        35.50 o
   7   6  25          0.01         13.07        24.36 o
   8   6  25        553.07        507.91        69.49 o
  -8   7  25         53.34         78.67        21.09 o
  -7   7  25          1.37         37.03        20.01 o
  -6   7  25        611.31        585.05        56.00 o
  -5   7  25         78.28         77.26        20.57 o
  -4   7  25        328.75        389.29        77.97 o
  -3   7  25        116.58        181.75        27.21 o
  -2   7  25        308.84        320.01        26.65 o
  -1   7  25         39.16         71.55        18.26 o
   0   7  25       1821.81       1571.82        62.97 o
   1   7  25         53.41         83.22        20.08 o
   2   7  25         15.60         29.40        17.75 o
   3   7  25         16.26         12.75        17.49 o
   4   7  25        232.57        241.65        40.45 o
   5   7  25         17.34         60.16        26.87 o
   6   7  25        464.09        494.10        47.27 o
   7   7  25         14.93         42.96        23.83 o
  -6   8  25         15.50          8.02        23.11 o
  -5   8  25        150.85        181.35        33.27 o
  -4   8  25        108.31        137.18        37.07 o
  -3   8  25         24.77         80.60        31.67 o
  -2   8  25        955.45        857.77        71.59 o
  -1   8  25          0.37         -2.40        22.66 o
   0   8  25         72.44         92.95        20.26 o
   1   8  25        218.95        233.58        39.70 o
   2   8  25       1274.19       1219.63        61.90 o
   3   8  25          7.60         26.55        27.24 o
   4   8  25        306.19        330.19        39.25 o
   5   8  25          7.89         43.96        39.70 o
  -2   9  25         25.89         89.15        34.37 o
  -1   9  25        138.06        202.32        43.98 o
   0   9  25        370.99        437.22        56.43 o
   1   9  25         46.34        139.59        37.52 o
   2   9  25          9.84         36.67        26.64 o
   3   9  25        294.43        338.15        37.56 o
 -10   0  26       1656.44       1380.32        67.84 o
  -8   0  26        233.28        213.38        31.88 o
  -6   0  26       2055.00       1824.14        70.28 o
  -4   0  26       3201.31       2924.78        85.43 o
  -2   0  26        400.54        422.62        28.70 o
   0   0  26        135.99        159.66        22.35 o
   2   0  26       3876.02       3497.40        87.44 o
   4   0  26        102.72        108.85        19.29 o
   6   0  26       2507.83       2200.64        98.31 o
   8   0  26        135.43        110.47        33.77 o
 -11   1  26          4.13         73.93        16.33 o
 -10   1  26          2.36         19.48        11.75 o
  -9   1  26          0.50          9.35        13.06 o
  -8   1  26       1109.95        964.52        39.41 o
  -7   1  26        257.36        279.55        23.11 o
  -6   1  26       1707.72       1516.23        45.56 o
  -5   1  26         20.96         21.10        11.87 o
  -4   1  26        247.59        243.61        20.45 o
  -3   1  26         10.63         19.14         8.87 o
  -2   1  26       2085.42       1918.06        36.99 o
  -1   1  26          1.52         22.28         8.90 o
   0   1  26        197.71        271.12        22.22 o
   1   1  26         15.12         34.38        10.48 o
   2   1  26        177.52        155.75        16.49 o
   3   1  26         16.91         26.51        11.20 o
   4   1  26       4915.87       4342.89        70.69 o
   5   1  26         45.64         82.42        21.56 o
   6   1  26        361.72        385.70        28.88 o
   7   1  26         84.35        163.35        53.86 o
   8   1  26        607.02        537.12        41.30 o
   9   1  26          0.37         21.01        25.52 o
  10   1  26        615.30        561.64        66.19 o
 -10   2  26        423.12        456.71        27.65 o
  -9   2  26         23.61         48.36        12.53 o
  -8   2  26         84.04         99.53        17.97 o
  -7   2  26         36.15         46.20        15.60 o
  -6   2  26        910.71        853.43        34.98 o
  -5   2  26        651.19        600.90        29.18 o
  -4   2  26        752.81        753.53        26.63 o
  -3   2  26         61.49         76.05        11.25 o
  -2   2  26        401.63        422.17        21.62 o
  -1   2  26         98.66        110.73        13.35 o
   0   2  26       3407.13       2962.96        50.41 o
   1   2  26        414.86        453.16        21.74 o
   2   2  26       1299.64       1243.06        42.68 o
   3   2  26        553.74        506.75        25.39 o
   4   2  26        184.30        190.94        20.71 o
   5   2  26        116.90        138.80        17.80 o
   6   2  26        749.67        695.56        41.91 o
   7   2  26        219.00        217.46        30.35 o
   8   2  26        557.66        565.36        47.45 o
   9   2  26          2.50         20.02        20.03 o
 -10   3  26         10.12         28.74        15.45 o
  -9   3  26        126.89        146.42        18.76 o
  -8   3  26         62.55         92.47        17.63 o
  -7   3  26        772.78        682.67        34.06 o
  -6   3  26       1628.28       1359.36        44.06 o
  -5   3  26          9.84         32.61        14.45 o
  -4   3  26         53.52         69.32        11.90 o
  -3   3  26        797.80        731.57        26.13 o
  -2   3  26       1605.17       1383.33        40.03 o
  -1   3  26        382.46        391.91        23.65 o
   0   3  26        559.49        562.84        23.75 o
   1   3  26          6.85         27.52         9.40 o
   2   3  26        196.59        239.63        33.52 o
   3   3  26        639.74        626.84        31.95 o
   4   3  26         73.82         81.05        15.25 o
   5   3  26        727.08        736.49        35.55 o
   6   3  26        382.58        449.32        42.85 o
   7   3  26         76.49         97.83        26.78 o
   8   3  26         28.34         40.25        20.69 o
   9   3  26        178.27        260.16        34.50 o
 -10   4  26         83.87        144.44        19.95 o
  -9   4  26        221.36        195.82        26.91 o
  -8   4  26         32.11         30.89        14.08 o
  -7   4  26         41.05         42.04        15.60 o
  -6   4  26        131.65        154.32        19.47 o
  -5   4  26       1081.21       1011.33        32.65 o
  -4   4  26        206.74        228.03        21.95 o
  -3   4  26        692.17        676.28        25.81 o
  -2   4  26        194.09        196.16        21.47 o
  -1   4  26        506.11        500.72        26.45 o
   0   4  26       1618.62       1366.46        39.43 o
   1   4  26       1789.70       1582.85        41.69 o
   2   4  26        583.67        614.81        34.58 o
   3   4  26        332.61        385.19        27.37 o
   4   4  26         11.58         34.11        21.09 o
   5   4  26        265.02        241.63        59.81 o
   6   4  26        236.22        254.78        36.32 o
   7   4  26        469.72        423.86        42.14 o
   8   4  26        121.49        137.07        41.05 o
   9   4  26         54.99        131.66        68.29 o
  -9   5  26        439.99        480.49        37.36 o
  -8   5  26          0.30         30.58        19.78 o
  -7   5  26        297.32        314.28        31.49 o
  -6   5  26        208.31        214.57        26.32 o
  -5   5  26        251.53        265.18        20.14 o
  -4   5  26         16.39         47.93        12.84 o
  -3   5  26       1449.59       1280.16        35.02 o
  -2   5  26        740.66        699.13        29.69 o
  -1   5  26       2306.81       2089.11        49.54 o
   0   5  26         47.99         46.16        14.34 o
   1   5  26        205.28        173.34        21.01 o
   2   5  26        229.96        209.59        36.85 o
   3   5  26       1513.33       1269.76        59.97 o
   4   5  26        314.24        312.56        36.05 o
   5   5  26        369.09        395.89        41.41 o
   6   5  26         26.89         14.48        20.11 o
   7   5  26         18.53          1.87        17.90 o
   8   5  26         21.05         82.59        23.17 o
  -8   6  26         30.13         49.28        21.17 o
  -7   6  26         16.25         44.26        19.10 o
  -6   6  26          5.98         26.04        20.48 o
  -5   6  26        880.33        942.54        44.76 o
  -4   6  26         29.25         51.61        12.00 o
  -3   6  26       1080.59       1000.64        42.03 o
  -2   6  26         87.66         82.37        16.99 o
  -1   6  26        405.56        424.92        42.33 o
   0   6  26         10.76         32.64        14.49 o
   1   6  26       1584.58       1461.91        63.08 o
   2   6  26        265.15        265.99        33.32 o
   3   6  26        193.64        174.30        28.59 o
   4   6  26         19.00         23.15        18.66 o
   5   6  26         90.39         66.94        28.33 o
   6   6  26        155.05        206.01        35.40 o
   7   6  26        292.18        417.82        94.26 o
  -7   7  26        404.66        359.33        39.87 o
  -6   7  26         13.99         19.03        25.94 o
  -5   7  26         12.14         29.99        19.18 o
  -4   7  26          1.73         12.38        20.17 o
  -3   7  26        380.75        366.03        38.11 o
  -2   7  26         14.36         13.42        15.78 o
  -1   7  26       1013.03        954.68        60.11 o
   0   7  26         20.79         46.07        17.85 o
   1   7  26          0.77         37.15        17.05 o
   2   7  26        196.66        197.65        36.32 o
   3   7  26        817.59        707.67        49.06 o
   4   7  26         71.75         59.28        23.43 o
   5   7  26        679.12        718.41        53.18 o
   6   7  26         70.40         93.85        28.23 o
  -6   8  26         37.70        -18.01        33.32 o
  -5   8  26        718.62        519.32        68.89 o
  -4   8  26        111.08        159.40        37.37 o
  -3   8  26         82.79        218.68        42.78 o
  -2   8  26          0.06         33.47        28.82 o
  -1   8  26          3.26         22.21        25.37 o
   0   8  26        282.09        271.26        33.79 o
   1   8  26        567.10        640.59        47.38 o
   2   8  26         11.76         15.31        28.22 o
   3   8  26        128.55        131.33        42.03 o
   4   8  26        108.05        157.45        49.61 o
   5   8  26        156.56        232.04        80.30 o
  -2   9  26        156.47        212.98        39.92 o
  -1   9  26        278.63        389.79        54.63 o
   0   9  26         18.86         46.68        28.97 o
   1   9  26          2.64         61.99        27.32 o
   2   9  26         16.71         66.95        39.10 o
  -9   0  27          2.24         17.60        18.62 o
  -7   0  27         70.91         97.48        24.55 o
  -5   0  27       3032.76       2663.35       110.17 o
  -3   0  27          1.13         12.27        11.85 o
  -1   0  27       3130.61       2962.32        66.05 o
   1   0  27        427.52        438.00        34.80 o
   3   0  27        630.50        618.41        63.41 o
   5   0  27       2533.01       2406.23        75.15 o
   7   0  27        365.82        485.10        58.54 o
   9   0  27        290.88        307.84        50.58 o
 -10   1  27          6.41         47.20        16.90 o
  -9   1  27        784.89        789.52        36.50 o
  -8   1  27         20.78         29.93        14.07 o
  -7   1  27        302.06        290.94        24.57 o
  -6   1  27          0.62         -1.74        10.55 o
  -5   1  27        392.88        412.53        26.47 o
  -4   1  27        402.00        415.87        26.12 o
  -3   1  27       2162.89       1976.72        43.47 o
  -2   1  27        126.42        142.66        12.78 o
  -1   1  27          0.87         22.52        11.05 o
   0   1  27        303.08        326.66        19.56 o
   1   1  27        695.21        755.57        29.13 o
   2   1  27        146.31        138.12        15.96 o
   3   1  27       1555.66       1606.54        49.39 o
   4   1  27        573.94        596.72        27.28 o
   5   1  27          7.19         23.78        13.02 o
   6   1  27          7.61         13.92        12.57 o
   7   1  27        843.32        773.90        46.90 o
   8   1  27        110.78        153.58        26.68 o
   9   1  27        483.91        450.73        58.84 o
 -10   2  27         11.21         68.89        13.60 o
  -9   2  27          5.13         23.71        12.84 o
  -8   2  27          3.87         16.38        13.89 o
  -7   2  27        881.73        807.41        36.86 o
  -6   2  27        712.91        670.60        32.19 o
  -5   2  27       2073.53       1782.45        49.45 o
  -4   2  27         38.44         59.77        12.13 o
  -3   2  27         27.34         48.66        10.77 o
  -2   2  27         61.88         87.11        12.62 o
  -1   2  27       1654.16       1627.12        38.01 o
   0   2  27        171.96        211.89        16.78 o
   1   2  27       2527.84       2270.23        44.84 o
   2   2  27        120.44        150.72        24.60 o
   3   2  27        214.74        253.19        21.32 o
   4   2  27          0.46          5.09         9.23 o
   5   2  27       1109.42        984.91        41.07 o
   6   2  27        602.46        576.32        34.39 o
   7   2  27        222.12        256.66        62.29 o
   8   2  27         46.57         60.65        22.88 o
   9   2  27        189.24        214.70        33.64 o
 -10   3  27         30.80         70.35        18.49 o
  -9   3  27        475.80        467.57        31.66 o
  -8   3  27        296.90        332.21        27.51 o
  -7   3  27        103.31        135.29        20.08 o
  -6   3  27         20.90         31.69        14.47 o
  -5   3  27        666.61        635.23        31.16 o
  -4   3  27        660.45        667.03        26.48 o
  -3   3  27         58.42         78.22        14.11 o
  -2   3  27        670.76        592.02        34.08 o
  -1   3  27        843.88        701.33        54.59 o
   0   3  27        350.94        366.08        21.39 o
   1   3  27       1181.39       1083.90        34.36 o
   2   3  27       1939.61       1660.55        43.53 o
   3   3  27       1005.95        917.91        49.39 o
   4   3  27        310.80        324.76        34.96 o
   5   3  27         11.25         30.36        17.79 o
   6   3  27          6.78         13.96        17.91 o
   7   3  27        503.96        484.09        44.08 o
   8   3  27        640.22        692.30        54.19 o
   9   3  27         68.68         91.72        26.11 o
  -9   4  27         77.35        126.88        47.28 o
  -8   4  27        374.62        345.32        33.92 o
  -7   4  27        246.87        323.59        26.89 o
  -6   4  27        332.29        310.28        25.73 o
  -5   4  27        299.30        292.26        24.43 o
  -4   4  27          1.60         15.90         9.80 o
  -3   4  27         48.00         58.52        11.81 o
  -2   4  27        595.75        544.50        27.01 o
  -1   4  27        946.12        900.24        33.03 o
   0   4  27       1415.00       1271.00        40.54 o
   1   4  27        426.10        479.68        26.49 o
   2   4  27         52.18         71.71        14.39 o
   3   4  27        140.48        153.50        17.84 o
   4   4  27       1340.13       1101.21        56.93 o
   5   4  27        370.06        353.54        38.22 o
   6   4  27        285.05        268.84        35.23 o
   7   4  27         44.29         54.01        23.40 o
   8   4  27          1.26         33.08        34.45 o
  -9   5  27        131.05        157.83        32.53 o
  -8   5  27        425.75        440.74        45.69 o
  -7   5  27         75.67         68.88        21.08 o
  -6   5  27          8.07         16.32        18.00 o
  -5   5  27         26.97         40.43        12.28 o
  -4   5  27        622.32        610.27        26.11 o
  -3   5  27        286.50        341.93        20.75 o
  -2   5  27        776.88        691.94        29.40 o
  -1   5  27        381.30        420.58        30.24 o
   0   5  27          3.29         29.66        12.17 o
   1   5  27         84.85         71.41        18.32 o
   2   5  27       1866.14       1633.57        66.89 o
   3   5  27        363.16        386.22        39.86 o
   4   5  27        540.44        551.35        46.93 o
   5   5  27        108.55         72.19        25.53 o
   6   5  27         97.73         91.05        28.26 o
   7   5  27        179.03        196.01        32.82 o
   8   5  27        235.90        275.58        36.93 o
  -8   6  27        418.62        452.24        45.69 o
  -7   6  27         65.02         68.71        20.99 o
  -6   6  27        397.83        398.63        47.05 o
  -5   6  27        377.80        343.18        32.43 o
  -4   6  27        157.95        183.61        21.98 o
  -3   6  27         18.85         34.71        13.31 o
  -2   6  27        386.63        336.19        27.84 o
  -1   6  27         25.58         51.38        17.89 o
   0   6  27       1042.75        983.86        81.05 o
   1   6  27          3.17         11.28        18.09 o
   2   6  27        263.15        257.48        68.82 o
   3   6  27        139.53        131.27        25.98 o
   4   6  27        751.82        693.87        52.74 o
   5   6  27         15.34          4.49        20.19 o
   6   6  27        333.05        308.90        74.30 o
   7   6  27         12.56         78.94        46.30 o
  -7   7  27         21.52         79.52        47.73 o
  -6   7  27         24.12         44.36        25.65 o
  -5   7  27        136.79        183.13        26.64 o
  -4   7  27       1119.46       1088.81        59.41 o
  -3   7  27         20.10         40.86        19.92 o
  -2   7  27        476.52        531.11        45.55 o
  -1   7  27         42.06         89.14        20.55 o
   0   7  27        119.91        166.61        26.73 o
   1   7  27         73.34         92.76        25.89 o
   2   7  27       1070.14       1000.39        56.48 o
   3   7  27          0.53         23.75        19.09 o
   4   7  27        455.92        466.89        44.45 o
   5   7  27         20.53         82.55        24.77 o
   6   7  27         49.10         79.21        26.86 o
  -5   8  27          5.08         23.56        38.57 o
  -4   8  27        204.46        322.10        50.43 o
  -3   8  27          9.30         49.38        30.47 o
  -2   8  27        170.07        229.64        43.53 o
  -1   8  27         39.43         62.74        31.07 o
   0   8  27        432.73        476.85        46.68 o
   1   8  27          5.94         26.66        19.46 o
   2   8  27         21.77         93.97        25.52 o
   3   8  27          2.41         44.84        51.63 o
   4   8  27        176.46        227.22        32.02 o
  -1   9  27         28.29         84.80        32.42 o
   0   9  27         16.20        121.12        29.57 o
 -10   0  28        128.36        229.26        30.11 o
  -8   0  28       1112.48        911.17        62.74 o
  -6   0  28        105.23        106.48        22.72 o
  -4   0  28          1.99         12.26        15.86 o
  -2   0  28       2112.18       2066.71        57.12 o
   0   0  28         31.21         51.34        16.71 o
   2   0  28        358.96        371.29        66.94 o
   4   0  28       2735.06       2378.59        99.14 o
   6   0  28         11.79         36.91        23.41 o
   8   0  28        188.93        161.95        40.37 o
 -10   1  28        455.57        507.30        31.25 o
  -9   1  28         18.29         59.58        15.25 o
  -8   1  28         20.70         27.23        14.52 o
  -7   1  28          1.59         -7.07        12.20 o
  -6   1  28        263.34        295.84        25.18 o
  -5   1  28         78.97         70.77        15.27 o
  -4   1  28       3901.03       3357.62        70.10 o
  -3   1  28        527.76        524.26        28.10 o
  -2   1  28         11.05         20.54         8.64 o
  -1   1  28         18.63         49.92        13.23 o
   0   1  28       3702.65       3194.62        54.03 o
   1   1  28        701.42        701.24        36.33 o
   2   1  28       1365.63       1168.79        36.53 o
   3   1  28         22.23         72.17        15.10 o
   4   1  28        149.42        180.92        29.09 o
   5   1  28         83.43         75.81        19.56 o
   6   1  28        700.27        658.00        35.09 o
   7   1  28         74.55        103.62        25.45 o
   8   1  28        307.74        312.87        34.89 o
   9   1  28         32.80         51.03        26.27 o
 -10   2  28         37.40         89.06        15.76 o
  -9   2  28          6.38         43.63        14.28 o
  -8   2  28        921.88        849.27        37.88 o
  -7   2  28        235.70        250.70        24.37 o
  -6   2  28        562.83        522.86        35.57 o
  -5   2  28          4.54         22.99        12.89 o
  -4   2  28        183.06        246.94        18.31 o
  -3   2  28         55.22         69.33        11.94 o
  -2   2  28        721.24        685.40        29.58 o
  -1   2  28       1608.24       1377.14        36.11 o
   0   2  28       1405.41       1269.57        34.66 o
   1   2  28        676.07        660.05        25.37 o
   2   2  28        457.85        538.16        35.79 o
   3   2  28        966.40        940.14        96.72 o
   4   2  28        960.92        810.24        37.13 o
   5   2  28        109.42         79.51        17.11 o
   6   2  28        156.66        185.99        22.40 o
   7   2  28         19.19         41.42        21.69 o
   8   2  28        433.72        434.89        43.59 o
   9   2  28        112.54        197.07        37.97 o
  -9   3  28         78.60        103.55        18.62 o
  -8   3  28        467.73        489.74        32.26 o
  -7   3  28         56.98         80.42        18.15 o
  -6   3  28        676.47        698.14        35.93 o
  -5   3  28        199.81        215.42        30.55 o
  -4   3  28        956.76        891.90        31.14 o
  -3   3  28          0.85         18.95         8.49 o
  -2   3  28         61.56         71.08        17.64 o
  -1   3  28        188.36        213.37        18.99 o
   0   3  28        662.19        619.88        28.56 o
   1   3  28       2105.99       2022.46        46.72 o
   2   3  28       1060.71        973.43        34.03 o
   3   3  28          4.02          8.88        11.66 o
   4   3  28          0.61         14.04        11.48 o
   5   3  28        104.79        124.16        26.32 o
   6   3  28        797.51        706.96        50.43 o
   7   3  28        533.07        577.26        46.86 o
   8   3  28        250.39        250.33        35.30 o
  -9   4  28        206.29        223.37        43.72 o
  -8   4  28        168.47        172.09        29.77 o
  -7   4  28        826.67        777.03        37.65 o
  -6   4  28        417.30        466.10        31.49 o
  -5   4  28         33.61         36.95        14.68 o
  -4   4  28        267.57        280.13        20.10 o
  -3   4  28       1206.55       1145.82        34.61 o
  -2   4  28        213.77        258.84        21.45 o
  -1   4  28        378.67        386.18        25.50 o
   0   4  28        581.09        631.33        35.09 o
   1   4  28          5.43          2.90        10.66 o
   2   4  28         21.87         32.00        12.02 o
   3   4  28       1430.44       1345.58        40.66 o
   4   4  28        854.29        713.42        47.94 o
   5   4  28        411.30        458.18        80.67 o
   6   4  28        103.87         98.33        26.11 o
   7   4  28         84.06        102.19        24.97 o
   8   4  28        362.57        440.71        44.95 o
  -8   5  28         63.77         88.01        24.73 o
  -7   5  28        165.14        190.65        28.09 o
  -6   5  28          4.66         18.91        17.31 o
  -5   5  28        489.70        572.02        28.54 o
  -4   5  28        137.87        146.83        17.09 o
  -3   5  28        144.70        157.85        16.16 o
  -2   5  28         10.81         26.80        14.67 o
  -1   5  28        712.44        651.43        34.87 o
   0   5  28         42.70         56.86        16.46 o
   1   5  28        381.07        396.29        37.04 o
   2   5  28         48.60        105.23        24.34 o
   3   5  28        862.08        747.53        49.55 o
   4   5  28          6.81         18.59        21.52 o
   5   5  28        476.08        500.09        47.20 o
   6   5  28        127.33         89.64        28.67 o
   7   5  28        202.28        277.70        84.65 o
  -7   6  28        471.13        466.17        37.77 o
  -6   6  28         21.95         29.52        20.39 o
  -5   6  28         74.15         68.77        21.23 o
  -4   6  28        196.88        233.55        24.81 o
  -3   6  28       1311.80       1266.00        42.48 o
  -2   6  28         44.51         87.85        18.65 o
  -1   6  28        135.31        162.12        24.34 o
   0   6  28          0.82         31.99        16.87 o
   1   6  28          3.54          5.45        15.27 o
   2   6  28          6.52         10.75        23.64 o
   3   6  28        922.45        820.55        51.84 o
   4   6  28         30.86         41.21        25.13 o
   5   6  28        689.07        606.06        53.13 o
   6   6  28         11.67         50.94        22.12 o
  -6   7  28        153.72        169.46        36.84 o
  -5   7  28        358.77        404.05        55.83 o
  -4   7  28         34.49         77.58        26.64 o
  -3   7  28        550.33        638.53        49.83 o
  -2   7  28          3.17          8.63        17.33 o
  -1   7  28        107.88        124.47        26.05 o
   0   7  28          2.51         11.59        18.25 o
   1   7  28        879.87        809.19        49.77 o
   2   7  28         86.68         95.11        23.98 o
   3   7  28        238.89        200.65        31.84 o
   4   7  28         13.63         63.88        35.27 o
   5   7  28        159.26        208.58        32.68 o
  -4   8  28        139.38        154.29        36.32 o
  -3   8  28        200.46        273.92        46.83 o
  -2   8  28         23.82         86.30        31.67 o
  -1   8  28        711.70        619.28        64.24 o
   0   8  28         47.30         85.66        24.78 o
   1   8  28         38.48         88.63        50.58 o
   2   8  28         45.28          5.70        31.07 o
   3   8  28        436.92        515.12        53.73 o
  -9   0  29       1323.20       1286.13        66.59 o
  -7   0  29         29.85         39.13        20.41 o
  -5   0  29        335.78        358.14        38.51 o
  -3   0  29       2404.85       1974.57        70.87 o
  -1   0  29          1.74         15.74        12.57 o
   1   0  29        870.84        913.46        66.49 o
   3   0  29       1987.94       1647.79        63.09 o
   5   0  29        269.94        385.31        46.98 o
   7   0  29        371.24        306.64        48.63 o
  -9   1  29          0.09         54.86        15.84 o
  -8   1  29          4.53         28.74        15.90 o
  -7   1  29       1357.08       1218.86        45.66 o
  -6   1  29        199.19        200.42        22.31 o
  -5   1  29        744.78        708.06        33.22 o
  -4   1  29         48.91         54.51        15.64 o
  -3   1  29         19.53         31.61        10.93 o
  -2   1  29         17.30         27.10         9.17 o
  -1   1  29       2063.20       1854.70        38.66 o
   0   1  29        202.52        245.97        18.42 o
   1   1  29        822.93        867.40        33.51 o
   2   1  29        163.18        212.41        19.29 o
   3   1  29        126.19        147.90        20.53 o
   4   1  29        224.25        211.09        23.34 o
   5   1  29       1337.58       1289.02        48.05 o
   6   1  29          8.31         21.83        13.68 o
   7   1  29         49.88         85.90        28.82 o
   8   1  29          0.37         -1.65        19.66 o
  -9   2  29        286.07        356.11        27.15 o
  -8   2  29        256.36        306.41        34.12 o
  -7   2  29        257.72        254.51        25.58 o
  -6   2  29         80.12        106.72        19.06 o
  -5   2  29        452.83        501.36        31.79 o
  -4   2  29         65.52         65.78        12.94 o
  -3   2  29       1298.20       1205.26        35.54 o
  -2   2  29          0.74         16.34        10.16 o
  -1   2  29        208.33        230.88        18.78 o
   0   2  29          6.03         35.67        10.61 o
   1   2  29       1063.48       1067.02        34.67 o
   2   2  29       1336.34       1153.85        90.19 o
   3   2  29       1030.08        997.90        36.46 o
   4   2  29        376.66        445.54        31.37 o
   5   2  29         28.42         56.10        16.11 o
   6   2  29         24.75         14.98        14.20 o
   7   2  29        642.56        610.74        49.46 o
   8   2  29        142.24        125.70        26.88 o
  -9   3  29         55.02         96.15        17.86 o
  -8   3  29        121.78        163.10        21.60 o
  -7   3  29        226.90        218.41        24.73 o
  -6   3  29        867.93        781.15        37.08 o
  -5   3  29        939.60        883.83        38.05 o
  -4   3  29          8.19         36.93        11.26 o
  -3   3  29         46.95         53.45        12.83 o
  -2   3  29        421.87        373.13        22.45 o
  -1   3  29       1110.42       1008.51        38.32 o
   0   3  29       1452.75       1279.49        35.63 o
   1   3  29        479.36        506.50        26.20 o
   2   3  29         12.13         17.14        11.70 o
   3   3  29         68.34         82.36        16.23 o
   4   3  29        205.52        181.79        21.97 o
   5   3  29        371.65        367.32        39.29 o
   6   3  29        266.49        208.07        32.33 o
   7   3  29        282.38        289.94        39.51 o
   8   3  29          3.09          5.40        38.27 o
  -8   4  29        315.17        328.47        34.06 o
  -7   4  29        462.60        490.96        33.69 o
  -6   4  29          1.44          0.83        14.33 o
  -5   4  29         62.92         96.74        19.29 o
  -4   4  29        643.53        607.54        28.48 o
  -3   4  29        467.88        488.52        28.16 o
  -2   4  29        355.51        393.32        25.88 o
  -1   4  29         62.93         92.02        15.30 o
   0   4  29        380.89        383.14        30.22 o
   1   4  29        246.74        292.04        22.77 o
   2   4  29        807.11        695.76        33.62 o
   3   4  29        261.46        304.85        24.78 o
   4   4  29        301.56        337.44        38.38 o
   5   4  29          1.99          7.18        18.04 o
   6   4  29        119.62        139.60        31.14 o
   7   4  29        148.32        164.92        42.63 o
  -8   5  29         73.23        159.97        31.56 o
  -7   5  29         21.61         46.93        20.51 o
  -6   5  29        281.35        305.21        49.23 o
  -5   5  29        241.50        254.79        21.83 o
  -4   5  29        280.99        336.43        35.38 o
  -3   5  29         21.23         37.75        12.01 o
  -2   5  29       1930.36       1621.00        78.64 o
  -1   5  29        139.26        151.21        20.95 o
   0   5  29        303.67        338.12        29.07 o
   1   5  29         71.77         62.34        17.48 o
   2   5  29          1.14          4.51        18.16 o
   3   5  29         16.74          3.28        18.85 o
   4   5  29        596.33        481.30       102.51 o
   5   5  29        123.43        114.56        60.94 o
   6   5  29        244.94        215.53        51.93 o
   7   5  29          8.54         84.36        24.71 o
  -7   6  29          3.45         74.76        20.59 o
  -6   6  29          0.08         -2.69        22.08 o
  -5   6  29         35.66         53.77        21.08 o
  -4   6  29        656.13        617.36        28.55 o
  -3   6  29          3.33         17.40        13.27 o
  -2   6  29       1139.27        973.47        44.32 o
  -1   6  29          4.79          7.49        13.40 o
   0   6  29        547.15        496.90        42.98 o
   1   6  29         45.05         64.91        21.38 o
   2   6  29        807.67        668.58        46.85 o
   3   6  29        223.30        240.78        34.68 o
   4   6  29        592.36        571.52        62.29 o
   5   6  29         44.66         92.13        26.15 o
   6   6  29        100.10         93.19        29.17 o
  -5   7  29         44.26         82.08        53.96 o
  -4   7  29         68.15         94.51        59.51 o
  -3   7  29         81.90        115.90        34.22 o
  -2   7  29        217.95        218.35        32.16 o
  -1   7  29         59.14         65.52        21.44 o
   0   7  29        752.94        682.80        47.22 o
   1   7  29          4.43         10.71        17.08 o
   2   7  29          7.45         39.80        21.31 o
   3   7  29         17.84         32.13        22.21 o
   4   7  29        340.94        387.82        41.46 o
  -3   8  29         29.89        134.93        36.02 o
  -2   8  29        180.07        257.26        47.88 o
  -1   8  29         12.37         88.10        29.12 o
   0   8  29         12.60        101.40        56.58 o
   1   8  29         67.17        118.12        55.91 o
   2   8  29        790.64        879.86       127.88 o
  -8   0  30        138.32        163.72        35.27 o
  -6   0  30        723.31        679.54        65.52 o
  -4   0  30       1498.78       1333.80        63.41 o
  -2   0  30        319.92        320.13        28.08 o
   0   0  30        594.76        654.79       111.67 o
   2   0  30       1974.33       1777.84        66.38 o
   4   0  30         54.09        130.79        48.55 o
   6   0  30       1655.39       1376.19        90.51 o
   8   0  30         42.23          4.20        25.67 o
  -9   1  30          7.15         78.59        17.07 o
  -8   1  30        717.67        658.43        35.60 o
  -7   1  30        129.35        127.39        20.13 o
  -6   1  30        554.43        550.69        32.46 o
  -5   1  30         17.48          7.73        11.91 o
  -4   1  30        157.35        165.38        21.19 o
  -3   1  30        131.09        119.18        16.01 o
  -2   1  30       1606.01       1405.58        35.06 o
  -1   1  30          4.14         25.70         9.85 o
   0   1  30        263.96        272.54        19.79 o
   1   1  30          6.09         30.96        14.11 o
   2   1  30        185.91        237.15        22.96 o
   3   1  30        152.75        191.93        19.02 o
   4   1  30       1012.84        834.65        36.72 o
   5   1  30        228.40        306.60        40.96 o
   6   1  30         15.92         27.87        16.29 o
   7   1  30          1.16         23.81        15.07 o
   8   1  30        409.31        411.70        55.68 o
  -9   2  30         49.28         82.46        16.24 o
  -8   2  30         62.60        101.35        19.27 o
  -7   2  30         10.28         10.17        12.69 o
  -6   2  30        573.20        563.69        35.20 o
  -5   2  30        711.85        637.14        35.35 o
  -4   2  30        933.62        805.64        30.54 o
  -3   2  30         33.03         44.09        12.27 o
  -2   2  30          9.04         14.60        11.17 o
  -1   2  30        301.03        306.41        20.88 o
   0   2  30       1784.54       1575.27        41.97 o
   1   2  30         73.72        121.03        17.35 o
   2   2  30        617.95        674.40        53.49 o
   3   2  30         76.08         69.65        16.57 o
   4   2  30          5.88         25.76        12.90 o
   5   2  30         68.67         84.03        18.31 o
   6   2  30        689.83        673.32        39.69 o
   7   2  30        179.76        192.18        33.28 o
   8   2  30        166.33        168.74        29.37 o
  -8   3  30        148.21        198.30        22.92 o
  -7   3  30        389.52        365.98        30.04 o
  -6   3  30        174.19        159.10        22.28 o
  -5   3  30         16.25         35.29        15.93 o
  -4   3  30         77.67        110.08        15.12 o
  -3   3  30        160.63        185.01        21.58 o
  -2   3  30        681.79        666.74        27.37 o
  -1   3  30        254.94        250.09        22.03 o
   0   3  30        674.03        670.68        27.08 o
   1   3  30         10.07         37.28        15.58 o
   2   3  30       1328.03       1144.95        38.65 o
   3   3  30        285.81        334.69        40.68 o
   4   3  30        262.67        248.24        25.76 o
   5   3  30        275.77        296.04        36.67 o
   6   3  30         18.61         25.79        20.98 o
   7   3  30        146.03        203.33        32.63 o
  -8   4  30         74.15        137.21        39.88 o
  -7   4  30         52.14        111.39        20.33 o
  -6   4  30        127.04        143.47        22.10 o
  -5   4  30        392.95        369.97        29.73 o
  -4   4  30        400.39        440.47        31.71 o
  -3   4  30        174.02        203.61        19.73 o
  -2   4  30        133.29        119.94        24.37 o
  -1   4  30        494.88        518.51        28.73 o
   0   4  30        582.69        561.88        36.10 o
   1   4  30        774.98        706.28        36.73 o
   2   4  30        290.83        325.48        26.13 o
   3   4  30         33.55         40.74        16.98 o
   4   4  30        105.26         68.35        45.10 o
   5   4  30        207.92        229.51        41.58 o
   6   4  30         96.20        107.90        27.90 o
   7   4  30        316.77        339.26        70.17 o
  -7   5  30        320.90        353.27        34.88 o
  -6   5  30         48.18         77.44        35.52 o
  -5   5  30          0.82         36.19        14.15 o
  -4   5  30          1.89         22.89        12.84 o
  -3   5  30        617.33        577.00        29.32 o
  -2   5  30         59.45         76.56        19.03 o
  -1   5  30       1204.83       1040.24        46.93 o
   0   5  30         72.99         65.86        17.83 o
   1   5  30        113.29        139.07        22.07 o
   2   5  30         16.75        -10.31        17.19 o
   3   5  30       1222.39       1019.43        60.33 o
   4   5  30        210.62        208.27        35.77 o
   5   5  30        114.74        114.27        30.78 o
   6   5  30          0.90         47.69        50.28 o
  -6   6  30          2.78         23.84        19.70 o
  -5   6  30        279.42        286.73        31.56 o
  -4   6  30         50.91        134.25        22.33 o
  -3   6  30        379.66        406.46        27.90 o
  -2   6  30          7.60         33.66        17.29 o
  -1   6  30        272.59        279.13        28.29 o
   0   6  30         39.67         74.46        23.03 o
   1   6  30        838.20        664.75        46.61 o
   2   6  30         39.75         54.78        23.49 o
   3   6  30         66.25         86.13        23.82 o
   4   6  30         56.61         74.48        27.08 o
   5   6  30        333.96        358.56        96.51 o
  -4   7  30          4.19         49.21        58.76 o
  -3   7  30        302.14        307.33        40.60 o
  -2   7  30         30.48         44.84        27.54 o
  -1   7  30        498.11        491.99        44.57 o
   0   7  30          0.23         33.33        20.41 o
   1   7  30          4.07         10.70        26.49 o
   2   7  30         98.47        134.98        27.02 o
   3   7  30        581.45        628.90        48.30 o
  -9   0  31         12.10         74.60        18.94 o
  -7   0  31        157.76        178.74        30.26 o
  -5   0  31       1105.41        928.58        56.30 o
  -3   0  31        207.60        193.56        24.61 o
  -1   0  31       2214.84       2026.51        76.65 o
   1   0  31        185.29        239.59        30.85 o
   3   0  31          4.00         30.71        18.14 o
   5   0  31        253.52        357.25        54.86 o
   7   0  31         53.38         54.03        26.27 o
  -9   1  31        425.02        520.66        32.70 o
  -8   1  31         26.92         59.12        15.25 o
  -7   1  31         62.22         72.11        16.50 o
  -6   1  31         44.95         68.89        17.01 o
  -5   1  31         54.40         57.42        15.99 o
  -4   1  31        120.36        110.70        20.07 o
  -3   1  31       1690.22       1519.92        41.66 o
  -2   1  31         40.80         56.14        12.04 o
  -1   1  31         18.12         27.64        10.65 o
   0   1  31        117.43        169.07        18.05 o
   1   1  31        890.62        819.88        29.96 o
   2   1  31         60.35         92.02        15.99 o
   3   1  31       1226.94       1149.33        39.89 o
   4   1  31          0.54         31.07        17.87 o
   5   1  31          3.57         14.59        13.95 o
   6   1  31         10.18         15.91        14.75 o
   7   1  31        425.09        397.62        39.15 o
  -8   2  31          4.52         40.47        17.53 o
  -7   2  31        375.97        419.50        38.39 o
  -6   2  31        170.48        188.96        29.01 o
  -5   2  31        389.83        385.63        30.35 o
  -4   2  31          3.89         31.31        11.34 o
  -3   2  31        212.92        242.18        26.68 o
  -2   2  31        424.91        419.86        24.92 o
  -1   2  31        901.21        825.36        34.53 o
   0   2  31        624.36        617.98        28.00 o
   1   2  31        714.10        694.84        30.93 o
   2   2  31        149.68        174.17        19.32 o
   3   2  31        224.81        207.69        29.18 o
   4   2  31        125.07        101.30        19.18 o
   5   2  31        674.04        627.70        38.76 o
   6   2  31        407.14        405.04        54.22 o
   7   2  31         38.36         84.36        24.54 o
  -8   3  31        150.10        225.73        37.46 o
  -7   3  31        152.15        160.04        22.32 o
  -6   3  31          1.28         18.11        16.02 o
  -5   3  31        813.69        750.61        37.29 o
  -4   3  31        285.18        315.21        23.21 o
  -3   3  31        295.06        328.39        23.57 o
  -2   3  31         76.49         69.94        14.19 o
  -1   3  31        380.60        310.58        24.99 o
   0   3  31        417.37        453.69        25.34 o
   1   3  31        726.08        737.21        41.16 o
   2   3  31        448.97        477.34        29.85 o
   3   3  31        598.05        608.49        31.49 o
   4   3  31         15.58         22.35        18.22 o
   5   3  31         21.50         45.16        21.88 o
   6   3  31         94.75        106.40        28.30 o
   7   3  31        658.89        627.55        52.29 o
  -7   4  31        243.73        345.90        30.08 o
  -6   4  31        447.95        458.73        32.96 o
  -5   4  31        136.71        147.24        22.04 o
  -4   4  31         20.88         34.59        14.42 o
  -3   4  31          3.55         30.66        16.06 o
  -2   4  31        107.91        113.06        15.76 o
  -1   4  31        107.72        164.41        31.76 o
   0   4  31        608.15        537.61        36.11 o
   1   4  31        483.04        542.49        31.74 o
   2   4  31         51.05         51.22        15.39 o
   3   4  31         70.61         35.97        23.34 o
   4   4  31        537.41        447.58        66.94 o
   5   4  31        207.43        211.42        33.79 o
   6   4  31        197.88        197.97        32.08 o
  -7   5  31         52.85         72.34        43.08 o
  -6   5  31          7.44         19.00        18.29 o
  -5   5  31         23.19         33.34        17.58 o
  -4   5  31        370.66        384.48        25.35 o
  -3   5  31        213.61        266.95        21.41 o
  -2   5  31        129.24        129.51        26.67 o
  -1   5  31          2.16         33.05        17.15 o
   0   5  31         13.39         16.94        14.49 o
   1   5  31        120.73        114.84        27.10 o
   2   5  31        966.27        847.57        62.51 o
   3   5  31         49.34         70.95        26.50 o
   4   5  31        231.40        208.02        39.77 o
   5   5  31         54.65         76.51        26.86 o
  -5   6  31        124.45        140.56        25.41 o
  -4   6  31         29.43         54.59        14.83 o
  -3   6  31         40.24         66.54        15.91 o
  -2   6  31        369.68        291.27        31.36 o
  -1   6  31         21.59         50.00        18.40 o
   0   6  31        329.57        338.37        37.45 o
   1   6  31         27.43         47.05        21.21 o
   2   6  31         43.96         44.57        22.26 o
   3   6  31         13.38         45.64        32.27 o
   4   6  31        725.99        711.85        56.68 o
  -3   7  31         25.55        114.22        29.57 o
  -2   7  31        214.70        296.74        48.55 o
  -1   7  31          1.09         60.04        43.53 o
   0   7  31        106.96        136.43        46.23 o
   1   7  31          8.61         68.01        34.37 o
   2   7  31        399.83        444.49        43.00 o
  -8   0  32        438.03        567.50        64.99 o
  -6   0  32          2.60         16.98        22.60 o
  -4   0  32         76.25         78.05        25.52 o
  -2   0  32       3304.00       2776.43        71.76 o
   0   0  32        199.36        188.80        24.67 o
   2   0  32        472.39        400.10        38.33 o
   4   0  32       1349.44       1323.10        62.62 o
   6   0  32         47.11         85.10        29.87 o
  -8   1  32          0.27         50.32        12.15 o
  -7   1  32          3.17         39.51        15.10 o
  -6   1  32        296.44        336.53        28.50 o
  -5   1  32          2.24         -9.58        11.74 o
  -4   1  32        501.25        503.07        33.23 o
  -3   1  32         20.85         27.48        14.51 o
  -2   1  32         27.76         28.75        11.92 o
  -1   1  32          3.54         35.61        11.49 o
   0   1  32        929.67        797.40        30.77 o
   1   1  32        473.57        459.28        25.71 o
   2   1  32       1179.03       1073.27        50.62 o
   3   1  32        114.57        164.42        27.58 o
   4   1  32        100.76        114.04        21.64 o
   5   1  32         53.40         80.00        20.57 o
   6   1  32        352.34        310.00        30.29 o
   7   1  32         12.06         28.69        22.89 o
  -8   2  32        512.98        579.01        41.22 o
  -7   2  32        190.58        222.07        24.92 o
  -6   2  32        185.56        191.35        24.33 o
  -5   2  32          9.56         13.80        16.06 o
  -4   2  32        152.45        148.37        18.32 o
  -3   2  32         70.01         80.11        16.19 o
  -2   2  32       1391.71       1237.37        38.22 o
  -1   2  32        513.65        502.08        25.05 o
   0   2  32        186.64        209.86        19.66 o
   1   2  32         39.44         78.22        14.71 o
   2   2  32        393.23        364.28        23.96 o
   3   2  32        449.69        455.66        34.13 o
   4   2  32        470.95        440.90        33.33 o
   5   2  32          0.97         15.95        14.15 o
   6   2  32         21.18         34.16        19.61 o
   7   2  32          2.82         17.04        18.68 o
  -7   3  32         56.56         70.26        17.89 o
  -6   3  32        446.49        440.69        39.62 o
  -5   3  32        351.28        353.20        30.03 o
  -4   3  32        465.44        481.33        27.98 o
  -3   3  32         22.95         32.92        11.65 o
  -2   3  32          7.29         27.95        11.52 o
  -1   3  32         62.97         56.60        16.68 o
   0   3  32        433.18        444.87        28.79 o
   1   3  32       1334.30       1165.78        41.75 o
   2   3  32        572.11        615.90        33.35 o
   3   3  32          1.42         17.80        13.86 o
   4   3  32         31.73         36.64        17.54 o
   5   3  32        274.98        277.47        40.52 o
   6   3  32        305.85        331.87        39.92 o
  -7   4  32        177.72        237.31        25.42 o
  -6   4  32        349.78        349.91        30.17 o
  -5   4  32          0.41         12.02        15.76 o
  -4   4  32        130.23        183.38        19.62 o
  -3   4  32        452.03        461.85        27.73 o
  -2   4  32        179.46        217.64        28.74 o
  -1   4  32         43.85         53.43        15.92 o
   0   4  32         76.77         81.07        20.36 o
   1   4  32         75.63         58.17        20.80 o
   2   4  32        101.37         93.55        17.91 o
   3   4  32        375.49        376.61        42.57 o
   4   4  32        206.48        232.47        37.59 o
   5   4  32        177.84        217.10        33.65 o
   6   4  32         67.35         81.20        30.17 o
  -6   5  32          1.31         79.84        38.42 o
  -5   5  32        473.42        503.56        34.26 o
  -4   5  32        212.76        247.31        22.82 o
  -3   5  32         67.49         70.00        15.00 o
  -2   5  32         27.37         54.64        20.51 o
  -1   5  32        563.40        577.60        39.04 o
   0   5  32         21.30         15.85        27.05 o
   1   5  32        126.76        152.04        30.21 o
   2   5  32         65.58         72.15        27.36 o
   3   5  32        131.99         78.72        29.25 o
[truncated: 15,340 more chars]
