# Supplementary material for: Crystal structure of the 1:1 adduct of 2,3-diphenyl-3,4,5,6-tetra­hydro-2H-1,3-thia­zin-4-one with tri­phenyl­tin chloride
Source: Acta Crystallogr E Crystallogr Commun. 2016 Feb 3;72(Pt 3):276–9. doi: 10.1107/S2056989016001730 (PMC4778843; doi:10.1107/S2056989016001730)
Supplement: Supplementary file 3 [file e-72-00276-Isup4.mol]

  ACD/Labs01101608262D

 39 44  0  0  1  0  0  0  0  0  1 V2000
   17.0157  -46.6607    0.0000 C   0  0  0  0  0  0  0  0  0  0  0  0
   17.0157  -53.0868    0.0000 C   0  0  0  0  0  0  0  0  0  0  0  0
   22.5808  -56.2998    0.0000 C   0  0  0  0  0  0  0  0  0  0  0  0
   28.1460  -53.0868    0.0000 C   0  0  0  0  0  0  0  0  0  0  0  0
   28.1460  -46.6607    0.0000 C   0  0  0  0  0  0  0  0  0  0  0  0
   22.5808  -43.4476    0.0000 C   0  0  0  0  0  0  0  0  0  0  0  0
   33.7111  -43.4476    0.0000 C   0  0  0  0  0  0  0  0  0  0  0  0
   33.7111  -56.2998    0.0000 C   0  0  0  0  0  0  0  0  0  0  0  0
   22.5808  -37.0215    0.0000 O   0  0  0  0  0  0  0  0  0  0  0  0
   33.7111  -62.7259    0.0000 C   0  0  0  0  0  0  0  0  0  0  0  0
   39.2763  -65.9389    0.0000 C   0  0  0  0  0  0  0  0  0  0  0  0
   44.8414  -62.7259    0.0000 C   0  0  0  0  0  0  0  0  0  0  0  0
   44.8414  -56.2998    0.0000 C   0  0  0  0  0  0  0  0  0  0  0  0
   39.2763  -53.0868    0.0000 C   0  0  0  0  0  0  0  0  0  0  0  0
   39.2763  -46.6607    0.0000 C   0  0  0  0  0  0  0  0  0  0  0  0
   44.8414  -43.4476    0.0000 C   0  0  0  0  0  0  0  0  0  0  0  0
   44.8414  -37.0215    0.0000 C   0  0  0  0  0  0  0  0  0  0  0  0
   39.2763  -33.8085    0.0000 C   0  0  0  0  0  0  0  0  0  0  0  0
   33.7111  -37.0215    0.0000 C   0  0  0  0  0  0  0  0  0  0  0  0
   22.4202  -24.6513    0.0000 Sn  0  0  0  0  0  0  0  0  0  0  0  0
   17.8762  -20.1074    0.0000 C   0  0  0  0  0  0  0  0  0  0  0  0
   17.8762  -29.1952    0.0000 C   0  0  0  0  0  0  0  0  0  0  0  0
   30.1584  -24.6513    0.0000 C   0  0  0  0  0  0  0  0  0  0  0  0
   33.3715  -30.2165    0.0000 C   0  0  0  0  0  0  0  0  0  0  0  0
   39.7975  -30.2165    0.0000 C   0  0  0  0  0  0  0  0  0  0  0  0
   43.0106  -24.6513    0.0000 C   0  0  0  0  0  0  0  0  0  0  0  0
   39.7975  -19.0862    0.0000 C   0  0  0  0  0  0  0  0  0  0  0  0
   33.3715  -19.0862    0.0000 C   0  0  0  0  0  0  0  0  0  0  0  0
   19.5394  -13.9003    0.0000 C   0  0  0  0  0  0  0  0  0  0  0  0
   14.9955   -9.3564    0.0000 C   0  0  0  0  0  0  0  0  0  0  0  0
    8.7884  -11.0196    0.0000 C   0  0  0  0  0  0  0  0  0  0  0  0
    7.1252  -17.2267    0.0000 C   0  0  0  0  0  0  0  0  0  0  0  0
   11.6691  -21.7706    0.0000 C   0  0  0  0  0  0  0  0  0  0  0  0
   11.6691  -27.5321    0.0000 C   0  0  0  0  0  0  0  0  0  0  0  0
    7.1252  -32.0760    0.0000 C   0  0  0  0  0  0  0  0  0  0  0  0
    8.7884  -38.2831    0.0000 C   0  0  0  0  0  0  0  0  0  0  0  0
   14.9955  -39.9463    0.0000 C   0  0  0  0  0  0  0  0  0  0  0  0
   19.5394  -35.4024    0.0000 C   0  0  0  0  0  0  0  0  0  0  0  0
   22.5830  -11.9598    0.0000 Cl  0  0  0  0  0  0  0  0  0  0  0  0
  1  2  1  0  0  0  0
  2  3  1  0  0  0  0
  3  4  1  0  0  0  0
  4  5  1  0  0  0  0
  5  6  1  0  0  0  0
  6  1  1  0  0  0  0
  5  7  1  0  0  0  0
  4  8  1  0  0  0  0
  6  9  2  0  0  0  0
  8 10  2  0  0  0  0
 10 11  1  0  0  0  0
 11 12  2  0  0  0  0
 12 13  1  0  0  0  0
 13 14  2  0  0  0  0
 14  8  1  0  0  0  0
  7 15  2  0  0  0  0
 15 16  1  0  0  0  0
 16 17  2  0  0  0  0
 17 18  1  0  0  0  0
 18 19  2  0  0  0  0
 19  7  1  0  0  0  0
  9 20  1  0  0  0  0
 20 21  1  6  0  0  0
 20 22  1  1  0  0  0
 20 23  1  0  0  0  0
 23 24  2  0  0  0  0
 24 25  1  0  0  0  0
 25 26  2  0  0  0  0
 26 27  1  0  0  0  0
 27 28  2  0  0  0  0
 28 23  1  0  0  0  0
 21 29  2  0  0  0  0
 29 30  1  0  0  0  0
 30 31  2  0  0  0  0
 31 32  1  0  0  0  0
 32 33  2  0  0  0  0
 33 21  1  0  0  0  0
 22 34  2  0  0  0  0
 34 35  1  0  0  0  0
 35 36  2  0  0  0  0
 36 37  1  0  0  0  0
 37 38  2  0  0  0  0
 38 22  1  0  0  0  0
 20 39  1  0  0  0  0
M  END
